# Supplementary material for: Proteome Profile of Swine Testicular Cells Infected with Porcine Transmissible Gastroenteritis Coronavirus
Source: PLoS One. 2014 Oct 21;9(10):e110647. doi: 10.1371/journal.pone.0110647 (PMC4204940; doi:10.1371/journal.pone.0110647)
Supplement: Table S1 — Total proteins (4,364) identified and quantified by iTRAQ. (XLSX) [file pone.0110647.s001.xlsx]

## Sheet: Protein ID Summary
Protein ID Summary	Protein N	Representative Accession	Species	Name	Unused ProtScore	Total ProtScore	Ambiguous Accessions	Confident Peptides	Confident Sequences	Confident Spectra	%Seq Cov - peptides >95% conf	Ambiguous Accession 1	Ambiguous Accession 2	Ambiguous Accession 3	Ambiguous Accession 4	Ambiguous Accession 5	Ambiguous Accession 6	Ambiguous Accession 7	Ambiguous Accession 8	Ambiguous Accession 9	Ambiguous Accession 10	Contam
	1	gi|417515907	Sus scrofa	plectin, partial [Sus scrofa]	618.49	618.49	1	343	278	1011	71.12	gi|417515907
	2	gi|408360214	Sus scrofa	RecName: Full=Vimentin	351.83	351.94	2	483	171	2191	96.57	gi|408360214	gi|335296459
	3	gi|417515715	Sus scrofa	N-myosin-9 [Sus scrofa]	305.5	305.68	1	203	148	577	57.19	gi|417515715
	4	gi|45269029	Sus scrofa	cytoskeletal beta actin, partial [Sus scrofa]	195.94	195.94	3	232	96	892	79.7	gi|45269029	gi|311250866	gi|150438831
	5	gi|85701138	Sus scrofa	RecName: Full=Prelamin-A/C; Contains: RecName: Full=Lamin-A/C; Flags: Precursor	176.7	176.78	3	144	85	543	76.66	gi|85701138	gi|66352014	gi|162139823
	6	gi|417516001	Sus scrofa	talin-1 [Sus scrofa]	163.05	163.12	1	89	80	201	36.99	gi|417516001
	7	gi|345441750	Sus scrofa	heat shock 70kDa protein 8 [Sus scrofa]	157.59	157.68	1	147	74	619	67.03	gi|345441750
	8	gi|194038728	Sus scrofa	PREDICTED: pyruvate kinase isozymes M1/M2 isoform 1 [Sus scrofa]	148.17	148.27	1	106	68	378	71.37	gi|194038728
	9	gi|198443144	Sus scrofa	Chain B, Crystal Structure Of Mammalian Fatty Acid Synthase In Complex With Nadp	143.06	143.19	6	81	71	217	36.15	gi|198443144	gi|198443143	gi|198443142	gi|198443141	gi|153792600	gi|148733529
	10	gi|359811347	Sus scrofa	60 kDa heat shock protein, mitochondrial [Sus scrofa]	139.52	139.71	2	103	65	397	80.28	gi|359811347	gi|358009189
	11	gi|311273021	Sus scrofa	PREDICTED: fibronectin isoform 2 [Sus scrofa]	131.63	131.63	1	92	65	324	32.89	gi|311273021
	12	gi|50403675	Sus scrofa	RecName: Full=Vinculin; AltName: Full=Metavinculin	131.28	131.3	3	76	63	204	54.98	gi|50403675	gi|47522618	gi|17979613
	13	gi|346986428	Sus scrofa	heat shock 90kD protein 1, beta [Sus scrofa]	130.1	130.36	1	94	62	378	55.66	gi|346986428
	14	gi|350579657	Sus scrofa	PREDICTED: 78 kDa glucose-regulated protein [Sus scrofa]	129.71	144.85	1	119	59	475	62.67	gi|350579657
	15	gi|311246557	Sus scrofa	PREDICTED: spectrin alpha chain, brain [Sus scrofa]	128.72	128.77	1	67	63	122	29.59	gi|311246557
	16	gi|350590876	Sus scrofa	PREDICTED: myosin-10, partial [Sus scrofa]	124.14	168.1	1	69	60	136	41.97	gi|350590876
	17	gi|335309939	Sus scrofa	PREDICTED: nucleolin-like [Sus scrofa]	121.34	121.34	1	65	57	220	45.72	gi|335309939
	18	gi|417515895	Sus scrofa	ras GTPase-activating-like protein IQGAP1 [Sus scrofa]	120.92	121.08	1	65	60	122	39.53	gi|417515895
	19	gi|350592954	Sus scrofa	PREDICTED: LOW QUALITY PROTEIN: myoferlin [Sus scrofa]	120.63	121.03	1	65	61	161	34.3	gi|350592954
	20	gi|358009193	Sus scrofa	prolyl 4-hydroxylase beta polypeptide [Sus scrofa]	119.96	120.17	1	110	60	426	79.72	gi|358009193
	21	gi|335289608	Sus scrofa	PREDICTED: alpha-actinin-4-like isoform 2 [Sus scrofa]	118.48	118.71	3	86	56	234	62.67	gi|335289608	gi|335289612	gi|335289610
	22	gi|54020966	Sus scrofa	annexin A2 [Sus scrofa]	115.95	116.07	3	132	57	608	77.88	gi|54020966	gi|52631987	gi|148876771
	23	gi|304365428	Sus scrofa	protein disulfide-isomerase A3 precursor [Sus scrofa]	115.88	116.12	2	98	53	377	72.67	gi|304365428	gi|301016769
	24	gi|350588218	Sus scrofa	PREDICTED: nuclear mitotic apparatus protein 1-like [Sus scrofa]	115.69	116.13	1	58	55	119	31.78	gi|350588218
	25	gi|350591286	Sus scrofa	PREDICTED: filamin-B-like [Sus scrofa]	114.45	114.81	1	58	57	188	35.32	gi|350591286
	26	gi|329744642	Sus scrofa	glyceraldehyde-3-phosphate dehydrogenase [Sus scrofa]	114.07	114.07	2	91	54	275	81.38	gi|329744642	gi|2506441
	27	gi|431944	Sus scrofa	Ppk 98; a protein kinase [Sus scrofa]	113.42	122.18	2	74	54	211	57.09	gi|431944	gi|17865698
	28	gi|417515893	Sus scrofa	stress-70 protein, mitochondrial precursor [Sus scrofa]	112.91	120.08	2	96	55	352	56.11	gi|417515893	gi|311250237
	29	gi|350589126	Sus scrofa	PREDICTED: nucleoprotein TPR [Sus scrofa]	111.07	111.93	1	58	54	95	23.53	gi|350589126
	30	gi|335306989	Sus scrofa	PREDICTED: ATP-dependent RNA helicase A-like [Sus scrofa]	110.51	110.73	1	64	52	167	37.33	gi|335306989
	31	gi|227430407	Sus scrofa	keratin, type II cytoskeletal 8 [Sus scrofa]	110.35	114.83	1	82	54	237	76.48	gi|227430407
	32	gi|350585579	Sus scrofa	PREDICTED: alpha-enolase-like, partial [Sus scrofa]	109.79	109.8	1	73	49	247	40.46	gi|350585579
	33	gi|81174748	Sus scrofa	beta 5-tubulin [Sus scrofa]	109.45	109.45	4	83	53	285	68.02	gi|81174748	gi|75045190	gi|41529175	gi|113205892
	34	gi|57527987	Sus scrofa	moesin [Sus scrofa]	109.01	109.36	3	65	52	169	63.43	gi|57527987	gi|164582	gi|127236
	35	gi|223019599	Sus scrofa	eukaryotic translation elongation factor 1 alpha 1 [Sus scrofa]	108.84	108.95	4	71	52	252	61.26	gi|223019599	gi|223019597	gi|147899784	gi|110287842
	36	gi|81174755	Sus scrofa	tubulin alpha [Sus scrofa]	107.64	107.94	6	77	48	227	68.51	gi|81174755	gi|71559143	gi|71559141	gi|116256086	gi|113205626	gi|350583903
	37	gi|335282386	Sus scrofa	PREDICTED: elongation factor 2 [Sus scrofa]	103.08	103.08	1	68	46	219	44.76	gi|335282386
	38	gi|347300243	Sus scrofa	glutamate dehydrogenase 1, mitochondrial [Sus scrofa]	102.28	102.28	1	100	47	344	60.75	gi|347300243
	39	gi|335283403	Sus scrofa	PREDICTED: lamin-B1 [Sus scrofa]	101.83	109.19	1	65	50	166	66.04	gi|335283403
	40	gi|417515810	Sus scrofa	early endosome antigen 1 [Sus scrofa]	100.55	103.31	2	53	46	104	33.97	gi|417515810	gi|194037681
	41	gi|297591975	Sus scrofa	ATP synthase subunit alpha, mitochondrial [Sus scrofa]	96.61	96.69	2	85	45	282	62.57	gi|297591975	gi|187370717
	42	gi|417515928	Sus scrofa	spectrin beta chain, brain 1, partial [Sus scrofa]	95.93	97.86	1	54	47	100	26.95	gi|417515928
	43	gi|225450	Sus scrofa	valosin precursor	95.73	95.97	1	57	45	168	52.36	gi|225450
	44	gi|350593858	Sus scrofa	PREDICTED: carbamoyl-phosphate synthase [ammonia], mitochondrial isoform 1 [Sus scrofa]	93.44	93.78	1	50	44	113	28.22	gi|350593858
	45	gi|417515796	Sus scrofa	hypoxia up-regulated protein 1 precursor [Sus scrofa]	92.84	93.18	2	53	45	156	43.19	gi|417515796	gi|311264042
	46	gi|225735709	Sus scrofa	clathrin heavy chain 1 [Sus scrofa]	92.1	92.41	2	61	44	165	30.99	gi|225735709	gi|224492556
	47	gi|48675927	Sus scrofa	tropomyosin alpha-3 chain [Sus scrofa]	91.83	93.37	2	70	44	220	86.29	gi|48675927	gi|45272586
	48	gi|311250151	Sus scrofa	PREDICTED: heat shock 70 kDa protein 4 [Sus scrofa]	91.45	91.78	1	50	41	114	49.29	gi|311250151
	49	gi|350582454	Sus scrofa	PREDICTED: LOW QUALITY PROTEIN: leucine-rich PPR motif-containing protein, mitochondrial [Sus scrofa]	90.32	90.88	1	48	41	98	30.42	gi|350582454
	50	gi|335305925	Sus scrofa	PREDICTED: LOW QUALITY PROTEIN: ubiquitin-like modifier activating enzyme 1 [Sus scrofa]	89.81	90.49	1	54	40	154	37.15	gi|335305925
	51	gi|349732227	Sus scrofa	heterogeneous nuclear ribonucleoprotein M [Sus scrofa]	89.74	89.74	1	59	44	146	60.49	gi|349732227
	52	gi|417515768	Sus scrofa	utrophin [Sus scrofa]	89.19	89.46	1	45	42	71	17.86	gi|417515768
	53	gi|350582175	Sus scrofa	PREDICTED: mitochondrial inner membrane protein, partial [Sus scrofa]	88.89	89.31	1	51	43	96	50.55	gi|350582175
	54	gi|411147409	Sus scrofa	laminin subunit gamma-1 precursor [Sus scrofa]	88.35	89.01	1	50	44	122	28.05	gi|411147409
	55	gi|194037554	Sus scrofa	PREDICTED: ATP synthase subunit beta, mitochondrial [Sus scrofa]	87.91	87.91	1	83	40	275	69.51	gi|194037554
	56	gi|335305558	Sus scrofa	PREDICTED: heterogeneous nuclear ribonucleoproteins A2/B1 isoform 1 [Sus scrofa]	87.89	87.91	1	59	43	184	64.02	gi|335305558
	57	gi|392513702	Sus scrofa	protein disulfide isomerase family A, member 4 precursor [Sus scrofa]	87.54	90.04	1	57	42	185	47.06	gi|392513702
	58	gi|311267276	Sus scrofa	PREDICTED: keratin, type I cytoskeletal 19-like [Sus scrofa]	86.43	87.17	1	78	41	291	85.89	gi|311267276
	59	gi|350585373	Sus scrofa	PREDICTED: myosin-14-like [Sus scrofa]	85.23	89.23	1	41	38	79	36.2	gi|350585373
	60	gi|393714792	Sus scrofa	sodium/potassium-transporting ATPase subunit alpha-1, partial [Sus scrofa]	83.07	83.41	3	53	39	163	43.82	gi|393714792	gi|283443670	gi|225173
	61	gi|281427374	Sus scrofa	T-complex protein 1 subunit beta [Sus scrofa]	83	84.2	2	51	41	127	71.78	gi|281427374	gi|262036935
	62	gi|311265228	Sus scrofa	PREDICTED: LOW QUALITY PROTEIN: bifunctional aminoacyl-tRNA synthetase [Sus scrofa]	81.28	82.44	1	43	39	84	33.8	gi|311265228
	63	gi|47169449	Sus scrofa	Chain A, Structure Of Pig Muscle Pgk Complexed With Atp	79.02	79.2	5	60	38	185	59.38	gi|47169449	gi|47169448	gi|56757507	gi|50513041	gi|153792027
	64	gi|350587231	Sus scrofa	PREDICTED: LOW QUALITY PROTEIN: cytoplasmic dynein 1 heavy chain 1 [Sus scrofa]	78.48	78.66	1	39	37	67	17.62	gi|350587231
	65	gi|350593495	Sus scrofa	PREDICTED: LOW QUALITY PROTEIN: glycerol-3-phosphate dehydrogenase, mitochondrial [Sus scrofa]	78.37	78.37	2	43	38	104	52.27	gi|350593495	gi|456754028
	66	gi|335284210	Sus scrofa	PREDICTED: heat shock protein beta-1-like isoform 1 [Sus scrofa]	78.26	78.3	5	56	40	189	55.39	gi|335284210	gi|75062102	gi|55926209	gi|55668280	gi|335284212
	67	gi|350585912	Sus scrofa	PREDICTED: microtubule-actin cross-linking factor 1 isoform 1, partial [Sus scrofa]	76.44	76.6	1	39	36	51	13.07	gi|350585912
	68	gi|347582591	Sus scrofa	cytoskeleton-associated protein 4 [Sus scrofa]	74.9	75.68	1	45	36	125	62.67	gi|347582591
	69	gi|350594669	Sus scrofa	PREDICTED: ribosome-binding protein 1 [Sus scrofa]	73.69	74.13	1	36	33	77	23.33	gi|350594669
	70	gi|311255664	Sus scrofa	PREDICTED: extended synaptotagmin-1-like isoform 2 [Sus scrofa]	72.57	73.18	2	37	35	87	34.59	gi|311255664	gi|311255662
	71	gi|28948618	Sus scrofa	Chain A, Structure Of Full-Length Annexin A1 In The Presence Of Calcium	72.35	72.61	3	74	34	262	73.12	gi|28948618	gi|13399614	gi|13399613
	72	gi|385137156	Sus scrofa	kinectin 1 (kinesin receptor) [Sus scrofa]	71.87	73.29	1	39	35	62	30.21	gi|385137156
	73	gi|417515794	Sus scrofa	kinesin-1 heavy chain [Sus scrofa]	71.57	71.88	1	43	36	78	42.06	gi|417515794
	74	gi|417515523	Sus scrofa	methylenetetrahydrofolate dehydrogenase (NADP+ dependent) 1 [Sus scrofa]	71.33	71.6	2	39	35	83	40.96	gi|417515523	gi|311261216
	75	gi|9857227	Sus scrofa	ribophorin I [Sus scrofa]	71.09	71.4	3	41	32	127	50.99	gi|9857227	gi|75056164	gi|47523726
	76	gi|335284690	Sus scrofa	PREDICTED: periplakin [Sus scrofa]	70.45	72.43	1	34	32	51	21.19	gi|335284690
	77	gi|350592792	Sus scrofa	PREDICTED: LOW QUALITY PROTEIN: nucleolar RNA helicase 2 [Sus scrofa]	70.45	70.75	2	40	34	86	36.85	gi|350592792	gi|417515609
	78	gi|335284397	Sus scrofa	PREDICTED: major vault protein isoform 1 [Sus scrofa]	70.06	70.48	1	37	33	96	44.67	gi|335284397
	79	gi|341942463	Sus scrofa	ATP citrate lyase [Sus scrofa]	68.85	69.29	1	41	33	87	39.32	gi|341942463
	80	gi|347300340	Sus scrofa	thrombospondin 1 precursor [Sus scrofa]	68.05	68.34	1	55	31	211	29.91	gi|347300340
	81	gi|350591042	Sus scrofa	PREDICTED: programmed cell death 6-interacting protein [Sus scrofa]	67.12	67.26	1	38	32	92	32.3	gi|350591042
	82	gi|342187282	Sus scrofa	hexokinase 1 [Sus scrofa]	66.88	67.4	1	36	31	109	32.86	gi|342187282
	83	gi|335295652	Sus scrofa	PREDICTED: laminin subunit beta-1 [Sus scrofa]	66.46	67.9	1	37	33	85	20.44	gi|335295652
	84	gi|194042126	Sus scrofa	PREDICTED: eukaryotic translation initiation factor 3 subunit A [Sus scrofa]	65.85	67.15	1	31	31	57	23.47	gi|194042126
	85	gi|350589336	Sus scrofa	PREDICTED: heterogeneous nuclear ribonucleoprotein U [Sus scrofa]	65.56	65.77	1	36	29	107	31.98	gi|350589336
	86	gi|162952052	Sus scrofa	transketolase [Sus scrofa]	65.27	65.53	2	39	31	140	49.92	gi|162952052	gi|159502444
	87	gi|340007404	Sus scrofa	alpha-actinin-1 [Sus scrofa]	65.19	106.95	1	47	32	124	54.45	gi|340007404
	88	gi|456753038	Sus scrofa	annexin A6 tv1 [Sus scrofa]	64.97	65.28	1	35	31	73	49.63	gi|456753038
	89	gi|335300583	Sus scrofa	PREDICTED: T-complex protein 1 subunit theta-like isoform 2 [Sus scrofa]	64.28	64.55	3	46	32	146	53.32	gi|335300583	gi|335300581	gi|335300585
	90	gi|194034450	Sus scrofa	PREDICTED: nidogen-2 [Sus scrofa]	64.06	64.27	1	41	31	130	25.91	gi|194034450
	91	gi|217039113	Sus scrofa	HDL binding protein [Sus scrofa]	63.66	64.53	1	31	30	46	27.31	gi|217039113
	92	gi|350578005	Sus scrofa	PREDICTED: ezrin [Sus scrofa]	63.55	77.36	1	40	31	120	51.52	gi|350578005
	93	gi|194036975	Sus scrofa	PREDICTED: polyadenylate-binding protein 1 [Sus scrofa]	63.33	63.74	1	37	30	103	38.52	gi|194036975
	94	gi|350585726	Sus scrofa	PREDICTED: basement membrane-specific heparan sulfate proteoglycan core protein [Sus scrofa]	63.24	63.33	1	37	31	95	17.24	gi|350585726
	95	gi|350581138	Sus scrofa	PREDICTED: catenin alpha-1 isoform 1 [Sus scrofa]	63.17	63.41	1	35	30	56	39.4	gi|350581138
	96	gi|350578257	Sus scrofa	PREDICTED: heterogeneous nuclear ribonucleoprotein Q isoform 1 [Sus scrofa]	62.76	63.19	1	37	31	100	42.86	gi|350578257
	97	gi|417515489	Sus scrofa	nicotinamide nucleotide transhydrogenase [Sus scrofa]	62.73	63.53	1	36	32	107	31.31	gi|417515489
	98	gi|335283461	Sus scrofa	PREDICTED: DNA repair protein RAD50 [Sus scrofa]	62.41	64.72	1	29	28	53	18.83	gi|335283461
	99	gi|56748897	Sus scrofa	RecName: Full=Heat shock 70 kDa protein 1B; AltName: Full=Heat shock 70 kDa protein 2; Short=HSP70.2	62.37	106.54	5	40	30	115	53.82	gi|56748897	gi|47523308	gi|39777368	gi|148724920	gi|147225156
	100	gi|335281609	Sus scrofa	PREDICTED: stress-induced-phosphoprotein 1-like [Sus scrofa]	62.25	63.8	1	32	30	66	52.85	gi|335281609
	101	gi|222090413	Sus scrofa	acetyl-coenzyme A carboxylase alpha [Sus scrofa]	60.9	61.6	4	32	31	44	15.3	gi|222090413	gi|166796033	gi|159895418	gi|148535230
	102	gi|47522630	Sus scrofa	aspartate aminotransferase, mitochondrial precursor [Sus scrofa]	60.36	60.51	5	48	30	140	53.26	gi|47522630	gi|300557595	gi|259665952	gi|164376	gi|112985
	103	gi|350583022	Sus scrofa	PREDICTED: 14-3-3 protein zeta/delta [Sus scrofa]	59.91	60.96	1	44	29	133	70.61	gi|350583022
	104	gi|311275365	Sus scrofa	PREDICTED: caldesmon [Sus scrofa]	59.45	59.94	1	33	28	68	26.52	gi|311275365
	105	gi|346644874	Sus scrofa	T-complex protein 1 subunit gamma [Sus scrofa]	59.19	59.38	1	40	28	107	47.34	gi|346644874
	106	gi|350590731	Sus scrofa	PREDICTED: myosin-Ic [Sus scrofa]	58.96	60.25	1	28	26	55	31.13	gi|350590731
	107	gi|350591288	Sus scrofa	PREDICTED: filamin-B [Sus scrofa]	58.61	59.08	1	38	30	93	33.44	gi|350591288
	108	gi|311273930	Sus scrofa	PREDICTED: nucleophosmin-like isoform 1 [Sus scrofa]	58.36	58.44	1	37	27	115	59.18	gi|311273930
	109	gi|335293906	Sus scrofa	PREDICTED: annexin A5-like [Sus scrofa]	57.74	60.44	1	38	28	107	69.47	gi|335293906
	110	gi|194042017	Sus scrofa	PREDICTED: structural maintenance of chromosomes protein 3 [Sus scrofa]	57.68	58.5	1	28	28	41	25.88	gi|194042017
	111	gi|85792232	Sus scrofa	eukaryotic translation initiation factor 4A isoform 1 [Sus scrofa]	57.38	57.83	2	39	27	119	57.88	gi|85792232	gi|154147660
	112	gi|54037147	Sus scrofa	RecName: Full=Neutral alpha-glucosidase AB; AltName: Full=Alpha-glucosidase 2; AltName: Full=Glucosidase II subunit alpha; Flags: Precursor	56.91	57.24	3	32	28	84	29.66	gi|54037147	gi|47522680	gi|1890664
	113	gi|47522738	Sus scrofa	aconitate hydratase, mitochondrial precursor [Sus scrofa]	56.9	57.19	6	36	28	111	37.13	gi|47522738	gi|164315	gi|113159	gi|157837131	gi|157837084	gi|157837014
	114	gi|335287568	Sus scrofa	PREDICTED: probable ATP-dependent RNA helicase DDX17-like [Sus scrofa]	56.82	56.97	1	36	27	109	38.19	gi|335287568
	115	gi|456753229	Sus scrofa	minichromosome maintenance complex component 6 [Sus scrofa]	56.56	57.41	1	32	29	69	30.09	gi|456753229
	116	gi|335284299	Sus scrofa	PREDICTED: T-complex protein 1 subunit zeta-like isoform 1 [Sus scrofa]	56.53	57.72	1	33	28	97	45.2	gi|335284299
	117	gi|392513715	Sus scrofa	heterogeneous nuclear ribonucleoprotein K [Sus scrofa]	56.44	56.79	1	36	28	118	52.92	gi|392513715
	118	gi|335296435	Sus scrofa	PREDICTED: cytoplasmic aconitate hydratase [Sus scrofa]	56.41	57.09	1	31	29	52	35.88	gi|335296435
	119	gi|335297344	Sus scrofa	PREDICTED: integrin beta-4-like [Sus scrofa]	56.07	56.77	1	29	27	50	20.61	gi|335297344
	120	gi|116175259	Sus scrofa	heterogeneous nuclear ribonucleoprotein A1 [Sus scrofa]	55.86	66.29	2	35	29	79	54.37	gi|116175259	gi|115371763
	121	gi|350584879	Sus scrofa	PREDICTED: alanyl-tRNA synthetase, cytoplasmic [Sus scrofa]	55.79	56.12	1	31	26	71	30.65	gi|350584879
	122	gi|387912908	Sus scrofa	RecName: Full=Calreticulin; AltName: Full=CRP55; AltName: Full=Calregulin; AltName: Full=Endoplasmic reticulum resident protein 60; Short=ERp60; AltName: Full=HACBP; Flags: Precursor	55.58	55.74	3	35	27	104	58.03	gi|387912908	gi|291622246	gi|290756002
	123	gi|7387634	Sus scrofa	RecName: Full=Trifunctional enzyme subunit alpha, mitochondrial; AltName: Full=78 kDa gastrin-binding protein; AltName: Full=TP-alpha; Includes: RecName: Full=Long-chain enoyl-CoA hydratase; Includes: RecName: Full=Long chain 3-hydroxyacyl-CoA dehydrogenase; Flags: Precursor	55.33	55.72	4	29	26	79	35.65	gi|7387634	gi|47522754	gi|433066	gi|2599088
	124	gi|335286674	Sus scrofa	PREDICTED: transgelin-2-like isoform 2 [Sus scrofa]	54.99	54.99	2	49	26	122	77.39	gi|335286674	gi|335286672
	125	gi|194035835	Sus scrofa	PREDICTED: coatomer subunit alpha isoform 1 [Sus scrofa]	54.94	55.18	2	29	26	58	24.74	gi|194035835	gi|194035831
	126	gi|417515566	Sus scrofa	GCN1 general control of amino-acid synthesis 1-like 1 [Sus scrofa]	54.85	55.4	1	29	25	49	12.43	gi|417515566
	127	gi|499340	Sus scrofa	17beta-estradiol dehydrogenase [Sus scrofa]	54.82	56.2	2	31	27	86	42.61	gi|499340	gi|47523670
	128	gi|311252547	Sus scrofa	PREDICTED: T-complex protein 1 subunit delta-like [Sus scrofa]	54.69	54.82	1	33	27	73	43.23	gi|311252547
	129	gi|304365440	Sus scrofa	protein disulfide-isomerase A6 precursor [Sus scrofa]	54.45	54.47	2	35	26	88	47.73	gi|304365440	gi|301016767
	130	gi|311254317	Sus scrofa	PREDICTED: cingulin-like [Sus scrofa]	54.01	56.8	1	26	26	40	23.41	gi|311254317
	131	gi|417515897	Sus scrofa	non-POU domain-containing octamer-binding protein [Sus scrofa]	53.75	54.05	2	38	26	96	47.66	gi|417515897	gi|335310107
	132	gi|335294990	Sus scrofa	PREDICTED: histone H2A.x-like [Sus scrofa]	53.53	53.6	1	39	26	109	62.94	gi|335294990
	133	gi|75039721	Sus scrofa	RecName: Full=Unconventional myosin-VI; AltName: Full=Unconventional myosin-6	53.47	56.51	3	29	26	61	21.21	gi|75039721	gi|516155	gi|47522864
	134	gi|311251336	Sus scrofa	PREDICTED: elongation factor Tu, mitochondrial-like [Sus scrofa]	53.22	53.48	1	35	27	113	55.53	gi|311251336
	135	gi|6016267	Sus scrofa	RecName: Full=Heat shock protein HSP 90-alpha	53.06	104.04	3	38	26	131	54.43	gi|6016267	gi|47522774	gi|1945447
	136	gi|311272935	Sus scrofa	PREDICTED: NADH-ubiquinone oxidoreductase 75 kDa subunit, mitochondrial isoform 1 [Sus scrofa]	53	53.5	2	33	27	76	40.85	gi|311272935	gi|335303281
	137	gi|335282599	Sus scrofa	PREDICTED: interleukin enhancer-binding factor 3 [Sus scrofa]	52.82	53.25	1	33	25	85	30.44	gi|335282599
	138	gi|350535040	Sus scrofa	eukaryotic translation initiation factor 4 gamma 1 [Sus scrofa]	52.81	53.03	2	26	24	41	16.63	gi|350535040	gi|338784423
	139	gi|404428588	Sus scrofa	T-complex protein 1 subunit epsilon [Sus scrofa]	52.43	52.83	1	29	25	64	53.97	gi|404428588
	140	gi|346421378	Sus scrofa	serpin H1 precursor [Sus scrofa]	52.1	52.1	1	32	25	88	54.89	gi|346421378
	141	gi|343780941	Sus scrofa	prohibitin 2 [Sus scrofa]	51.9	52.03	1	32	26	89	72.24	gi|343780941
	142	gi|335297787	Sus scrofa	PREDICTED: puromycin-sensitive aminopeptidase isoform 1 [Sus scrofa]	51.63	52.15	1	28	24	48	23.24	gi|335297787
	143	gi|343790945	Sus scrofa	annexin A8 [Sus scrofa]	51.49	52.69	1	45	25	148	63.3	gi|343790945
	144	gi|350581241	Sus scrofa	PREDICTED: leucyl-tRNA synthetase, cytoplasmic [Sus scrofa]	51.38	51.82	1	26	24	45	22.84	gi|350581241
	145	gi|417515754	Sus scrofa	structural maintenance of chromosomes protein 1A [Sus scrofa]	50.68	51.66	2	23	23	41	22.38	gi|417515754	gi|350595681
	146	gi|194039474	Sus scrofa	PREDICTED: DNA replication licensing factor MCM3 [Sus scrofa]	50.55	50.78	1	28	25	72	33.79	gi|194039474
	147	gi|311273875	Sus scrofa	PREDICTED: microtubule-associated protein 1B [Sus scrofa]	50.42	50.69	1	25	25	40	13.06	gi|311273875
	148	gi|417515574	Sus scrofa	UDP-glucose glycoprotein glucosyltransferase 1 [Sus scrofa]	50.1	50.57	1	29	25	57	18.01	gi|417515574
	149	gi|47523720	Sus scrofa	glucose-6-phosphate isomerase [Sus scrofa]	50	50.21	5	27	25	59	40.68	gi|47523720	gi|24987288	gi|21730305	gi|2043	gi|120742
	150	gi|417515734	Sus scrofa	E3 SUMO-protein ligase RanBP2 [Sus scrofa]	49.56	49.84	1	22	22	39	9.797	gi|417515734
	151	gi|47523128	Sus scrofa	sarcoplasmic/endoplasmic reticulum calcium ATPase 2 [Sus scrofa]	49.46	51.68	4	24	23	66	23.99	gi|47523128	gi|1923	gi|1921	gi|114313
	152	gi|758306	Sus scrofa	gelsolin [Sus scrofa]	49.36	49.52	3	26	22	67	37.82	gi|758306	gi|164472	gi|121118
	153	gi|2506849	Sus scrofa	RecName: Full=Malate dehydrogenase, mitochondrial; Flags: Precursor	49.19	49.48	5	47	23	161	60.65	gi|2506849	gi|999620	gi|999619	gi|999618	gi|999617
	154	gi|350590415	Sus scrofa	PREDICTED: prohibitin-like [Sus scrofa]	49.09	51.16	1	29	23	80	65.81	gi|350590415
	155	gi|350590733	Sus scrofa	PREDICTED: pre-mRNA-processing-splicing factor 8, partial [Sus scrofa]	48.54	48.9	1	24	22	42	13.88	gi|350590733
	156	gi|148230268	Sus scrofa	galectin-3 [Sus scrofa]	48.39	48.39	2	44	25	181	53.46	gi|148230268	gi|124830340
	157	gi|335282347	Sus scrofa	PREDICTED: lamin-B2 [Sus scrofa]	47.73	62.76	1	25	23	49	43.05	gi|335282347
	158	gi|47522868	Sus scrofa	osteopontin precursor [Sus scrofa]	47.73	47.76	4	38	22	185	63.04	gi|47522868	gi|262204805	gi|2121	gi|129262
	159	gi|343478174	Sus scrofa	T-complex protein 1 subunit alpha [Sus scrofa]	47.46	51.84	1	32	23	90	44.42	gi|343478174
	160	gi|350582932	Sus scrofa	PREDICTED: annexin A13 isoform 2 [Sus scrofa]	46.51	47.52	1	26	23	70	49.87	gi|350582932
	161	gi|335302040	Sus scrofa	PREDICTED: delta-1-pyrroline-5-carboxylate synthase isoform 1 [Sus scrofa]	45.97	46.35	1	31	22	71	35.09	gi|335302040
	162	gi|178056550	Sus scrofa	D-3-phosphoglycerate dehydrogenase [Sus scrofa]	45.44	45.62	3	27	23	77	36.02	gi|178056550	gi|166977567	gi|147223383
	163	gi|350578415	Sus scrofa	PREDICTED: collagen alpha-1(XII) chain [Sus scrofa]	45.37	45.66	1	23	23	28	17.4	gi|350578415
	164	gi|350582854	Sus scrofa	PREDICTED: elongation factor 1-delta-like isoform 1 [Sus scrofa]	45.22	46.55	1	30	22	99	23.32	gi|350582854
	165	gi|350583507	Sus scrofa	PREDICTED: cold shock domain-containing protein E1-like [Sus scrofa]	45.18	45.18	1	21	21	48	25.95	gi|350583507
	166	gi|335299628	Sus scrofa	PREDICTED: coatomer subunit beta' [Sus scrofa]	45.15	45.89	1	26	23	45	29.58	gi|335299628
	167	gi|350529411	Sus scrofa	proteasome (prosome, macropain) 26S subunit, ATPase, 2 [Sus scrofa]	45.02	45.6	1	20	19	40	47.11	gi|350529411
	168	gi|417515899	Sus scrofa	2-oxoglutarate dehydrogenase, mitochondrial [Sus scrofa]	45.01	45.23	3	25	22	59	29.03	gi|417515899	gi|417515431	gi|350595461
	169	gi|335290398	Sus scrofa	PREDICTED: ATPase family AAA domain-containing protein 3-like [Sus scrofa]	44.91	45.09	1	24	21	40	38.97	gi|335290398
	170	gi|311273061	Sus scrofa	PREDICTED: villin 1 [Sus scrofa]	44.81	45.22	1	22	20	40	27.21	gi|311273061
	171	gi|350595271	Sus scrofa	PREDICTED: hypothetical protein LOC100521760 [Sus scrofa]	44.59	44.95	1	24	22	69	14.54	gi|350595271
	172	gi|311268173	Sus scrofa	PREDICTED: myb-binding protein 1A [Sus scrofa]	44.56	46.07	1	22	21	42	16.27	gi|311268173
	173	gi|335291884	Sus scrofa	PREDICTED: histone H2B type 1-like [Sus scrofa]	44.51	44.57	8	50	19	232	81.75	gi|335291884	gi|194039814	gi|335291890	gi|335287031	gi|335287029	gi|194039882	gi|343887370	gi|194039822
	174	gi|350595555	Sus scrofa	PREDICTED: pyruvate dehydrogenase E1 component subunit alpha, somatic form, mitochondrial isoform 1 [Sus scrofa]	44.29	44.35	4	28	23	69	42.82	gi|350595555	gi|266686	gi|1851	gi|350595557
	175	gi|350591508	Sus scrofa	PREDICTED: DNA replication licensing factor MCM2 [Sus scrofa]	44.15	44.72	1	26	21	76	30.79	gi|350591508
	176	gi|57527982	Sus scrofa	radixin [Sus scrofa]	44.08	73.94	3	26	21	47	44.6	gi|57527982	gi|164586	gi|131821
	177	gi|335290950	Sus scrofa	PREDICTED: tyrosyl-tRNA synthetase, cytoplasmic [Sus scrofa]	43.89	44.74	1	22	22	49	39.58	gi|335290950
	178	gi|343790920	Sus scrofa	fumarate hydratase [Sus scrofa]	43.76	43.76	1	23	21	56	44.73	gi|343790920
	179	gi|350582222	Sus scrofa	PREDICTED: LOW QUALITY PROTEIN: dynactin subunit 1 [Sus scrofa]	43.6	45.71	1	23	22	39	16.68	gi|350582222
	180	gi|8745552	Sus scrofa	voltage-dependent anion channel 1 [Sus scrofa]	43.46	43.46	3	27	20	103	68.55	gi|8745552	gi|75050406	gi|47522750
	181	gi|335299055	Sus scrofa	PREDICTED: inosine-5'-monophosphate dehydrogenase 2-like isoform 2 [Sus scrofa]	43.44	43.44	2	23	21	56	40.9	gi|335299055	gi|335299053
	182	gi|350539515	Sus scrofa	ATP-dependent RNA helicase DDX3X [Sus scrofa]	43.31	49.93	2	24	21	59	36.76	gi|350539515	gi|332113313
	183	gi|332634672	Sus scrofa	tight junction protein ZO-2 [Sus scrofa]	43.31	43.78	1	24	21	40	23.04	gi|332634672
	184	gi|255683404	Sus scrofa	isocitrate dehydrogenase [NADP], mitochondrial [Sus scrofa]	43.29	43.42	5	26	19	76	38.5	gi|255683404	gi|462384	gi|294223	gi|27065481	gi|27065480
	185	gi|345441801	Sus scrofa	TNF receptor-associated protein 1 [Sus scrofa]	43.25	45.54	1	23	21	66	34.19	gi|345441801
	186	gi|473571	Sus scrofa domesticus	lactate dehydrogenase-A [Sus scrofa domesticus]	43.23	43.29	9	26	19	98	56.02	gi|473571	gi|1170740	gi|288860136	gi|268633767	gi|403242449	gi|403242448	gi|350297743	gi|350297742	gi|229621
	187	gi|330417958	Sus scrofa	phosphoenolpyruvate carboxykinase [GTP], mitochondrial [Sus scrofa]	42.89	43.81	2	25	22	58	44.37	gi|330417958	gi|238863892
	188	gi|353468887	Sus scrofa	signal transducer and activator of transcription 1 [Sus scrofa]	42.79	43.09	5	24	21	32	33.51	gi|353468887	gi|62511144	gi|47523306	gi|40363629	gi|353468889
	189	gi|311272131	Sus scrofa	PREDICTED: aspartyl-tRNA synthetase, cytoplasmic-like isoform 1 [Sus scrofa]	42.59	43.15	1	25	20	63	44.91	gi|311272131
	190	gi|417515792	Sus scrofa	importin subunit beta-1 [Sus scrofa]	42.33	42.46	2	27	21	66	26.94	gi|417515792	gi|350590384
	191	gi|311249564	Sus scrofa	PREDICTED: heterogeneous nuclear ribonucleoprotein H [Sus scrofa]	42.32	42.51	1	36	21	98	44.54	gi|311249564
	192	gi|350536475	Sus scrofa	polyribonucleotide nucleotidyltransferase 1, mitochondrial [Sus scrofa]	42.28	43.94	2	21	20	34	29.72	gi|350536475	gi|336092205
	193	gi|456753945	Sus scrofa	dihydrolipoamide dehydrogenase [Sus scrofa]	42.14	42.44	4	28	22	94	42.24	gi|456753945	gi|47522940	gi|164539	gi|118675
	194	gi|347300360	Sus scrofa	serine/arginine repetitive matrix protein 2 [Sus scrofa]	42.05	42.14	1	22	21	39	9.736	gi|347300360
	195	gi|356460899	Sus scrofa	catalase [Sus scrofa]	41.73	41.94	1	25	20	54	44.4	gi|356460899
	196	gi|21264506	Sus scrofa	RecName: Full=Succinyl-CoA ligase [GDP-forming] subunit beta, mitochondrial; AltName: Full=GTP-specific succinyl-CoA synthetase subunit beta; AltName: Full=Succinyl-CoA synthetase beta-G chain; Short=SCS-betaG; Flags: Precursor	41.68	42.71	8	25	20	73	51.04	gi|21264506	gi|164669	gi|9955022	gi|9955020	gi|90109583	gi|90109575	gi|90109573	gi|90109555
	197	gi|51702768	Sus scrofa	RecName: Full=Peptidyl-prolyl cis-trans isomerase A; Short=PPIase A; AltName: Full=Cyclophilin A; AltName: Full=Cyclosporin A-binding protein; AltName: Full=Rotamase A	41.51	42.95	10	35	20	115	81.1	gi|51702768	gi|47523764	gi|409892237	gi|409892234	gi|409892231	gi|409892227	gi|409892224	gi|326368140	gi|30349502	gi|226256
	198	gi|47716872	Sus scrofa	galectin-1 [Sus scrofa]	41.49	41.49	1	27	19	101	70.9	gi|47716872
	199	gi|56791886	Sus scrofa	medium-chain acyl-coA dehydrogenase [Sus scrofa]	41.29	41.29	10	23	20	77	41.09	gi|56791886	gi|148872486	gi|40889737	gi|40889736	gi|40889735	gi|40889734	gi|640353	gi|640352	gi|640351	gi|640350
	200	gi|147225159	Sus scrofa	valyl-tRNA synthetase 2 [Sus scrofa]	41.16	41.53	3	22	21	48	17.96	gi|147225159	gi|305855130	gi|162138236
	201	gi|178056753	Sus scrofa	glycogen phosphorylase, liver form [Sus scrofa]	41.12	41.43	2	20	20	32	23.65	gi|178056753	gi|167834153
	202	gi|342349346	Sus scrofa	lon peptidase 1, mitochondrial [Sus scrofa]	41.02	42.16	1	24	19	59	24.58	gi|342349346
	203	gi|350276134	Sus scrofa	LETM1 and EF-hand domain-containing protein 1, mitochondrial [Sus scrofa]	40.93	41.85	1	21	19	47	28.89	gi|350276134
	204	gi|7650140	Sus scrofa	gag-pol precursor [Sus scrofa domesticus]	40.78	40.91	4	21	18	59	26.96	gi|7650140	gi|338173784	gi|338173788	gi|3116446
	205	gi|54039746	Sus scrofa	RecName: Full=Tropomyosin alpha-4 chain; AltName: Full=Tropomyosin-4	40.74	78.29	4	23	20	57	84.68	gi|54039746	gi|47523730	gi|3661527	gi|262263207
	206	gi|346716348	Sus scrofa	arginine--tRNA ligase, cytoplasmic [Sus scrofa]	40.5	40.6	1	22	20	41	30.91	gi|346716348
	207	gi|350591844	Sus scrofa	PREDICTED: dynamin-like 120 kDa protein, mitochondrial-like [Sus scrofa]	40.46	41.41	1	20	18	33	18.79	gi|350591844
	208	gi|335280279	Sus scrofa	PREDICTED: 26S protease regulatory subunit 10B [Sus scrofa]	40.45	40.7	1	25	20	65	52.85	gi|335280279
	209	gi|210050415	Sus scrofa	Mx2 protein [Sus scrofa]	40.44	41.13	3	21	20	33	35.02	gi|210050415	gi|206557741	gi|156720189
	210	gi|311247012	Sus scrofa	PREDICTED: epidermal growth factor receptor kinase substrate 8-like protein 2-like [Sus scrofa]	40.3	40.73	1	22	18	59	30.86	gi|311247012
	211	gi|350595384	Sus scrofa	PREDICTED: glycyl-tRNA synthetase-like [Sus scrofa]	40.28	40.67	1	19	18	43	27.36	gi|350595384
	212	gi|195539476	Sus scrofa	bifunctional purine biosynthesis protein PURH [Sus scrofa]	40.26	40.65	2	23	20	48	40.71	gi|195539476	gi|192383834
	213	gi|350581149	Sus scrofa	PREDICTED: matrin-3 [Sus scrofa]	40.22	40.39	4	21	19	41	24.85	gi|350581149	gi|350581147	gi|335283551	gi|311250254
	214	gi|335294829	Sus scrofa	PREDICTED: acetyl-CoA acetyltransferase, mitochondrial [Sus scrofa]	40.19	40.52	1	24	20	74	43.9	gi|335294829
	215	gi|160425375	Sus scrofa	calpastatin [Sus scrofa]	39.99	40.54	4	20	20	43	26.1	gi|160425375	gi|160425377	gi|160425376	gi|160425378
	216	gi|345110630	Sus scrofa	RuvB-like 2 [Sus scrofa]	39.97	40.27	1	26	20	53	48.6	gi|345110630
	217	gi|311247879	Sus scrofa	PREDICTED: 26S protease regulatory subunit 6A [Sus scrofa]	39.8	40.99	1	25	20	46	49.89	gi|311247879
	218	gi|335285943	Sus scrofa	PREDICTED: eukaryotic translation initiation factor 5A-1-like [Sus scrofa]	39.29	39.29	5	22	19	51	68.83	gi|335285943	gi|311268294	gi|311268292	gi|311268290	gi|311268288
	219	gi|264681434	Sus scrofa	asparagine synthetase [Sus scrofa]	39.18	39.23	2	20	18	54	37.08	gi|264681434	gi|262036930
	220	gi|349585246	Sus scrofa	aminoadipate-semialdehyde synthase [Sus scrofa]	39.15	39.52	1	21	19	28	24.19	gi|349585246
	221	gi|290463427	Sus scrofa	RecName: Full=Succinate dehydrogenase [ubiquinone] flavoprotein subunit, mitochondrial; AltName: Full=Flavoprotein subunit of complex II; Short=Fp; Flags: Precursor	39.06	39.06	22	23	20	57	35.99	gi|290463427	gi|73535960	gi|73535956	gi|345531796	gi|345531792	gi|322812326	gi|322812322	gi|322812318	gi|322812314	gi|322812310
	222	gi|335285948	Sus scrofa	PREDICTED: very long-chain specific acyl-CoA dehydrogenase, mitochondrial-like isoform 1 [Sus scrofa]	39.01	39.15	1	19	19	47	31.6	gi|335285948
	223	gi|335288534	Sus scrofa	PREDICTED: ubiquitin carboxyl-terminal hydrolase 5 isoform 2 [Sus scrofa]	38.99	39.19	2	19	18	34	24.01	gi|335288534	gi|335288532
	224	gi|311268019	Sus scrofa	PREDICTED: carboxypeptidase D [Sus scrofa]	38.98	39.43	1	19	18	45	15.14	gi|311268019
	225	gi|350591926	Sus scrofa	PREDICTED: golgin subfamily B member 1 [Sus scrofa]	38.92	39.96	1	20	19	26	8.377	gi|350591926
	226	gi|311256096	Sus scrofa	PREDICTED: epidermal growth factor receptor kinase substrate 8 [Sus scrofa]	38.78	39.08	1	23	20	38	33.09	gi|311256096
	227	gi|83854099	Sus scrofa	ribosomal phosphoprotein large PO subunit [Sus scrofa]	38.73	39.08	3	22	20	52	54.09	gi|83854099	gi|182705234	gi|148747594
	228	gi|350581395	Sus scrofa	PREDICTED: fascin-like [Sus scrofa]	38.73	38.76	4	22	20	49	31.9	gi|350581395	gi|226372953	gi|225382135	gi|225382133
	229	gi|47523538	Sus scrofa	polypyrimidine tract-binding protein 1 [Sus scrofa]	38.69	39.07	3	22	19	43	31.24	gi|47523538	gi|2500586	gi|1122433
	230	gi|417515730	Sus scrofa	6-phosphofructokinase type C isoform 1 [Sus scrofa]	38.68	38.97	1	21	20	39	27.43	gi|417515730
	231	gi|335309589	Sus scrofa	PREDICTED: CAD protein-like, partial [Sus scrofa]	38.57	43.37	1	19	18	46	15.22	gi|335309589
	232	gi|350584746	Sus scrofa	PREDICTED: cullin-associated NEDD8-dissociated protein 1 [Sus scrofa]	38.51	39.87	2	18	18	30	17.06	gi|350584746	gi|311255888
	233	gi|311276941	Sus scrofa	PREDICTED: apoptosis-inducing factor 1, mitochondrial isoform 1 [Sus scrofa]	38.51	38.69	2	20	20	39	36.7	gi|311276941	gi|311276943
	234	gi|343478283	Sus scrofa	proteasome (prosome, macropain) 26S subunit, non-ATPase, 2 [Sus scrofa]	38.49	38.78	1	21	19	39	24.12	gi|343478283
	235	gi|335297526	Sus scrofa	PREDICTED: 116 kDa U5 small nuclear ribonucleoprotein component isoform 2 [Sus scrofa]	38.29	40.8	3	18	17	37	22.62	gi|335297526	gi|335297524	gi|311267074
	236	gi|335299041	Sus scrofa	PREDICTED: cytochrome b-c1 complex subunit 1, mitochondrial [Sus scrofa]	38.18	38.23	1	32	19	81	44.17	gi|335299041
	237	gi|335293690	Sus scrofa	PREDICTED: general vesicular transport factor p115-like [Sus scrofa]	38.17	39.89	1	20	18	37	23.16	gi|335293690
	238	gi|313570009	Sus scrofa	calcium-binding mitochondrial carrier protein SCaMC-1-like [Sus scrofa]	38.04	38.46	2	25	19	69	40.25	gi|313570009	gi|186886352
	239	gi|345441771	Sus scrofa	aldolase C, fructose-bisphosphate [Sus scrofa]	38.03	38.03	1	22	19	55	46.98	gi|345441771
	240	gi|350596594	Sus scrofa	PREDICTED: malate dehydrogenase, cytoplasmic-like [Sus scrofa]	37.98	38.09	9	19	17	39	51.21	gi|350596594	gi|6226874	gi|47523114	gi|1469402	gi|5107784	gi|5107783	gi|433552071	gi|433552070	gi|164543
	241	gi|350592457	Sus scrofa	PREDICTED: CAP-Gly domain-containing linker protein 1 [Sus scrofa]	37.87	40.68	1	19	18	30	18.64	gi|350592457
	242	gi|350580630	Sus scrofa	PREDICTED: far upstream element-binding protein 2-like [Sus scrofa]	37.76	37.96	1	21	19	60	29.05	gi|350580630
	243	gi|342349319	Sus scrofa	calnexin precursor [Sus scrofa]	37.71	37.91	1	22	18	54	31.2	gi|342349319
	244	gi|262263205	Sus scrofa	triosephosphate isomerase 1 [Sus scrofa]	37.7	37.91	1	32	17	113	76.61	gi|262263205
	245	gi|311272700	Sus scrofa	PREDICTED: heterogeneous nuclear ribonucleoprotein A3-like isoform 1 [Sus scrofa]	37.67	40.94	1	22	18	50	39.05	gi|311272700
	246	gi|350589915	Sus scrofa	PREDICTED: uncharacterized protein KIAA0564-like [Sus scrofa]	37.63	38.09	1	18	17	30	24.92	gi|350589915
	247	gi|83778522	Sus scrofa	procollagen-proline 2-oxoglutarate-4-dioxygenase [Sus scrofa]	37.44	37.64	2	20	17	48	36.33	gi|83778522	gi|148233143
	248	gi|350580258	Sus scrofa	PREDICTED: nucleobindin-2 isoform 2 [Sus scrofa]	37.27	37.74	2	23	18	43	49.52	gi|350580258	gi|350580256
	249	gi|311267394	Sus scrofa	PREDICTED: 26S proteasome non-ATPase regulatory subunit 3-like [Sus scrofa]	37.22	37.65	1	19	18	29	33.52	gi|311267394
	250	gi|350584170	Sus scrofa	PREDICTED: serine hydroxymethyltransferase, mitochondrial-like [Sus scrofa]	37.09	37.39	3	21	17	58	41.82	gi|350584170	gi|350584162	gi|311255743
	251	gi|350580558	Sus scrofa	PREDICTED: dynamin-2-like [Sus scrofa]	36.82	37.37	1	19	18	32	20.36	gi|350580558
	252	gi|1927	Sus scrofa	cardiac alpha tropomyosin [Sus scrofa]	36.76	60.65	5	21	18	74	58.45	gi|1927	gi|7245795	gi|7245794	gi|7245793	gi|7245792
	253	gi|343962597	Sus scrofa	cytosolic non-specific dipeptidase [Sus scrofa]	36.65	36.72	1	22	20	47	31.16	gi|343962597
	254	gi|324021713	Sus scrofa	ribosomal protein S4 [Sus scrofa]	36.56	37.01	1	22	17	67	51.33	gi|324021713
	255	gi|72535198	Sus scrofa	histone H1.3-like protein [Sus scrofa]	36.51	36.61	3	24	19	88	41.18	gi|72535198	gi|45479846	gi|45479848
	256	gi|51870491	Sus scrofa	CDC37 cell division cycle 37 protein [Sus scrofa]	36.48	36.89	2	18	18	51	44.47	gi|51870491	gi|178057067
	257	gi|212549625	Sus scrofa	40S ribosomal protein S3a [Sus scrofa]	36.45	36.59	2	22	17	68	64.02	gi|212549625	gi|209943918
	258	gi|350580027	Sus scrofa	PREDICTED: elongation factor 1-gamma [Sus scrofa]	36.42	36.42	3	21	19	73	36.61	gi|350580027	gi|55977740	gi|19111049
	259	gi|61216107	Sus scrofa	RecName: Full=Adenosylhomocysteinase; Short=AdoHcyase; AltName: Full=S-adenosyl-L-homocysteine hydrolase	36.37	36.73	3	24	18	80	43.98	gi|61216107	gi|58801555	gi|40644231
	260	gi|350536495	Sus scrofa	probable ATP-dependent RNA helicase DDX46 [Sus scrofa]	36.03	36.88	2	20	17	29	16.96	gi|350536495	gi|336092215
	261	gi|417515975	Sus scrofa	ras GTPase-activating-like protein IQGAP2 [Sus scrofa]	36.01	42.09	1	17	17	25	14.48	gi|417515975
	262	gi|350590470	Sus scrofa	PREDICTED: canalicular multispecific organic anion transporter 2 [Sus scrofa]	36	36.69	1	18	18	25	14.65	gi|350590470
	263	gi|194041163	Sus scrofa	PREDICTED: structural maintenance of chromosomes protein 4 [Sus scrofa]	35.82	37.07	1	17	17	29	13.04	gi|194041163
	264	gi|335289112	Sus scrofa	PREDICTED: lysyl-tRNA synthetase isoform 1 [Sus scrofa]	35.78	36.01	2	20	17	36	30.32	gi|335289112	gi|335289114
	265	gi|75074817	Sus scrofa	RecName: Full=Peroxiredoxin-6; AltName: Full=Non-selenium glutathione peroxidase; Short=NSGPx	35.65	35.84	3	22	17	61	67.41	gi|75074817	gi|6689393	gi|47523870
	266	gi|350583179	Sus scrofa	PREDICTED: DNA replication licensing factor MCM4 [Sus scrofa]	35.62	36.28	1	21	18	51	39.46	gi|350583179
	267	gi|52000613	Sus scrofa	RecName: Full=ADP/ATP translocase 3; AltName: Full=ADP,ATP carrier protein 3; AltName: Full=Adenine nucleotide translocator 3; Short=ANT 3; AltName: Full=Solute carrier family 25 member 6	35.59	35.71	3	26	18	95	45.97	gi|52000613	gi|47523888	gi|42565038
	268	gi|83921643	Sus scrofa	serine/arginine-rich splicing factor 1 [Sus scrofa]	35.48	35.48	4	19	18	86	57.26	gi|83921643	gi|73810231	gi|73810229	gi|114152157
	269	gi|347300207	Sus scrofa	nucleobindin-1 precursor [Sus scrofa]	35.3	37.53	1	21	18	47	44.86	gi|347300207
	270	gi|194044035	Sus scrofa	PREDICTED: splicing factor 3B subunit 1 isoform 1 [Sus scrofa]	35.24	35.94	1	20	18	31	16.56	gi|194044035
	271	gi|350584002	Sus scrofa	PREDICTED: keratin, type I cytoskeletal 18 [Sus scrofa]	35.22	40.12	1	19	16	45	41.54	gi|350584002
	272	gi|75043802	Sus scrofa	RecName: Full=Rab GDP dissociation inhibitor beta; Short=Rab GDI beta; AltName: Full=Guanosine diphosphate dissociation inhibitor 2; Short=GDI-2	35.18	35.68	3	21	17	50	35.06	gi|75043802	gi|48675953	gi|45758488
	273	gi|456753488	Sus scrofa	solute carrier family 25 (aspartate/glutamate carrier), member 13 tv2 [Sus scrofa]	35.14	35.35	2	20	18	39	29.04	gi|456753488	gi|335295413
	274	gi|335291231	Sus scrofa	PREDICTED: desmoglein-2 [Sus scrofa]	35.11	35.65	1	19	17	31	22.79	gi|335291231
	275	gi|335284501	Sus scrofa	PREDICTED: cytochrome b-c1 complex subunit 2, mitochondrial-like [Sus scrofa]	35.06	35.13	1	24	17	51	42.6	gi|335284501
	276	gi|81295909	Sus scrofa	mitochondrial aldehyde dehydrogenase 2 [Sus scrofa]	34.88	34.89	4	15	15	52	32.82	gi|81295909	gi|187370719	gi|122138098	gi|113205888
	277	gi|417515926	Sus scrofa	U5 small nuclear ribonucleoprotein 200 kDa helicase [Sus scrofa]	34.87	35.19	1	17	17	26	8.708	gi|417515926
	278	gi|311259452	Sus scrofa	PREDICTED: 40S ribosomal protein S8-like [Sus scrofa]	34.79	34.93	1	23	18	48	45.67	gi|311259452
	279	gi|51592133	Sus scrofa	V-type proton ATPase catalytic subunit A [Sus scrofa]	34.78	35.68	3	21	17	43	36.41	gi|51592133	gi|1968	gi|12231040
	280	gi|350538593	Sus scrofa	phosphoglucomutase-1 [Sus scrofa]	34.77	34.79	2	18	18	34	33.81	gi|350538593	gi|321574209
	281	gi|75056559	Sus scrofa	RecName: Full=Ras-related protein Rab-1A	34.65	34.68	3	23	17	68	59.02	gi|75056559	gi|72535190	gi|62868642
	282	gi|350580651	Sus scrofa	PREDICTED: scaffold attachment factor B1-like isoform 2 [Sus scrofa]	34.55	36.09	2	16	15	23	20.85	gi|350580651	gi|350580653
	283	gi|94962086	Sus scrofa	aldo-keto reductase family 1 member C4 [Sus scrofa]	34.49	34.57	6	20	16	47	53.11	gi|94962086	gi|178056496	gi|94421332	gi|61741954	gi|158148957	gi|103472127
	284	gi|281427370	Sus scrofa	T-complex protein 1 subunit eta [Sus scrofa]	34.48	36.08	2	21	16	76	41.62	gi|281427370	gi|262036937
	285	gi|456753031	Sus scrofa	DEAD (Asp-Glu-Ala-Asp) box helicase 1 [Sus scrofa]	34.45	34.64	1	18	16	41	23.11	gi|456753031
	286	gi|172072661	Sus scrofa	tRNA-splicing ligase RtcB homolog [Sus scrofa]	34.3	34.43	3	21	16	59	37.43	gi|172072661	gi|118573909	gi|106073298
	287	gi|303228252	Sus scrofa	glucosamine--fructose-6-phosphate aminotransferase [isomerizing] 1 [Sus scrofa]	34.2	34.63	3	19	17	48	27.9	gi|303228252	gi|213958609	gi|213958607
	288	gi|342672022	Sus scrofa	exportin-2 [Sus scrofa]	34.11	34.41	1	20	17	36	17.92	gi|342672022
	289	gi|162951821	Sus scrofa	heterogeneous nuclear ribonucleoprotein A/B [Sus scrofa]	34.02	34.33	2	21	16	43	49.01	gi|162951821	gi|160858224
	290	gi|456753383	Sus scrofa	CD2-associated protein [Sus scrofa]	33.93	35.45	1	19	17	35	27.39	gi|456753383
	291	gi|16506695	Sus scrofa	mannose-6-phosphate/insulin-like growth factor II receptor [Sus scrofa]	33.82	34.03	4	18	17	31	8.043	gi|16506695	gi|374305556	gi|347300273	gi|334853107
	292	gi|417515940	Sus scrofa	WD repeat-containing protein 1 [Sus scrofa]	33.8	33.8	1	20	17	57	33.83	gi|417515940
	293	gi|417515856	Sus scrofa	thyroid hormone receptor-associated protein 3 [Sus scrofa]	33.79	34.01	1	18	17	35	17.64	gi|417515856
	294	gi|75054313	Sus scrofa	RecName: Full=Junction plakoglobin	33.75	33.93	7	20	17	32	25.5	gi|75054313	gi|47523712	gi|218103017	gi|211637711	gi|18147001	gi|158065996	gi|157391365
	295	gi|350592201	Sus scrofa	PREDICTED: hypothetical protein LOC100620809 isoform 1, partial [Sus scrofa]	33.73	33.79	1	18	17	53	55.8	gi|350592201
	296	gi|311245734	Sus scrofa	PREDICTED: hypothetical protein LOC100038023 [Sus scrofa]	33.62	35.3	2	17	15	40	36.14	gi|311245734	gi|311245732
	297	gi|510469	Sus scrofa	protein phosphatase 2A 65 kDa regulatory subunit, alpha isoform [Sus scrofa]	33.47	33.82	3	17	15	39	28.18	gi|510469	gi|47522870	gi|1702996
	298	gi|350579441	Sus scrofa	PREDICTED: LOW QUALITY PROTEIN: structural maintenance of chromosomes protein 2 [Sus scrofa]	33.41	34.78	1	16	16	30	13.96	gi|350579441
	299	gi|347800693	Sus scrofa	ferredoxin reductase [Sus scrofa]	33.41	33.76	1	16	16	38	36.59	gi|347800693
	300	gi|335309396	Sus scrofa	PREDICTED: adenylate kinase 2, mitochondrial-like isoform 1 [Sus scrofa]	33.37	33.48	2	26	17	69	43.42	gi|335309396	gi|335309398
	301	gi|349585085	Sus scrofa	RAB11B, member RAS oncogene family [Sus scrofa]	33.16	33.27	1	18	16	61	68.81	gi|349585085
	302	gi|350578047	Sus scrofa	PREDICTED: A-kinase anchor protein 12 [Sus scrofa]	33.14	33.24	1	18	17	33	13.07	gi|350578047
	303	gi|311247551	Sus scrofa	PREDICTED: DNA damage-binding protein 1-like isoform 1 [Sus scrofa]	33.13	33.79	1	18	17	37	18.51	gi|311247551
	304	gi|311258421	Sus scrofa	PREDICTED: 6-phosphogluconate dehydrogenase, decarboxylating [Sus scrofa]	33.13	33.39	1	22	16	60	36.65	gi|311258421
	305	gi|4033507	Sus scrofa	RecName: Full=Annexin A4; AltName: Full=35-beta calcimedin; AltName: Full=Annexin IV; AltName: Full=Annexin-4; AltName: Full=Chromobindin-4; AltName: Full=Endonexin I; AltName: Full=Lipocortin IV; AltName: Full=P32.5; AltName: Full=PP4-X; AltName: Full=Placental anticoagulant protein II; Short=PAP-II; AltName: Full=Protein II	33.04	36.79	3	21	16	53	53.61	gi|4033507	gi|264681432	gi|262036928
	306	gi|349732238	Sus scrofa	transaldolase [Sus scrofa]	32.98	33.23	1	15	15	47	43.92	gi|349732238
	307	gi|350593820	Sus scrofa	PREDICTED: isocitrate dehydrogenase [NADP] cytoplasmic isoform 3 [Sus scrofa]	32.96	36.58	3	21	16	40	40.58	gi|350593820	gi|350593818	gi|350593816
	308	gi|194041525	Sus scrofa	PREDICTED: dihydropyrimidinase-related protein 2-like isoform 2 [Sus scrofa]	32.93	33.33	3	22	16	55	34.71	gi|194041525	gi|194041527	gi|358009195
	309	gi|311252249	Sus scrofa	PREDICTED: macrophage-capping protein-like isoform 3 [Sus scrofa]	32.81	32.81	4	22	15	67	40.69	gi|311252249	gi|311252247	gi|311252245	gi|311252243
	310	gi|335302965	Sus scrofa	PREDICTED: lupus La protein homolog [Sus scrofa]	32.77	34.84	1	17	17	29	35.16	gi|335302965
	311	gi|350592969	Sus scrofa	PREDICTED: phosphoglycerate mutase 1-like [Sus scrofa]	32.63	32.7	1	20	15	66	53.94	gi|350592969
	312	gi|324123893	Sus scrofa	interferon-induced protein with tetratricopeptide repeats 3 [Sus scrofa]	32.5	34.91	2	17	15	51	33.6	gi|324123893	gi|323145752
	313	gi|346716298	Sus scrofa	heterogeneous nuclear ribonucleoprotein G [Sus scrofa]	32.46	33.62	1	17	16	37	36.15	gi|346716298
	314	gi|417515788	Sus scrofa	prolow-density lipoprotein receptor-related protein 1 precursor [Sus scrofa]	32.44	32.52	1	18	17	28	5.898	gi|417515788
	315	gi|335300663	Sus scrofa	PREDICTED: trifunctional purine biosynthetic protein adenosine-3-like [Sus scrofa]	32.41	32.71	1	18	16	35	17.72	gi|335300663
	316	gi|350585268	Sus scrofa	PREDICTED: 40S ribosomal protein S19-like [Sus scrofa]	32.38	32.71	2	17	15	47	68.97	gi|350585268	gi|350585266
	317	gi|350594202	Sus scrofa	PREDICTED: threonyl-tRNA synthetase, cytoplasmic-like [Sus scrofa]	32.3	32.99	1	17	15	34	20.47	gi|350594202
	318	gi|335304688	Sus scrofa	PREDICTED: RNA-binding protein Raly [Sus scrofa]	32.29	32.64	3	17	16	41	39.45	gi|335304688	gi|311274743	gi|311274741
	319	gi|335293848	Sus scrofa	PREDICTED: N-alpha-acetyltransferase 15, NatA auxiliary subunit isoform 1 [Sus scrofa]	32.28	32.56	1	17	16	31	19.63	gi|335293848
	320	gi|350579829	Sus scrofa	PREDICTED: LOW QUALITY PROTEIN: cysteinyl-tRNA synthetase, cytoplasmic-like [Sus scrofa]	32.27	32.42	1	18	17	38	19.86	gi|350579829
	321	gi|350592384	Sus scrofa	PREDICTED: golgin subfamily A member 3 [Sus scrofa]	32.22	33.11	1	17	16	25	16.34	gi|350592384
	322	gi|194039401	Sus scrofa	PREDICTED: alanyl-tRNA synthetase, mitochondrial [Sus scrofa]	32.19	32.33	1	16	15	23	18.27	gi|194039401
	323	gi|346227212	Sus scrofa	ribosomal protein L3 [Sus scrofa]	32.12	32.39	1	19	15	39	35.98	gi|346227212
	324	gi|356582295	Sus scrofa	delta-1-pyrroline-5-carboxylate dehydrogenase, mitochondrial [Sus scrofa]	32.09	32.23	1	19	15	42	30.37	gi|356582295
	325	gi|456754034	Sus scrofa	glutathione S-transferase pi 1 [Sus scrofa]	32.06	32.94	4	26	16	67	61.54	gi|456754034	gi|1943419	gi|1943418	gi|544445
	326	gi|297747350	Sus scrofa	FAT tumor suppressor homolog 1 [Sus scrofa]	32.04	32.2	1	14	14	17	6.866	gi|297747350
	327	gi|47523618	Sus scrofa	citrate synthase, mitochondrial precursor [Sus scrofa]	31.79	32.15	3	17	15	38	32.76	gi|47523618	gi|164419	gi|116470
	328	gi|350588656	Sus scrofa	PREDICTED: amyloid beta (A4) precursor-like protein 2 [Sus scrofa]	31.68	31.82	1	28	15	75	19.71	gi|350588656
	329	gi|335280113	Sus scrofa	PREDICTED: LOW QUALITY PROTEIN: 60S ribosomal protein L4 [Sus scrofa]	31.63	32.16	1	19	13	43	33.26	gi|335280113
	330	gi|345091002	Sus scrofa	nuclear distribution gene C homolog [Sus scrofa]	31.63	31.74	1	20	17	61	52.11	gi|345091002
	331	gi|350595984	Sus scrofa	PREDICTED: glucose-6-phosphate 1-dehydrogenase-like, partial [Sus scrofa]	31.45	31.47	1	19	15	43	41.36	gi|350595984
	332	gi|311266781	Sus scrofa	PREDICTED: galactokinase-like [Sus scrofa]	31.35	31.68	1	17	16	44	35.71	gi|311266781
	333	gi|350593970	Sus scrofa	PREDICTED: 26S proteasome non-ATPase regulatory subunit 1 [Sus scrofa]	31.34	32.02	1	18	16	35	17.21	gi|350593970
	334	gi|51592135	Sus scrofa	cofilin-1 [Sus scrofa]	31.31	31.56	3	19	14	85	57.23	gi|51592135	gi|164425	gi|116850
	335	gi|194044626	Sus scrofa	PREDICTED: 14-3-3 protein beta/alpha isoform 1 [Sus scrofa]	31.25	51.43	1	20	15	69	67.48	gi|194044626
	336	gi|311259416	Sus scrofa	PREDICTED: peroxiredoxin-1 isoform 2 [Sus scrofa]	31.24	31.24	5	19	15	109	50.5	gi|311259416	gi|311259414	gi|311259412	gi|311259410	gi|311259408
	337	gi|417515858	Sus scrofa	splicing factor 3A subunit 1 [Sus scrofa]	31.21	31.86	2	17	16	29	21.82	gi|417515858	gi|350592614
	338	gi|311260225	Sus scrofa	PREDICTED: dystonin isoform 2 [Sus scrofa]	30.9	32.06	1	15	15	18	5.013	gi|311260225
	339	gi|350593725	Sus scrofa	PREDICTED: glutaminase kidney isoform, mitochondrial [Sus scrofa]	30.89	30.92	2	19	14	53	29.89	gi|350593725	gi|19919838
	340	gi|335293809	Sus scrofa	PREDICTED: SWI/SNF-related matrix-associated actin-dependent regulator of chromatin subfamily A member 5 [Sus scrofa]	30.87	31.31	1	14	14	23	14.83	gi|335293809
	341	gi|356582293	Sus scrofa	DEAH (Asp-Glu-Ala-His) box polypeptide 15 [Sus scrofa]	30.81	30.99	1	17	16	41	20.88	gi|356582293
	342	gi|346986445	Sus scrofa	NSFL1 (p97) cofactor (p47) [Sus scrofa]	30.66	30.79	1	16	15	43	43.24	gi|346986445
	343	gi|116175261	Sus scrofa	serine/arginine-rich splicing factor 6 [Sus scrofa]	30.62	30.69	2	19	15	50	33.91	gi|116175261	gi|115371751
	344	gi|350594037	Sus scrofa	PREDICTED: UDP-glucuronosyltransferase 1-10 isoform 4 [Sus scrofa]	30.58	31.02	1	18	15	46	25.94	gi|350594037
	345	gi|194033405	Sus scrofa	PREDICTED: acetyl-CoA acetyltransferase, cytosolic [Sus scrofa]	30.58	30.77	1	20	15	53	34.01	gi|194033405
	346	gi|350596216	Sus scrofa	PREDICTED: sorting nexin-2, partial [Sus scrofa]	30.52	31.53	1	18	16	37	33.2	gi|350596216
	347	gi|298104076	Sus scrofa	enoyl-CoA hydratase, mitochondrial [Sus scrofa]	30.5	30.55	1	18	14	48	40.69	gi|298104076
	348	gi|350588940	Sus scrofa	PREDICTED: pseudouridylate synthase 7 homolog [Sus scrofa]	30.44	31.07	1	16	14	25	25.04	gi|350588940
	349	gi|7939586	Sus scrofa	dihydrolipoamide succinyltransferase [Sus scrofa]	30.42	30.74	4	20	15	62	30.11	gi|7939586	gi|47523848	gi|417515435	gi|18203301
	350	gi|219522018	Sus scrofa	Na(+)/H(+) exchange regulatory cofactor NHE-RF1 [Sus scrofa]	30.33	30.78	2	13	13	46	43.01	gi|219522018	gi|217031226
	351	gi|335309827	Sus scrofa	PREDICTED: nuclear autoantigenic sperm protein, partial [Sus scrofa]	30.32	30.93	1	15	15	34	23.82	gi|335309827
	352	gi|264681430	Sus scrofa	3-ketoacyl-CoA thiolase, mitochondrial [Sus scrofa]	30.29	30.4	2	17	14	41	50.38	gi|264681430	gi|262036903
	353	gi|194036324	Sus scrofa	PREDICTED: Na(+)/H(+) exchange regulatory cofactor NHE-RF3 isoform 2 [Sus scrofa]	30.18	30.38	2	15	14	33	25.58	gi|194036324	gi|194036322
	354	gi|456753252	Sus scrofa	ATPase, Ca++ transporting, plasma membrane 4 tv2 [Sus scrofa]	30.16	30.55	2	15	14	31	15.67	gi|456753252	gi|456753094
	355	gi|311245228	Sus scrofa	PREDICTED: serpin B5 [Sus scrofa]	30.1	30.45	1	16	15	49	51.2	gi|311245228
	356	gi|456753028	Sus scrofa	DEAD (Asp-Glu-Ala-Asp) box polypeptide 23 [Sus scrofa]	30	30.73	2	16	15	34	18.78	gi|456753028	gi|350596902
	357	gi|350590115	Sus scrofa	PREDICTED: RING finger protein 213-like, partial [Sus scrofa]	29.99	30.56	1	14	14	22	5.418	gi|350590115
	358	gi|335304240	Sus scrofa	PREDICTED: tRNA (cytosine(34)-C(5))-methyltransferase isoform 2 [Sus scrofa]	29.89	30.1	2	15	15	24	21.18	gi|335304240	gi|335304242
	359	gi|311276332	Sus scrofa	PREDICTED: 3-hydroxyacyl-CoA dehydrogenase type-2-like isoform 2 [Sus scrofa]	29.83	30.39	2	21	14	58	53.92	gi|311276332	gi|311276334
	360	gi|335308560	Sus scrofa	PREDICTED: eukaryotic peptide chain release factor GTP-binding subunit ERF3A-like [Sus scrofa]	29.75	29.89	1	16	15	27	26.74	gi|335308560
	361	gi|115502828	Sus scrofa	RecName: Full=40S ribosomal protein S3	29.62	30.04	3	19	15	67	56.38	gi|115502828	gi|113205854	gi|110006645
	362	gi|171465894	Sus scrofa	solute carrier family 3 member 2 [Sus scrofa]	29.6	30.25	2	14	14	22	28.52	gi|171465894	gi|335281655
	363	gi|311245256	Sus scrofa	PREDICTED: LOW QUALITY PROTEIN: protein ERGIC-53-like [Sus scrofa]	29.59	29.96	1	19	13	38	21.81	gi|311245256
	364	gi|194034201	Sus scrofa	PREDICTED: proteasome subunit alpha type-3 isoform 1 [Sus scrofa]	29.59	29.59	2	21	16	49	47.84	gi|194034201	gi|194034199
	365	gi|350581515	Sus scrofa	PREDICTED: general transcription factor II-I isoform 2 [Sus scrofa]	29.55	30.1	2	16	13	23	15.82	gi|350581515	gi|350581513
	366	gi|577494	Sus scrofa	cytosolic aspartate aminotransferase [Sus scrofa]	29.54	30.01	11	16	15	33	41.89	gi|577494	gi|47522636	gi|300557343	gi|298553397	gi|298547179	gi|259665700	gi|112976	gi|2392159	gi|2392158	gi|2392157
	367	gi|311253799	Sus scrofa	PREDICTED: ras-related protein Rab-2A [Sus scrofa]	29.53	29.57	1	19	14	62	60.85	gi|311253799
	368	gi|350582773	Sus scrofa	PREDICTED: 40S ribosomal protein S7-like isoform 2 [Sus scrofa]	29.46	29.46	2	14	14	30	45.88	gi|350582773	gi|350582771
	369	gi|335301996	Sus scrofa	PREDICTED: insulin-degrading enzyme isoform 1 [Sus scrofa]	29.38	30.12	1	15	14	21	16.49	gi|335301996
	370	gi|335292602	Sus scrofa	PREDICTED: FACT complex subunit SPT16 [Sus scrofa]	29.33	30.35	1	16	15	27	14.77	gi|335292602
	371	gi|7404364	Sus scrofa	RecName: Full=Hydroxyacyl-coenzyme A dehydrogenase, mitochondrial; Short=HCDH; AltName: Full=Medium and short-chain L-3-hydroxyacyl-coenzyme A dehydrogenase; AltName: Full=Short-chain 3-hydroxyacyl-CoA dehydrogenase; Flags: Precursor	29.29	30.42	3	16	15	29	36.31	gi|7404364	gi|47523722	gi|4454537
	372	gi|49065781	Sus scrofa	RecName: Full=26S protease regulatory subunit 8; AltName: Full=26S proteasome AAA-ATPase subunit RPT6; AltName: Full=Proteasome 26S subunit ATPase 5; AltName: Full=Proteasome subunit p45; AltName: Full=Tat-binding protein homolog 10; Short=TBP10; AltName: Full=p45/SUG	29.27	33.19	3	18	15	36	45.07	gi|49065781	gi|47522792	gi|1262433
	373	gi|335306710	Sus scrofa	PREDICTED: neural cell adhesion molecule L1 isoform 3 [Sus scrofa]	29.22	29.4	3	14	14	23	12.42	gi|335306710	gi|335306708	gi|335306706
	374	gi|350596976	Sus scrofa	PREDICTED: methionyl-tRNA synthetase, cytoplasmic-like [Sus scrofa]	29.18	29.74	1	15	14	26	17.92	gi|350596976
	375	gi|335301795	Sus scrofa	PREDICTED: annexin A7 [Sus scrofa]	29.15	30.28	2	16	14	32	33.17	gi|335301795	gi|194042806
	376	gi|222090415	Sus scrofa	liver type carnitine palmitoyltransferase I [Sus scrofa]	29.13	29.3	3	15	14	20	18.65	gi|222090415	gi|193788671	gi|14579225
	377	gi|350579350	Sus scrofa	PREDICTED: stomatin-like protein 2-like [Sus scrofa]	29.12	29.68	1	19	15	52	33.33	gi|350579350
	378	gi|346421413	Sus scrofa	nuclear pore complex protein Nup93 [Sus scrofa]	29	29	1	15	15	25	17.09	gi|346421413
	379	gi|47523756	Sus scrofa	pyruvate carboxylase, mitochondrial [Sus scrofa]	28.98	29.58	14	15	14	22	14.35	gi|47523756	gi|32185984	gi|300641281	gi|300632138	gi|300628626	gi|300627390	gi|300556413	gi|300537839	gi|259663435	gi|259475701
	380	gi|346644866	Sus scrofa	coiled-coil-helix-coiled-coil-helix domain-containing protein 3, mitochondrial [Sus scrofa]	28.98	29.24	1	17	14	46	45.81	gi|346644866
	381	gi|335292262	Sus scrofa	PREDICTED: isocitrate dehydrogenase [NAD] subunit alpha, mitochondrial [Sus scrofa]	28.92	29.1	1	14	14	41	40.71	gi|335292262
	382	gi|335289255	Sus scrofa	PREDICTED: enhancer of mRNA-decapping protein 4 [Sus scrofa]	28.83	29.22	1	15	15	23	13.55	gi|335289255
	383	gi|335281697	Sus scrofa	PREDICTED: metastasis-associated protein MTA2-like isoform 1 [Sus scrofa]	28.75	28.95	1	18	14	32	23.87	gi|335281697
	384	gi|346986388	Sus scrofa	profilin-1 [Sus scrofa]	28.74	28.84	1	26	14	89	67.14	gi|346986388
	385	gi|456753257	Sus scrofa	capping protein (actin filament) muscle Z-line, alpha 1 [Sus scrofa]	28.53	28.59	4	22	15	53	63.29	gi|456753257	gi|148613357	gi|147899312	gi|118627572
	386	gi|164664444	Sus scrofa	alpha-2-macroglobulin receptor-associated protein precursor [Sus scrofa]	28.51	28.8	2	17	13	27	35.39	gi|164664444	gi|162946612
	387	gi|346986294	Sus scrofa	uncharacterized protein LOC100155717 isoform 2 [Sus scrofa]	28.51	28.75	3	15	14	61	44.5	gi|346986294	gi|346986292	gi|346986290
	388	gi|350594934	Sus scrofa	PREDICTED: DNA topoisomerase 1 [Sus scrofa]	28.49	28.51	1	13	13	23	15.2	gi|350594934
	389	gi|75060237	Sus scrofa	RecName: Full=Ras-related protein Rab-14	28.45	33.32	3	16	14	41	73.95	gi|75060237	gi|72535182	gi|62868634
	390	gi|350592730	Sus scrofa	PREDICTED: heterogeneous nuclear ribonucleoprotein F [Sus scrofa]	28.41	38.53	3	20	14	68	48.31	gi|350592730	gi|335301642	gi|194042674
	391	gi|87047646	Sus scrofa	nm23-H2 [Sus scrofa]	28.35	28.54	4	17	14	69	69.08	gi|87047646	gi|115311824	gi|113205886	gi|146198450
	392	gi|194035478	Sus scrofa	PREDICTED: 60S ribosomal protein L8 [Sus scrofa]	28.35	28.35	1	16	14	53	41.63	gi|194035478
	393	gi|47522814	Sus scrofa	dihydrolipoyllysine-residue acetyltransferase component of pyruvate dehydrogenase complex, mitochondrial precursor [Sus scrofa]	28.3	28.63	3	17	14	32	26.74	gi|47522814	gi|14587786	gi|417515412
	394	gi|343887407	Sus scrofa	thiopurine S-methyltransferase [Sus scrofa]	28.24	28.31	1	15	14	43	57.55	gi|343887407
	395	gi|319401915	Sus scrofa	rho GDP-dissociation inhibitor 1 [Sus scrofa]	28.11	28.56	2	16	13	68	54.41	gi|319401915	gi|315321426
	396	gi|350597130	Sus scrofa	PREDICTED: V-type proton ATPase subunit B, brain isoform-like [Sus scrofa]	28.06	28.1	2	15	13	47	26.22	gi|350597130	gi|350592249
	397	gi|335282050	Sus scrofa	PREDICTED: caprin-1 isoform 1 [Sus scrofa]	28.03	28.17	2	16	14	31	20.59	gi|335282050	gi|335282052
	398	gi|335281873	Sus scrofa	PREDICTED: 182 kDa tankyrase-1-binding protein [Sus scrofa]	27.96	28.1	1	14	14	20	11.72	gi|335281873
	399	gi|1346670	Sus scrofa	RecName: Full=NADPH--cytochrome P450 reductase; Short=CPR; Short=P450R	27.94	28.03	3	14	13	25	24.04	gi|1346670	gi|499862	gi|194018678
	400	gi|311275636	Sus scrofa	PREDICTED: septin-7-like isoform 1 [Sus scrofa]	27.91	27.99	3	15	14	36	28.83	gi|311275636	gi|335305478	gi|350595354
	401	gi|350595262	Sus scrofa	PREDICTED: calumenin [Sus scrofa]	27.91	27.91	1	16	14	48	46.03	gi|350595262
	402	gi|335284158	Sus scrofa	PREDICTED: serrate RNA effector molecule homolog [Sus scrofa]	27.89	28.11	1	15	14	28	13.53	gi|335284158
	403	gi|75042739	Sus scrofa	RecName: Full=Cytochrome c oxidase subunit 5B, mitochondrial; AltName: Full=Cytochrome c oxidase polypeptide Vb; Flags: Precursor	27.89	27.94	3	18	14	54	50.39	gi|75042739	gi|55926217	gi|55583747
	404	gi|311248936	Sus scrofa	PREDICTED: phenylalanyl-tRNA synthetase alpha chain-like [Sus scrofa]	27.86	28.04	1	15	13	41	28.94	gi|311248936
	405	gi|335283456	Sus scrofa	PREDICTED: prolyl 4-hydroxylase subunit alpha-2 [Sus scrofa]	27.85	28.05	1	16	13	41	33.27	gi|335283456
	406	gi|345091019	Sus scrofa	FK506 binding protein 10, 65 kDa precursor [Sus scrofa]	27.81	28.01	1	17	15	39	22.2	gi|345091019
	407	gi|194039313	Sus scrofa	PREDICTED: kinesin light chain 4 [Sus scrofa]	27.71	28.31	1	13	13	30	25	gi|194039313
	408	gi|335294978	Sus scrofa	PREDICTED: coatomer subunit delta isoform 1 [Sus scrofa]	27.71	28.18	1	16	14	35	30.33	gi|335294978
	409	gi|67038668	Sus scrofa	DJ-1 protein [Sus scrofa]	27.7	27.92	2	18	14	52	62.96	gi|67038668	gi|118403904
	410	gi|335300657	Sus scrofa	PREDICTED: protein SON isoform 1 [Sus scrofa]	27.69	27.94	1	14	14	21	8.036	gi|335300657
	411	gi|190360623	Sus scrofa	ankycorbin [Sus scrofa]	27.63	28.72	2	18	15	25	18.37	gi|190360623	gi|183223981
	412	gi|54037165	Sus scrofa	RecName: Full=Guanine nucleotide-binding protein subunit beta-2-like 1; AltName: Full=Receptor for activated C kinase; AltName: Full=Receptor of activated protein kinase C 1; Short=RACK1	27.63	27.66	4	19	13	44	37.54	gi|54037165	gi|5020014	gi|495144	gi|47523724
	413	gi|51317314	Sus scrofa	RecName: Full=Histone H4	27.61	27.64	8	25	14	96	61.17	gi|51317314	gi|350583428	gi|335291894	gi|335291886	gi|335291880	gi|335287016	gi|194039894	gi|194039824
	414	gi|75056105	Sus scrofa	RecName: Full=Dolichyl-diphosphooligosaccharide--protein glycosyltransferase subunit 2; AltName: Full=Dolichyl-diphosphooligosaccharide--protein glycosyltransferase 63 kDa subunit; AltName: Full=Ribophorin II; Short=RPN-II; AltName: Full=Ribophorin-2; Flags: Precursor	27.58	27.7	3	13	12	33	28.46	gi|75056105	gi|47522608	gi|10638226
	415	gi|342187276	Sus scrofa	AP-2 complex subunit beta [Sus scrofa]	27.56	28.3	1	17	13	23	15.88	gi|342187276
	416	gi|350578507	Sus scrofa	PREDICTED: asparaginyl-tRNA synthetase, cytoplasmic-like [Sus scrofa]	27.54	27.62	1	13	13	16	27.55	gi|350578507
	417	gi|350596092	Sus scrofa	PREDICTED: ruvB-like 1-like [Sus scrofa]	27.53	29.37	1	19	13	36	38.24	gi|350596092
	418	gi|148225750	Sus scrofa	heat shock protein 105 kDa [Sus scrofa]	27.38	29.45	2	16	14	37	17.23	gi|148225750	gi|141521428
	419	gi|350584132	Sus scrofa	PREDICTED: proliferation-associated protein 2G4-like [Sus scrofa]	27.38	27.38	1	15	14	38	58.3	gi|350584132
	420	gi|75056777	Sus scrofa	RecName: Full=Transferrin receptor protein 1; Short=TR; Short=TfR; Short=TfR1; Short=Trfr; AltName: CD_antigen=CD71	27.32	27.98	4	13	12	29	20.18	gi|75056777	gi|47522828	gi|298162731	gi|22854661
	421	gi|313507173	Sus scrofa	Chain I, Ribonuclease Inhibitor Complexed With Ribonuclease A	27.32	27.45	3	16	13	52	30.63	gi|313507173	gi|253723219	gi|132574
	422	gi|335299026	Sus scrofa	PREDICTED: microtubule-associated protein 4-like [Sus scrofa]	27.23	27.92	1	13	13	26	16.25	gi|335299026
	423	gi|335287489	Sus scrofa	PREDICTED: tubulin tyrosine ligase-like family, member 12 [Sus scrofa]	27.14	27.23	1	15	13	39	22.7	gi|335287489
	424	gi|311250313	Sus scrofa	PREDICTED: histidyl-tRNA synthetase, cytoplasmic-like [Sus scrofa]	27.13	28.67	1	14	13	40	24.17	gi|311250313
	425	gi|349501107	Sus scrofa	ribosomal protein, large, P2 [Sus scrofa]	27.06	27.06	1	18	13	51	89.57	gi|349501107
	426	gi|417515558	Sus scrofa	X-prolyl aminopeptidase (aminopeptidase P) 1, soluble [Sus scrofa]	27.01	29.27	2	15	14	21	22.82	gi|417515558	gi|350593062
	427	gi|456753013	Sus scrofa	eukaryotic translation initiation factor 3, subunit B [Sus scrofa]	26.99	27.03	1	16	14	32	15.56	gi|456753013
	428	gi|350579323	Sus scrofa	PREDICTED: retinal dehydrogenase 1-like, partial [Sus scrofa]	26.97	31.64	1	33	12	127	41.59	gi|350579323
	429	gi|148747342	Sus scrofa	AP-3 complex subunit beta-1 [Sus scrofa]	26.95	27.79	2	17	15	28	16.15	gi|148747342	gi|146741314
	430	gi|343887442	Sus scrofa	heterogeneous nuclear ribonucleoprotein C (C1/C2) isoform 2 [Sus scrofa]	26.93	29.77	2	17	13	42	39.12	gi|343887442	gi|343887440
	431	gi|6165556	Sus scrofa	long-chain 3-ketoacyl-CoA thiolase [Sus scrofa]	26.88	26.98	2	14	12	39	38.91	gi|6165556	gi|47522760
	432	gi|86450155	Sus scrofa	EPLIN-b [Sus scrofa]	26.83	27.06	3	12	12	22	19.05	gi|86450155	gi|443286779	gi|167908791
	433	gi|194036835	Sus scrofa	PREDICTED: 4-trimethylaminobutyraldehyde dehydrogenase [Sus scrofa]	26.74	29.03	1	17	14	41	28.19	gi|194036835
	434	gi|456752935	Sus scrofa	LIM and SH3 protein 1 [Sus scrofa]	26.6	26.63	1	20	13	53	38.85	gi|456752935
	435	gi|417515878	Sus scrofa	annexin A11 [Sus scrofa]	26.53	32.76	2	16	12	33	29.08	gi|417515878	gi|194042189
	436	gi|311275781	Sus scrofa	PREDICTED: drebrin-like protein-like [Sus scrofa]	26.46	26.49	1	19	14	29	34.51	gi|311275781
	437	gi|335281676	Sus scrofa	PREDICTED: heterogeneous nuclear ribonucleoprotein U-like 2 [Sus scrofa]	26.42	26.89	1	15	12	25	15.93	gi|335281676
	438	gi|194038542	Sus scrofa	PREDICTED: methylmalonate-semialdehyde dehydrogenase [acylating], mitochondrial [Sus scrofa]	26.37	26.83	1	12	12	21	28.33	gi|194038542
	439	gi|335306675	Sus scrofa	PREDICTED: B-cell receptor-associated protein 31-like [Sus scrofa]	26.37	26.67	1	15	13	25	47.97	gi|335306675
	440	gi|335303814	Sus scrofa	PREDICTED: nuclear pore complex protein Nup155 isoform 2 [Sus scrofa]	26.35	28.6	2	15	12	33	13.85	gi|335303814	gi|311273594
	441	gi|166796061	Sus scrofa	60S ribosomal protein L5 [Sus scrofa]	26.32	26.47	2	18	12	65	32.66	gi|166796061	gi|164598076
	442	gi|156720190	Sus scrofa	Mx1 [Sus scrofa]	26.26	28.67	1	14	13	29	23.76	gi|156720190
	443	gi|311267330	Sus scrofa	PREDICTED: keratin, type I cytoskeletal 10-like [Sus scrofa]	26.25	29.66	1	17	11	41	23.49	gi|311267330
	444	gi|456754411	Sus scrofa	glutamyl-prolyl-tRNA synthetase [Sus scrofa]	26.25	26.84	1	15	12	38	20.39	gi|456754411
	445	gi|60394813	Sus scrofa	RecName: Full=40S ribosomal protein S16	26.25	26.25	6	16	14	43	60.96	gi|60394813	gi|335289677	gi|335289675	gi|335289673	gi|212549659	gi|209943916
	446	gi|456754183	Sus scrofa	Rho-associated, coiled-coil containing protein kinase 2 [Sus scrofa]	26.2	27.76	1	13	12	21	9.798	gi|456754183
	447	gi|311257190	Sus scrofa	PREDICTED: CCR4-NOT transcription complex subunit 1 [Sus scrofa]	26.17	26.61	1	14	14	21	6.653	gi|311257190
	448	gi|343488538	Sus scrofa	cytoplasmic dynein 1 intermediate chain 2 [Sus scrofa]	26.15	26.59	1	12	12	29	25.16	gi|343488538
	449	gi|335300802	Sus scrofa	PREDICTED: 6-phosphofructokinase, liver type-like [Sus scrofa]	26.14	33.22	1	15	13	37	31.17	gi|335300802
	450	gi|80971504	Sus scrofa	40S ribosomal protein SA [Sus scrofa]	25.98	26.14	3	21	13	46	46.44	gi|80971504	gi|71057496	gi|122069666
	451	gi|335288754	Sus scrofa	PREDICTED: aldehyde dehydrogenase family 1 member L2, mitochondrial [Sus scrofa]	25.93	26.57	1	14	13	22	18.74	gi|335288754
	452	gi|194595733	Sus scrofa	clathrin light chain (CLTA) protein [Sus scrofa]	25.93	26.01	1	19	13	54	54.04	gi|194595733
	453	gi|47522770	Sus scrofa	clusterin precursor [Sus scrofa]	25.75	25.79	3	17	13	37	29.6	gi|47522770	gi|3023523	gi|164409
	454	gi|305855148	Sus scrofa	peptidyl-prolyl cis-trans isomerase FKBP4 [Sus scrofa]	25.69	25.69	2	15	13	35	30.04	gi|305855148	gi|285818414
	455	gi|47523680	Sus scrofa	10 kDa heat shock protein, mitochondrial [Sus scrofa]	25.67	25.68	2	15	12	49	62.75	gi|47523680	gi|30525868
	456	gi|242253868	Sus scrofa	trypsinogen precursor [Sus scrofa]	25.57	25.57	4	35	13	105	36.99	gi|242253868	gi|238866766	gi|315583498	gi|315583496
	457	gi|166796059	Sus scrofa	aminoacyl tRNA synthase complex-interacting multifunctional protein 1 [Sus scrofa]	25.52	26.78	2	17	13	36	47.81	gi|166796059	gi|164598078
	458	gi|311258478	Sus scrofa	PREDICTED: procollagen-lysine,2-oxoglutarate 5-dioxygenase 1-like [Sus scrofa]	25.47	25.55	1	12	12	24	18.9	gi|311258478
	459	gi|343098455	Sus scrofa	ras-related protein Rab-6A [Sus scrofa]	25.4	28.68	1	18	12	40	65.38	gi|343098455
	460	gi|311276040	Sus scrofa	PREDICTED: LOW QUALITY PROTEIN: acyl-coenzyme A thioesterase 9, mitochondrial-like [Sus scrofa]	25.39	25.63	1	14	13	31	33.11	gi|311276040
	461	gi|335310032	Sus scrofa	PREDICTED: dynactin subunit 2-like isoform 3 [Sus scrofa]	25.34	25.42	1	13	13	25	28.77	gi|335310032
	462	gi|347446687	Sus scrofa	glucosidase 2 subunit beta precursor [Sus scrofa]	25.34	25.42	1	15	12	42	18.44	gi|347446687
	463	gi|565284	Sus scrofa	thimet oligopeptidase [Sus scrofa]	25.26	25.85	6	13	12	22	19.36	gi|565284	gi|47523522	gi|300591235	gi|259655134	gi|1871406	gi|1346518
	464	gi|75053043	Sus scrofa	RecName: Full=Electron transfer flavoprotein subunit beta; Short=Beta-ETF	25.23	25.86	3	14	13	44	45.88	gi|75053043	gi|35384838	gi|328550534
	465	gi|346986351	Sus scrofa	pyruvate dehydrogenase E1 component subunit beta, mitochondrial [Sus scrofa]	25.23	25.44	2	17	14	54	40	gi|346986351	gi|448581
	466	gi|311269691	Sus scrofa	PREDICTED: fragile X mental retardation syndrome-related protein 1-like isoform 1 [Sus scrofa]	25.18	25.96	2	12	12	22	20.93	gi|311269691	gi|335299962
	467	gi|350597193	Sus scrofa	PREDICTED: LOW QUALITY PROTEIN: peptidyl-prolyl cis-trans isomerase B [Sus scrofa]	25.18	25.89	1	19	13	59	43.32	gi|350597193
	468	gi|335292411	Sus scrofa	PREDICTED: protein PML isoform 2 [Sus scrofa]	25.15	25.38	4	13	13	32	21.85	gi|335292411	gi|456754330	gi|311260817	gi|335292413
	469	gi|85542092	Sus scrofa	RecName: Full=60S ribosomal protein L6	25.14	25.37	3	13	12	46	30.99	gi|85542092	gi|56384243	gi|113205608
	470	gi|335289671	Sus scrofa	PREDICTED: transcription elongation factor SPT5 isoform 3 [Sus scrofa]	25.13	25.45	3	12	12	17	17.39	gi|335289671	gi|335289669	gi|335289667
	471	gi|350577999	Sus scrofa	PREDICTED: ezrin-like [Sus scrofa]	25.07	32.84	1	15	14	20	66.52	gi|350577999
	472	gi|182639228	Sus scrofa	RecName: Full=COP9 signalosome complex subunit 4; Short=SGN4; Short=Signalosome subunit 4	25.06	25.59	3	15	14	25	43.6	gi|182639228	gi|157427732	gi|156632515
	473	gi|335309657	Sus scrofa	PREDICTED: 14-3-3 protein epsilon-like [Sus scrofa]	25.03	29.34	1	17	13	91	43.97	gi|335309657
	474	gi|311247240	Sus scrofa	PREDICTED: splicing factor 3B subunit 2 [Sus scrofa]	25.02	25.83	1	12	12	31	13.41	gi|311247240
	475	gi|456753495	Sus scrofa	solute carrier family 25 (aspartate/glutamate carrier), member 12 [Sus scrofa]	24.99	33.19	1	14	12	31	29.99	gi|456753495
	476	gi|473575	Sus scrofa	lactate dehydrogenase-B [Sus scrofa domesticus]	24.97	29.7	3	20	12	92	39.22	gi|473575	gi|164518958	gi|1170738
	477	gi|178056623	Sus scrofa	vesicle-associated membrane protein-associated protein B [Sus scrofa]	24.92	24.92	3	14	14	36	45.68	gi|178056623	gi|160210890	gi|147223393
	478	gi|350591320	Sus scrofa	PREDICTED: 26S proteasome non-ATPase regulatory subunit 6 [Sus scrofa]	24.9	25.15	1	14	12	27	38.02	gi|350591320
	479	gi|350584108	Sus scrofa	PREDICTED: SWI/SNF complex subunit SMARCC2 isoform 2 [Sus scrofa]	24.84	25.1	2	13	12	15	12.13	gi|350584108	gi|350584106
	480	gi|335296118	Sus scrofa	PREDICTED: poly [ADP-ribose] polymerase 1 [Sus scrofa]	24.78	25.3	1	13	11	24	11.3	gi|335296118
	481	gi|311244403	Sus scrofa	PREDICTED: NADP-dependent malic enzyme [Sus scrofa]	24.77	25.19	3	13	13	27	26.09	gi|311244403	gi|2497785	gi|1066278
	482	gi|350587966	Sus scrofa	PREDICTED: PDZ and LIM domain protein 5 isoform 3 [Sus scrofa]	24.66	24.71	2	14	12	24	29.58	gi|350587966	gi|350587968
	483	gi|346421409	Sus scrofa	transgelin [Sus scrofa]	24.64	25.45	1	13	12	23	53.73	gi|346421409
	484	gi|311248177	Sus scrofa	PREDICTED: proteasome subunit alpha type-1-like [Sus scrofa]	24.61	24.72	1	14	12	36	42.59	gi|311248177
	485	gi|311244324	Sus scrofa	PREDICTED: NEDD9-interacting protein with calponin homology and LIM domains isoform 1 [Sus scrofa]	24.59	25.09	2	12	12	16	10.37	gi|311244324	gi|311244326
	486	gi|350585201	Sus scrofa	PREDICTED: rRNA 2'-O-methyltransferase fibrillarin-like isoform 2 [Sus scrofa]	24.49	24.54	2	14	13	30	32.73	gi|350585201	gi|350585199
	487	gi|335290692	Sus scrofa	PREDICTED: UDP-glucose 4-epimerase [Sus scrofa]	24.46	24.52	1	13	12	35	31.61	gi|335290692
	488	gi|350588230	Sus scrofa	PREDICTED: nuclear pore complex protein Nup98-Nup96-like [Sus scrofa]	24.45	25.02	1	13	12	19	8.133	gi|350588230
	489	gi|335310331	Sus scrofa	PREDICTED: poly(U)-binding-splicing factor PUF60-like [Sus scrofa]	24.41	25.51	1	13	12	24	43.65	gi|335310331
	490	gi|335281552	Sus scrofa	PREDICTED: EH domain-containing protein 1 [Sus scrofa]	24.4	24.72	1	14	12	27	26.4	gi|335281552
	491	gi|264681454	Sus scrofa	S-adenosylmethionine synthase isoform type-2 [Sus scrofa]	24.39	24.56	2	15	13	39	31.9	gi|264681454	gi|262204900
	492	gi|350578880	Sus scrofa	PREDICTED: tight junction protein ZO-1-like, partial [Sus scrofa]	24.37	28.47	1	13	12	22	17.05	gi|350578880
	493	gi|311257294	Sus scrofa	PREDICTED: cytochrome b-c1 complex subunit Rieske, mitochondrial-like [Sus scrofa]	24.35	24.54	1	14	13	40	34.67	gi|311257294
	494	gi|335298303	Sus scrofa	PREDICTED: protein KIAA0664-like [Sus scrofa]	24.27	26.26	1	12	12	18	9.547	gi|335298303
	495	gi|47606435	Sus scrofa	RecName: Full=Myosin light polypeptide 6; AltName: Full=17 kDa myosin light chain; Short=LC17; AltName: Full=Myosin light chain 3; Short=MLC-3; AltName: Full=Myosin light chain alkali 3; Short=Myosin light chain A3; AltName: Full=Smooth muscle and nonmuscle myosin light chain alkali 6	24.27	24.41	3	18	12	77	57.62	gi|47606435	gi|350584112	gi|255683363
	496	gi|350583752	Sus scrofa	PREDICTED: hsc70-interacting protein-like isoform 2 [Sus scrofa]	24.26	24.31	2	20	13	48	33.15	gi|350583752	gi|350583750
	497	gi|347300323	Sus scrofa	thioredoxin-dependent peroxide reductase, mitochondrial [Sus scrofa]	24.24	24.31	1	17	12	68	37.16	gi|347300323
	498	gi|346421411	Sus scrofa	proteasome (prosome, macropain) 26S subunit, ATPase, 1 [Sus scrofa]	24.2	30.01	1	12	12	32	43.41	gi|346421411
	499	gi|335302341	Sus scrofa	PREDICTED: mitotic checkpoint protein BUB3 [Sus scrofa]	24.18	24.26	2	15	12	29	40.85	gi|335302341	gi|194041608
	500	gi|194038445	Sus scrofa	PREDICTED: eukaryotic translation initiation factor 2 subunit 1 isoform 1 [Sus scrofa]	24.15	24.35	2	12	11	34	40.63	gi|194038445	gi|194038443
	501	gi|311248328	Sus scrofa	PREDICTED: nicalin [Sus scrofa]	24.12	24.89	1	14	12	32	21.17	gi|311248328
	502	gi|270289750	Sus scrofa	non-specific lipid-transfer protein [Sus scrofa]	24.1	25.71	3	12	12	33	16.08	gi|270289750	gi|262263195	gi|350586177
	503	gi|297307135	Sus scrofa	protein unc-45 homolog A [Sus scrofa]	24.09	24.95	1	11	11	15	14.3	gi|297307135
	504	gi|380509273	Sus scrofa	peroxisomal acyl-coenzyme A oxidase 1 isoform 1 [Sus scrofa]	24.08	24.25	2	12	12	17	28.74	gi|380509273	gi|380509275
	505	gi|281500757	Sus scrofa	Chain A, Porcine Aldehyde Reductase In Ternary Complex With Inhibitor	24.06	24.07	9	13	11	38	33.23	gi|281500757	gi|229597975	gi|210060948	gi|47522702	gi|1703236	gi|157830755	gi|157829822	gi|14277736	gi|1185557
	506	gi|347300176	Sus scrofa	peroxiredoxin-2 [Sus scrofa]	24.03	26.16	1	18	13	58	54.04	gi|347300176
	507	gi|347543782	Sus scrofa	glutathione synthetase [Sus scrofa]	24.03	24.21	1	13	12	26	31.65	gi|347543782
	508	gi|311275995	Sus scrofa	PREDICTED: histone-binding protein RBBP7-like isoform 1 [Sus scrofa]	24.03	24.15	1	15	12	33	27.76	gi|311275995
	509	gi|47522610	Sus scrofa	succinyl-CoA:3-ketoacid coenzyme A transferase 1, mitochondrial precursor [Sus scrofa]	23.94	24.05	32	14	12	37	28.65	gi|47522610	gi|164423	gi|48425139	gi|48425138	gi|48425137	gi|48425136	gi|48425135	gi|48425134	gi|300193176	gi|300193175
	510	gi|417515864	Sus scrofa	chromodomain-helicase-DNA-binding protein 4 [Sus scrofa]	23.93	24.2	2	13	12	20	8.787	gi|417515864	gi|350584424
	511	gi|335289940	Sus scrofa	PREDICTED: U1 small nuclear ribonucleoprotein 70 kDa-like [Sus scrofa]	23.91	24.15	1	12	11	26	23.11	gi|335289940
	512	gi|335288415	Sus scrofa	PREDICTED: serine-threonine kinase receptor-associated protein-like [Sus scrofa]	23.9	23.9	1	12	11	31	44.86	gi|335288415
	513	gi|350591034	Sus scrofa	PREDICTED: glycerol-3-phosphate dehydrogenase 1-like protein-like [Sus scrofa]	23.86	24.15	1	12	12	26	34.19	gi|350591034
	514	gi|347300500	Sus scrofa	pre-mRNA-processing factor 40 homolog A [Sus scrofa]	23.83	24.16	1	14	12	17	13.69	gi|347300500
	515	gi|302372516	Sus scrofa	heart fatty acid-binding protein [Sus scrofa]	23.79	24.06	8	21	11	106	59.4	gi|302372516	gi|2811020	gi|2143386	gi|172073181	gi|16304808	gi|148771358	gi|374637318	gi|148792972
	516	gi|85792296	Sus scrofa	eukaryotic translation initiation factor 4A isoform 3 [Sus scrofa]	23.75	29.71	3	12	11	31	35.77	gi|85792296	gi|251764755	gi|154147644
	517	gi|456754141	Sus scrofa	3'-phosphoadenosine 5'-phosphosulfate synthase 1 [Sus scrofa]	23.73	24.48	1	12	12	26	24.2	gi|456754141
	518	gi|350589202	Sus scrofa	PREDICTED: laminin subunit beta-3-like, partial [Sus scrofa]	23.65	24.07	1	13	12	16	14.73	gi|350589202
	519	gi|164414678	Sus scrofa	Alternative Pig Liver Esterase [Sus scrofa]	23.65	23.77	1	11	11	23	22.63	gi|164414678
	520	gi|311268067	Sus scrofa	PREDICTED: replication protein A 70 kDa DNA-binding subunit [Sus scrofa]	23.64	23.96	1	12	12	20	23.21	gi|311268067
	521	gi|84619524	Sus scrofa	long-chain-fatty-acid--CoA ligase 4 [Sus scrofa]	23.6	24.17	2	13	12	25	23.43	gi|84619524	gi|75706899
	522	gi|350578417	Sus scrofa	PREDICTED: CD109 antigen isoform 1 [Sus scrofa]	23.52	24.13	2	12	11	20	9.731	gi|350578417	gi|350578421
	523	gi|335304534	Sus scrofa	PREDICTED: 5'-3' exoribonuclease 2 [Sus scrofa]	23.48	24.06	1	11	11	16	13.47	gi|335304534
	524	gi|343790893	Sus scrofa	creatine kinase, brain [Sus scrofa]	23.48	23.59	1	12	12	29	45.67	gi|343790893
	525	gi|311249343	Sus scrofa	PREDICTED: coatomer subunit epsilon-like isoform 1 [Sus scrofa]	23.47	23.7	1	13	12	19	33.77	gi|311249343
	526	gi|350590642	Sus scrofa	PREDICTED: 26S proteasome non-ATPase regulatory subunit 11-like [Sus scrofa]	23.42	23.54	1	12	12	28	31.18	gi|350590642
	527	gi|54039371	Sus scrofa	RecName: Full=40S ribosomal protein S18	23.39	23.39	3	15	12	53	57.24	gi|54039371	gi|47522714	gi|1841304
	528	gi|194044529	Sus scrofa	PREDICTED: RNA-binding protein 39 isoform 2 [Sus scrofa]	23.33	23.35	4	11	11	20	23.66	gi|194044529	gi|335304742	gi|335304749	gi|335304745
	529	gi|75050024	Sus scrofa	RecName: Full=Integrin beta-1; AltName: Full=Fibronectin receptor subunit beta; AltName: Full=VLA-4 subunit beta; AltName: CD_antigen=CD29; Flags: Precursor	23.31	23.87	3	13	12	30	15.91	gi|75050024	gi|47522764	gi|10336839
	530	gi|350586576	Sus scrofa	PREDICTED: LOW QUALITY PROTEIN: peptidyl-prolyl cis-trans isomerase FKBP5 [Sus scrofa]	23.26	24.32	1	12	11	15	32.47	gi|350586576
	531	gi|345110571	Sus scrofa	coproporphyrinogen oxidase [Sus scrofa]	23.16	23.65	1	12	11	17	35.83	gi|345110571
	532	gi|311274550	Sus scrofa	PREDICTED: 28S ribosomal protein S26, mitochondrial [Sus scrofa]	23.15	23.15	1	12	11	30	47.8	gi|311274550
	533	gi|346644805	Sus scrofa	pinin [Sus scrofa]	23.08	23.44	1	11	11	12	14.5	gi|346644805
	534	gi|311259162	Sus scrofa	PREDICTED: far upstream element-binding protein 1 [Sus scrofa]	23.02	31.66	1	11	11	28	23.76	gi|311259162
	535	gi|343478206	Sus scrofa	E3 UFM1-protein ligase 1 [Sus scrofa]	22.97	23.49	1	11	11	15	15.53	gi|343478206
	536	gi|311269387	Sus scrofa	PREDICTED: LOW QUALITY PROTEIN: dnaJ homolog subfamily C member 13-like [Sus scrofa]	22.89	23.66	1	11	11	16	5.93	gi|311269387
	537	gi|273463176	Sus scrofa	cell division cycle 2 variant 1 [Sus scrofa]	22.84	23.06	3	12	11	27	39.73	gi|273463176	gi|226533707	gi|226434439
	538	gi|335299814	Sus scrofa	PREDICTED: elongation factor G, mitochondrial-like [Sus scrofa]	22.76	22.92	1	11	10	20	18.7	gi|335299814
	539	gi|350579892	Sus scrofa	PREDICTED: coronin-1B-like [Sus scrofa]	22.74	22.97	1	11	11	25	19.22	gi|350579892
	540	gi|7288863	Sus scrofa	ubiquitous tropomodulin U-Tmod [Sus scrofa]	22.67	23.06	2	14	12	29	39.2	gi|7288863	gi|47523650
	541	gi|8745554	Sus scrofa	voltage-dependent anion channel 2 [Sus scrofa]	22.66	24.23	3	17	11	59	42.86	gi|8745554	gi|75050405	gi|47523794
	542	gi|334305778	Sus scrofa	RecName: Full=Coatomer subunit beta; AltName: Full=Beta-coat protein; Short=Beta-COP	22.63	23.68	3	12	11	15	15.01	gi|334305778	gi|288860138	gi|268633765
	543	gi|335298551	Sus scrofa	PREDICTED: phosphoribosylformylglycinamidine synthase [Sus scrofa]	22.54	23.67	1	12	11	19	9.716	gi|335298551
	544	gi|350585312	Sus scrofa	PREDICTED: basal cell adhesion molecule-like [Sus scrofa]	22.5	23.29	1	11	11	24	23.79	gi|350585312
	545	gi|47523792	Sus scrofa	catenin beta-1 [Sus scrofa]	22.49	24.64	3	13	11	21	20.74	gi|47523792	gi|18146999	gi|167834655
	546	gi|311258000	Sus scrofa	PREDICTED: AP-2 complex subunit alpha-1 isoform 1 [Sus scrofa]	22.44	23.72	3	11	11	15	13.19	gi|311258000	gi|311258002	gi|311258004
	547	gi|417515556	Sus scrofa	UDP-glucose 6-dehydrogenase [Sus scrofa]	22.41	22.78	2	13	10	32	23.89	gi|417515556	gi|335293373
	548	gi|346986361	Sus scrofa	electron-transfer-flavoprotein, alpha polypeptide [Sus scrofa]	22.41	22.57	2	12	11	33	48.65	gi|346986361	gi|35384836
	549	gi|197251934	Sus scrofa	actin-related protein 2 [Sus scrofa]	22.39	23.5	2	15	11	35	31.47	gi|197251934	gi|195562213
	550	gi|350595172	Sus scrofa	PREDICTED: UPF0562 protein C7orf55 homolog [Sus scrofa]	22.37	22.66	1	11	11	28	27.07	gi|350595172
	551	gi|172072653	Sus scrofa	lactadherin precursor [Sus scrofa]	22.33	22.5	2	14	11	35	27.38	gi|172072653	gi|171221587
	552	gi|417515916	Sus scrofa	tyrosine-protein phosphatase non-receptor type 23 [Sus scrofa]	22.32	22.77	1	11	11	13	8.17	gi|417515916
	553	gi|350584800	Sus scrofa	PREDICTED: cytochrome c oxidase subunit 4 isoform 1, mitochondrial-like [Sus scrofa]	22.27	22.39	1	16	10	54	46.75	gi|350584800
	554	gi|456753306	Sus scrofa	heterogeneous nuclear ribonucleoprotein R tv2 [Sus scrofa]	22.18	37.12	2	12	11	38	24.96	gi|456753306	gi|335307327
	555	gi|350590042	Sus scrofa	PREDICTED: tripeptidyl-peptidase 2-like [Sus scrofa]	22.16	22.51	1	10	9	13	8.95	gi|350590042
	556	gi|350590439	Sus scrofa	PREDICTED: acyl-CoA synthetase family member 2, mitochondrial [Sus scrofa]	22.14	22.62	1	14	11	34	26.5	gi|350590439
	557	gi|385648284	Sus scrofa	topoisomerase (DNA) II beta 180kDa [Sus scrofa]	22.12	22.37	1	12	11	21	8.055	gi|385648284
	558	gi|256838109	Sus scrofa	phosphate carrier protein, mitochondrial [Sus scrofa]	22.12	22.13	2	15	12	39	22.16	gi|256838109	gi|255964672
	559	gi|350585957	Sus scrofa	PREDICTED: LOW QUALITY PROTEIN: AFG3-like protein 2, partial [Sus scrofa]	22.1	22.76	1	13	12	28	17.76	gi|350585957
	560	gi|350589959	Sus scrofa	PREDICTED: LIM domain only protein 7-like [Sus scrofa]	22.08	22.24	1	11	11	22	21.75	gi|350589959
	561	gi|509403	Sus scrofa	BAT1 [Sus scrofa]	22.02	22.32	5	14	10	31	24.12	gi|509403	gi|6624728	gi|55742824	gi|47117788	gi|162138207
	562	gi|311252459	Sus scrofa	PREDICTED: poly(rC)-binding protein 1-like [Sus scrofa]	21.97	22.28	1	19	11	45	29.49	gi|311252459
	563	gi|56417363	Sus scrofa	cathepsin D protein [Sus scrofa]	21.95	22.15	3	14	11	33	31.9	gi|56417363	gi|83523775	gi|65330113
	564	gi|166977631	Sus scrofa	RecName: Full=Sideroflexin-1	21.93	22	3	14	11	28	43.17	gi|166977631	gi|148747288	gi|146741302
	565	gi|90811815	Sus scrofa	stratifin [Sus scrofa]	21.87	38.8	3	12	10	45	60.48	gi|90811815	gi|460417876	gi|113205700
	566	gi|52001458	Sus scrofa	RecName: Full=Dipeptidyl peptidase 4; AltName: Full=Dipeptidyl peptidase IV; Short=DPP IV; AltName: Full=T-cell activation antigen CD26; AltName: CD_antigen=CD26; Contains: RecName: Full=Dipeptidyl peptidase 4 membrane form; AltName: Full=Dipeptidyl peptidase IV membrane form; Contains: RecName: Full=Dipeptidyl peptidase 4 soluble form; AltName: Full=Dipeptidyl peptidase IV soluble form	21.85	21.91	35	11	10	17	15.27	gi|52001458	gi|47523582	gi|28566188	gi|90108721	gi|90108720	gi|90108719	gi|90108718	gi|90108717	gi|90108716	gi|90108715
	567	gi|68580891	Sus scrofa	RecName: Full=Methylmalonyl-CoA mutase, mitochondrial; Short=MCM; AltName: Full=Methylmalonyl-CoA isomerase; Flags: Precursor	21.83	22.19	3	12	12	14	20.27	gi|68580891	gi|47523864	gi|22293509
	568	gi|87047636	Sus scrofa	ATP synthase H+-transporting mitochondrial F1 complex O subunit [Sus scrofa]	21.83	22.14	3	13	10	36	53.99	gi|87047636	gi|122145941	gi|113205874
	569	gi|346716158	Sus scrofa	nucleolar protein 56 [Sus scrofa]	21.82	21.85	2	12	10	23	16.28	gi|346716158	gi|335309460
	570	gi|350585986	Sus scrofa	PREDICTED: EMILIN-2-like [Sus scrofa]	21.77	22.26	1	11	10	20	11.69	gi|350585986
	571	gi|350591003	Sus scrofa	PREDICTED: peptide-N(4)-(N-acetyl-beta-glucosaminyl)asparagine amidase [Sus scrofa]	21.77	21.99	1	12	11	16	16.69	gi|350591003
	572	gi|298104138	Sus scrofa	ATPase, H+ transporting, lysosomal 42kDa, V1 subunit C1 [Sus scrofa]	21.77	21.85	1	11	11	17	28.53	gi|298104138
	573	gi|350581286	Sus scrofa	PREDICTED: hypothetical protein LOC100516425 [Sus scrofa]	21.76	22.15	1	11	11	12	8.352	gi|350581286
	574	gi|350578484	Sus scrofa	PREDICTED: NAD-dependent malic enzyme, mitochondrial [Sus scrofa]	21.74	23.92	1	12	11	27	24.83	gi|350578484
	575	gi|147223418	Sus scrofa	GNAS complex locus [Sus scrofa]	21.71	22.38	16	13	11	26	9.95	gi|147223418	gi|147223307	gi|147223420	gi|147223308	gi|285002237	gi|285002239	gi|147223425	gi|147223315	gi|285002241	gi|285002235
	576	gi|311250750	Sus scrofa	PREDICTED: 26S proteasome non-ATPase regulatory subunit 13-like [Sus scrofa]	21.7	22.18	1	13	10	18	35.11	gi|311250750
	577	gi|343887360	Sus scrofa	proteasome (prosome, macropain) subunit, alpha type [Sus scrofa]	21.65	21.96	1	12	12	24	55.24	gi|343887360
	578	gi|194042094	Sus scrofa	PREDICTED: shootin-1-like isoform 1 [Sus scrofa]	21.63	22.28	1	10	9	15	17.59	gi|194042094
	579	gi|335282227	Sus scrofa	PREDICTED: switch-associated protein 70-like [Sus scrofa]	21.61	22.12	1	12	11	22	19.15	gi|335282227
	580	gi|335296241	Sus scrofa	PREDICTED: ladinin-1-like [Sus scrofa]	21.58	22.12	1	10	10	14	21.62	gi|335296241
	581	gi|311266963	Sus scrofa	PREDICTED: putative rRNA methyltransferase 3 [Sus scrofa]	21.57	21.83	1	11	11	20	15.31	gi|311266963
	582	gi|51493747	Sus scrofa	enoyl-Coenzyme A hydratase/3-hydroxyacyl Coenzyme A [Sus scrofa]	21.57	21.83	1	11	11	25	34.36	gi|51493747
	583	gi|194043292	Sus scrofa	PREDICTED: 14-3-3 protein eta [Sus scrofa]	21.56	40.01	1	13	11	28	53.25	gi|194043292
	584	gi|305855210	Sus scrofa	DNA mismatch repair protein Msh2 [Sus scrofa]	21.52	22.76	2	9	9	12	12.85	gi|305855210	gi|285818416
	585	gi|41688293	Sus scrofa	FYVE and coiled-coil domain containing 1 [Sus scrofa]	21.51	22.07	2	8	8	10	9.972	gi|41688293	gi|190360663
	586	gi|311259005	Sus scrofa	PREDICTED: myosin regulatory light chain 12B isoform 2 [Sus scrofa]	21.51	21.51	3	16	10	53	59.88	gi|311259005	gi|311259003	gi|346716324
	587	gi|350596827	Sus scrofa	PREDICTED: serine/arginine-rich splicing factor 3-like [Sus scrofa]	21.5	21.62	2	16	11	43	41.72	gi|350596827	gi|350586583
	588	gi|311268489	Sus scrofa	PREDICTED: fatty aldehyde dehydrogenase-like [Sus scrofa]	21.48	23.99	1	10	10	31	23.09	gi|311268489
	589	gi|311259185	Sus scrofa	PREDICTED: leucine-rich repeat-containing protein 40-like [Sus scrofa]	21.47	21.96	1	10	10	14	18.44	gi|311259185
	590	gi|350584514	Sus scrofa	PREDICTED: twinfilin-1-like [Sus scrofa]	21.47	21.51	1	13	11	34	29.71	gi|350584514
	591	gi|417515918	Sus scrofa	GTP-binding nuclear protein Ran [Sus scrofa]	21.45	21.45	2	11	10	42	39.35	gi|417515918	gi|194043605
	592	gi|417515883	Sus scrofa	V-type proton ATPase subunit E 1 [Sus scrofa]	21.41	21.58	3	11	10	19	39.82	gi|417515883	gi|350584473	gi|350584475
	593	gi|342349338	Sus scrofa	elaC homolog 2 [Sus scrofa]	21.4	22.62	1	12	11	13	15.06	gi|342349338
	594	gi|335290492	Sus scrofa	PREDICTED: exosome component 10 isoform 1 [Sus scrofa]	21.39	21.7	2	11	10	16	14.22	gi|335290492	gi|335290494
	595	gi|194045027	Sus scrofa	PREDICTED: apolipoprotein O-like isoform 1 [Sus scrofa]	21.39	21.44	1	12	11	30	37.69	gi|194045027
	596	gi|346644746	Sus scrofa	calmodulin 1 [Sus scrofa]	21.37	21.37	3	23	10	94	61.07	gi|346644746	gi|346644743	gi|311252670
	597	gi|335289705	Sus scrofa	PREDICTED: flavin reductase-like [Sus scrofa]	21.36	21.37	1	15	12	53	50.49	gi|335289705
	598	gi|47522874	Sus scrofa	cAMP-dependent protein kinase type I-alpha regulatory subunit [Sus scrofa]	21.35	21.43	3	11	10	21	29.74	gi|47522874	gi|2050	gi|125195
	599	gi|347300247	Sus scrofa	phosphoinositide 3-kinase adapter protein 1 [Sus scrofa]	21.28	21.68	1	12	11	18	19.28	gi|347300247
	600	gi|335300686	Sus scrofa	PREDICTED: carbonyl reductase [NADPH] 1-like [Sus scrofa]	21.26	22.2	1	12	10	34	45.91	gi|335300686
	601	gi|350586674	Sus scrofa	PREDICTED: exportin-5 [Sus scrofa]	21.21	21.75	1	11	10	22	9.417	gi|350586674
	602	gi|350594464	Sus scrofa	PREDICTED: LOW QUALITY PROTEIN: clathrin interactor 1 [Sus scrofa]	21.2	21.32	1	10	10	17	16.12	gi|350594464
	603	gi|89573851	Sus scrofa	succinate dehydrogenase complex subunit B [Sus scrofa]	21.18	21.32	1	12	11	34	37.3	gi|89573851
	604	gi|335281857	Sus scrofa	PREDICTED: catenin delta-1 [Sus scrofa]	21.15	22.28	1	10	10	20	10.62	gi|335281857
	605	gi|350589239	Sus scrofa	PREDICTED: ubiquitin carboxyl-terminal hydrolase isozyme L5-like, partial [Sus scrofa]	21.15	21.9	4	11	10	26	31.4	gi|350589239	gi|178056486	gi|122131872	gi|115394786
	606	gi|417515770	Sus scrofa	vacuolar protein sorting-associated protein 13C isoform 2B [Sus scrofa]	21.12	23.41	1	12	11	16	5.089	gi|417515770
	607	gi|298160970	Sus scrofa	cAMP-dependent protein kinase type II-alpha regulatory subunit [Sus scrofa]	21.09	21.79	2	11	11	22	30.92	gi|298160970	gi|228008282
	608	gi|356995561	Sus scrofa	nuclear matrix protein 200 [Sus scrofa]	21.09	21.51	4	12	11	30	24.4	gi|356995561	gi|190360605	gi|171920012	gi|183228163
	609	gi|350581953	Sus scrofa	PREDICTED: protein bicaudal D homolog 2 [Sus scrofa]	21.06	21.68	1	11	11	15	10.56	gi|350581953
	610	gi|350586921	Sus scrofa	PREDICTED: LOW QUALITY PROTEIN: apoptotic chromatin condensation inducer in the nucleus-like [Sus scrofa]	21.04	22.02	1	10	10	16	7.554	gi|350586921
	611	gi|345090969	Sus scrofa	septin 2 [Sus scrofa]	21.04	21.18	1	11	11	18	39.61	gi|345090969
	612	gi|346716375	Sus scrofa	integrin alpha-2 precursor [Sus scrofa]	21.03	21.58	1	9	9	15	9.924	gi|346716375
	613	gi|335306433	Sus scrofa	PREDICTED: plastin-3 [Sus scrofa]	21.03	21.54	4	10	9	17	16.83	gi|335306433	gi|335306431	gi|335306436	gi|311276824
	614	gi|347800648	Sus scrofa	eukaryotic translation initiation factor 3, subunit D [Sus scrofa]	21	21.12	1	10	10	21	22.08	gi|347800648
	615	gi|350583728	Sus scrofa	PREDICTED: protein kinase C and casein kinase substrate in neurons protein 2-like [Sus scrofa]	20.93	21.25	1	10	10	19	22.22	gi|350583728
	616	gi|284521136	Sus scrofa	MHC class I antigen [Sus scrofa]	20.9	21.02	13	10	10	19	36.54	gi|284521136	gi|284192640	gi|20378702	gi|168208430	gi|158253222	gi|283857923	gi|83415429	gi|2352990	gi|20378736	gi|51507655
	617	gi|197251946	Sus scrofa	actin-related protein 3 [Sus scrofa]	20.89	21.02	2	14	10	44	26.56	gi|197251946	gi|195562215
	618	gi|194038973	Sus scrofa	PREDICTED: purine nucleoside phosphorylase [Sus scrofa]	20.89	20.89	1	13	10	44	37.5	gi|194038973
	619	gi|194038586	Sus scrofa	PREDICTED: transmembrane emp24 domain-containing protein 10 [Sus scrofa]	20.86	20.87	1	12	10	31	45.66	gi|194038586
	620	gi|335304393	Sus scrofa	PREDICTED: proliferating cell nuclear antigen [Sus scrofa]	20.85	21.2	1	15	11	37	52.11	gi|335304393
	621	gi|311247991	Sus scrofa	PREDICTED: pyruvate dehydrogenase protein X component-like isoform 1 [Sus scrofa]	20.83	21.24	1	9	9	26	23.2	gi|311247991
	622	gi|163915141	Sus scrofa	carnitine O-acetyltransferase [Sus scrofa]	20.82	21.51	2	15	12	40	19.97	gi|163915141	gi|162852671
	623	gi|347543780	Sus scrofa	eukaryotic translation initiation factor 3, subunit I [Sus scrofa]	20.77	20.86	1	11	10	34	36.62	gi|347543780
	624	gi|311267462	Sus scrofa	PREDICTED: secernin-2-like [Sus scrofa]	20.72	21.11	1	13	11	20	30.52	gi|311267462
	625	gi|417515519	Sus scrofa	ATP-binding cassette, sub-family E (OABP), member 1 [Sus scrofa]	20.7	21.13	2	11	10	23	19.37	gi|417515519	gi|350587769
	626	gi|350595685	Sus scrofa	PREDICTED: E3 ubiquitin-protein ligase HUWE1-like [Sus scrofa]	20.67	21.17	1	10	10	16	4.231	gi|350595685
	627	gi|311263958	Sus scrofa	PREDICTED: zinc finger protein ZPR1-like [Sus scrofa]	20.58	20.68	1	10	10	17	32.97	gi|311263958
	628	gi|311255145	Sus scrofa	PREDICTED: thiosulfate sulfurtransferase [Sus scrofa]	20.58	20.63	1	10	9	31	26.49	gi|311255145
	629	gi|350592530	Sus scrofa	PREDICTED: tyrosine-protein phosphatase non-receptor type 11 [Sus scrofa]	20.55	21.33	2	10	10	15	18.8	gi|350592530	gi|190589916
	630	gi|219521982	Sus scrofa	erlin-2 precursor [Sus scrofa]	20.51	20.69	2	10	10	17	34.22	gi|219521982	gi|217314887
	631	gi|345199274	Sus scrofa	glutaredoxin 3 [Sus scrofa]	20.42	20.89	1	11	10	22	30.24	gi|345199274
	632	gi|350585296	Sus scrofa	PREDICTED: rho guanine nucleotide exchange factor 1 [Sus scrofa]	20.41	20.97	1	13	10	21	11.91	gi|350585296
	633	gi|350594395	Sus scrofa	PREDICTED: transportin-1 [Sus scrofa]	20.41	20.95	1	11	10	20	12.36	gi|350594395
	634	gi|48374071	Sus scrofa	aldose reductase [Sus scrofa]	20.37	22.94	12	10	9	19	37.66	gi|48374071	gi|294212	gi|1184820	gi|584742	gi|253722721	gi|8569627	gi|515113	gi|515112	gi|515111	gi|515110
	635	gi|403399477	Sus scrofa	RecName: Full=Bifunctional ATP-dependent dihydroxyacetone kinase/FAD-AMP lyase (cyclizing); Includes: RecName: Full=ATP-dependent dihydroxyacetone kinase; Short=DHA kinase; AltName: Full=Glycerone kinase; AltName: Full=Triokinase; AltName: Full=Triose kinase; Includes: RecName: Full=FAD-AMP lyase (cyclizing); AltName: Full=FAD-AMP lyase (cyclic FMN forming); AltName: Full=FMN cyclase	20.34	20.97	2	10	10	14	25.22	gi|403399477	gi|311247536
	636	gi|329744588	Sus scrofa	protein KIAA1967 [Sus scrofa]	20.33	20.6	1	9	9	20	12.54	gi|329744588
	637	gi|346421322	Sus scrofa	tubulin-specific chaperone D [Sus scrofa]	20.32	23.11	1	10	10	18	10.68	gi|346421322
	638	gi|350582215	Sus scrofa	PREDICTED: 60S ribosomal protein L7a-like [Sus scrofa]	20.32	20.48	3	13	10	30	29.32	gi|350582215	gi|350582213	gi|335285208
	639	gi|346644697	Sus scrofa	eukaryotic translation initiation factor 3 subunit L [Sus scrofa]	20.31	20.54	1	11	11	18	20.74	gi|346644697
	640	gi|5921142	Sus scrofa	amyloid precursor protein [Sus scrofa]	20.29	22.94	5	11	10	21	16.62	gi|5921142	gi|47523800	gi|30179764	gi|82542245	gi|82542243
	641	gi|335298234	Sus scrofa	PREDICTED: flotillin-2-like [Sus scrofa]	20.28	20.41	1	10	10	15	27.1	gi|335298234
	642	gi|347658971	Sus scrofa	ATP synthase, H+ transporting, mitochondrial Fo complex, subunit d [Sus scrofa]	20.26	20.41	1	13	10	30	57.14	gi|347658971
	643	gi|347300165	Sus scrofa	proteasome subunit alpha type-4 [Sus scrofa]	20.23	20.35	2	10	10	17	38.31	gi|347300165	gi|1907268
	644	gi|47522644	Sus scrofa	acylamino-acid-releasing enzyme [Sus scrofa]	20.1	21.1	6	12	10	25	15.85	gi|47522644	gi|217672	gi|1583737	gi|1351862	gi|1332717	gi|335308956
	645	gi|311270662	Sus scrofa	PREDICTED: phosphatidylethanolamine-binding protein 1-like [Sus scrofa]	20.07	20.07	1	14	10	50	58.82	gi|311270662
	646	gi|311257832	Sus scrofa	PREDICTED: DNA ligase 1 [Sus scrofa]	20.06	20.85	1	10	10	13	15.74	gi|311257832
	647	gi|335286747	Sus scrofa	PREDICTED: hepatoma-derived growth factor-like [Sus scrofa]	20.06	20.06	1	11	10	29	32.92	gi|335286747
	648	gi|346986249	Sus scrofa	proteasome subunit beta type-1 [Sus scrofa]	20.03	20.16	1	11	10	29	36.1	gi|346986249
	649	gi|205830905	Sus scrofa	RecName: Full=Rho guanine nucleotide exchange factor 2; AltName: Full=Guanine nucleotide exchange factor H1; Short=GEF-H1	20.01	20.52	3	10	9	16	10.82	gi|205830905	gi|190360625	gi|183223977
	650	gi|311252617	Sus scrofa	PREDICTED: ubiquitin-40S ribosomal protein S27a-like [Sus scrofa]	20.01	20.15	2	14	10	49	57.05	gi|311252617	gi|311252615
	651	gi|335280058	Sus scrofa	PREDICTED: vacuolar protein sorting-associated protein 4B-like [Sus scrofa]	19.96	20.02	1	10	10	18	27	gi|335280058
	652	gi|350583632	Sus scrofa	PREDICTED: calponin-3 [Sus scrofa]	19.95	20.12	1	12	9	35	34.65	gi|350583632
	653	gi|47523802	Sus scrofa	translationally-controlled tumor protein [Sus scrofa]	19.94	20.14	3	13	10	36	62.21	gi|47523802	gi|47116966	gi|18482460
	654	gi|350578792	Sus scrofa	PREDICTED: calcium-binding protein p22-like isoform 1 [Sus scrofa]	19.93	20.17	1	9	9	17	61.03	gi|350578792
	655	gi|254292359	Sus scrofa	importin subunit alpha-2 [Sus scrofa]	19.91	20.16	2	10	9	24	23.63	gi|254292359	gi|239923313
	656	gi|350591891	Sus scrofa	PREDICTED: uridine 5'-monophosphate synthase-like [Sus scrofa]	19.84	20.05	1	10	10	18	24.54	gi|350591891
	657	gi|343478220	Sus scrofa	eukaryotic translation initiation factor 4H isoform 1 [Sus scrofa]	19.84	19.95	2	11	9	23	33.87	gi|343478220	gi|343478222
	658	gi|311259199	Sus scrofa	PREDICTED: plasminogen activator inhibitor 1 RNA-binding protein-like isoform 3 [Sus scrofa]	19.84	19.9	4	11	9	17	22.85	gi|311259199	gi|311259195	gi|335291374	gi|311259197
	659	gi|456753071	Sus scrofa	coiled-coil and C2 domain containing 1A [Sus scrofa]	19.81	20.2	2	10	10	12	9.989	gi|456753071	gi|339895863
	660	gi|343403779	Sus scrofa	ribosomal protein L13 [Sus scrofa]	19.8	20.04	1	12	10	32	33.65	gi|343403779
	661	gi|335289881	Sus scrofa	PREDICTED: EH domain-containing protein 2 [Sus scrofa]	19.79	22.3	1	10	10	15	16.94	gi|335289881
	662	gi|335309813	Sus scrofa	PREDICTED: coactosin-like protein-like, partial [Sus scrofa]	19.79	19.79	1	10	10	20	40.13	gi|335309813
	663	gi|350581057	Sus scrofa	PREDICTED: alpha-aminoadipic semialdehyde dehydrogenase-like [Sus scrofa]	19.7	19.71	1	11	9	16	24.03	gi|350581057
	664	gi|356582358	Sus scrofa	FK506 binding protein 9, 63 kDa precursor [Sus scrofa]	19.66	23.14	1	10	10	26	18.12	gi|356582358
	665	gi|350585742	Sus scrofa	PREDICTED: leucine zipper protein 1 [Sus scrofa]	19.66	21.21	1	9	9	10	8.063	gi|350585742
	666	gi|311262177	Sus scrofa	PREDICTED: electron transfer flavoprotein-ubiquinone oxidoreductase, mitochondrial-like [Sus scrofa]	19.66	19.76	7	9	9	19	16.37	gi|311262177	gi|298286807	gi|545622	gi|118137830	gi|118137829	gi|118137828	gi|118137827
	667	gi|350584736	Sus scrofa	PREDICTED: LOW QUALITY PROTEIN: protein phosphatase 1 regulatory subunit 12A [Sus scrofa]	19.63	20.23	1	10	10	14	11.69	gi|350584736
	668	gi|75053362	Sus scrofa	RecName: Full=Flotillin-1	19.63	19.84	3	10	10	13	32.32	gi|75053362	gi|41529176	gi|190360675
	669	gi|335310444	Sus scrofa	PREDICTED: DNA replication licensing factor MCM5-like, partial [Sus scrofa]	19.6	19.93	1	11	10	21	23.81	gi|335310444
	670	gi|311261528	Sus scrofa	PREDICTED: nesprin-3-like [Sus scrofa]	19.58	20.57	1	9	9	13	9.529	gi|311261528
	671	gi|350581244	Sus scrofa	PREDICTED: transcription elongation regulator 1-like [Sus scrofa]	19.56	19.97	1	10	10	15	10.21	gi|350581244
	672	gi|60389430	Sus scrofa	RecName: Full=m7GpppX diphosphatase; AltName: Full=DCS-1; AltName: Full=Decapping scavenger enzyme; AltName: Full=Hint-related 7meGMP-directed hydrolase; AltName: Full=Histidine triad nucleotide-binding protein 5; AltName: Full=Histidine triad protein member 5; Short=HINT-5; AltName: Full=Scavenger mRNA-decapping enzyme DcpS	19.54	19.87	3	11	11	23	34.72	gi|60389430	gi|47523260	gi|21654926
	673	gi|89886173	Sus scrofa	UDP-N-acetylglucosamine--peptide N-acetylglucosaminyltransferase 110 kDa subunit [Sus scrofa]	19.52	19.54	3	11	10	14	9.943	gi|89886173	gi|89114276	gi|122142735
	674	gi|350594189	Sus scrofa	PREDICTED: cadherin-6-like [Sus scrofa]	19.51	19.93	1	9	9	15	14.56	gi|350594189
	675	gi|350582355	Sus scrofa	PREDICTED: exportin-1 [Sus scrofa]	19.5	20.78	1	10	10	14	12.92	gi|350582355
	676	gi|350586359	Sus scrofa	PREDICTED: tubulin beta-2A chain-like [Sus scrofa]	19.46	103.44	1	18	10	42	46.88	gi|350586359
	677	gi|194042794	Sus scrofa	PREDICTED: calcium uniporter protein, mitochondrial [Sus scrofa]	19.44	19.75	1	12	10	29	23.93	gi|194042794
	678	gi|335310941	Sus scrofa	PREDICTED: 40S ribosomal protein S2-like [Sus scrofa]	19.4	19.4	1	9	9	26	39.91	gi|335310941
	679	gi|346716331	Sus scrofa	ras-related protein Rab-5C [Sus scrofa]	19.37	19.81	1	14	9	32	52.78	gi|346716331
	680	gi|350595581	Sus scrofa	PREDICTED: eukaryotic translation initiation factor 2 subunit 3-like [Sus scrofa]	19.3	19.42	1	13	9	25	19.28	gi|350595581
	681	gi|346644766	Sus scrofa	sorting nexin 6 [Sus scrofa]	19.26	19.6	1	10	10	21	21.67	gi|346644766
	682	gi|311257919	Sus scrofa	PREDICTED: aldehyde dehydrogenase family 16 member A1-like isoform 1 [Sus scrofa]	19.26	19.51	2	10	9	19	16.71	gi|311257919	gi|311257921
	683	gi|56792880	Sus scrofa	unknown [Sus scrofa]	19.26	19.26	5	9	9	20	44.56	gi|56792880	gi|56788496	gi|51592117	gi|164490	gi|123371
	684	gi|164664456	Sus scrofa	F-actin-capping protein subunit beta [Sus scrofa]	19.24	19.37	6	12	10	30	37.5	gi|164664456	gi|148613359	gi|148613353	gi|270000214	gi|148224365	gi|118627570
	685	gi|389618965	Sus scrofa	U2 small nuclear RNA auxiliary factor 2 [Sus scrofa]	19.21	19.29	1	11	10	16	21.44	gi|389618965
	686	gi|56607106	Sus scrofa	multi-drug resistance protein 1 [Sus scrofa]	19.19	20.21	1	10	9	14	12.47	gi|56607106
	687	gi|75052621	Sus scrofa	RecName: Full=Transcription factor A, mitochondrial; Short=mtTFA; Flags: Precursor	19.14	20.35	3	11	8	38	34.55	gi|75052621	gi|60326706	gi|198282001
	688	gi|350590297	Sus scrofa	PREDICTED: V-type proton ATPase 116 kDa subunit a isoform 1-like isoform 1 [Sus scrofa]	19.06	19.25	2	11	11	17	13.11	gi|350590297	gi|350590299
	689	gi|343780946	Sus scrofa	D-dopachrome decarboxylase [Sus scrofa]	19.05	19.92	1	11	10	25	58.47	gi|343780946
	690	gi|194039403	Sus scrofa	PREDICTED: CDC5 cell division cycle 5-like [Sus scrofa]	19.05	19.87	1	9	9	13	10.72	gi|194039403
	691	gi|335278800	Sus scrofa	PREDICTED: afadin [Sus scrofa]	19.03	19.3	1	9	9	14	6.081	gi|335278800
	692	gi|311245810	Sus scrofa	PREDICTED: GTP:AMP phosphotransferase, mitochondrial isoform 1 [Sus scrofa]	19.02	19.02	1	9	9	29	40.09	gi|311245810
	693	gi|335296519	Sus scrofa	PREDICTED: ras-related protein Rab-18-like [Sus scrofa]	19.01	19.13	1	11	9	21	41.75	gi|335296519
	694	gi|350581449	Sus scrofa	PREDICTED: guanine nucleotide-binding protein G(I)/G(S)/G(T) subunit beta-2-like [Sus scrofa]	19	19.44	2	9	9	21	28.24	gi|350581449	gi|311251041
	695	gi|350587233	Sus scrofa	PREDICTED: cytoplasmic dynein 1 heavy chain 1-like [Sus scrofa]	19	19.33	1	11	10	24	19.28	gi|350587233
	696	gi|346716195	Sus scrofa	nucleosome assembly protein 1-like 1 [Sus scrofa]	19	19.23	2	10	9	24	28.13	gi|346716195	gi|346716193
	697	gi|350587816	Sus scrofa	PREDICTED: heat shock 70 kDa protein 4L [Sus scrofa]	18.99	25.1	1	9	9	18	16.19	gi|350587816
	698	gi|146741296	Sus scrofa	keratin 1 [Sus scrofa]	18.94	27.39	2	11	9	41	17.81	gi|146741296	gi|350583977
	699	gi|311271975	Sus scrofa	PREDICTED: short/branched chain specific acyl-CoA dehydrogenase, mitochondrial [Sus scrofa]	18.93	19.11	1	10	9	16	33.64	gi|311271975
	700	gi|118997	Sus scrofa	RecName: Full=Dihydrofolate reductase	18.92	19.01	2	13	11	28	50	gi|118997	gi|346227214
	701	gi|47523446	Sus scrofa	calcium channel, voltage-dependent, alpha 2/delta subunit 1 preproprotein [Sus scrofa]	18.91	19.14	2	10	9	13	11.92	gi|47523446	gi|3341749
	702	gi|350588052	Sus scrofa	PREDICTED: importin-7, partial [Sus scrofa]	18.85	19.91	1	11	9	20	12.67	gi|350588052
	703	gi|346716148	Sus scrofa	importin-5 [Sus scrofa]	18.84	19.92	1	11	10	18	10.03	gi|346716148
	704	gi|350585908	Sus scrofa	PREDICTED: polyadenylate-binding protein 4 isoform 2 [Sus scrofa]	18.83	40.83	2	11	10	22	27.42	gi|350585908	gi|335291035
	705	gi|350594715	Sus scrofa	PREDICTED: adipocyte plasma membrane-associated protein-like [Sus scrofa]	18.82	18.82	1	10	9	33	21.45	gi|350594715
	706	gi|350585375	Sus scrofa	PREDICTED: myosin-14 [Sus scrofa]	18.8	36.29	1	10	9	14	20.02	gi|350585375
	707	gi|311257030	Sus scrofa	PREDICTED: ATP-dependent RNA helicase DDX19A-like isoform 1 [Sus scrofa]	18.79	18.99	2	9	9	13	27.41	gi|311257030	gi|311257032
	708	gi|346716302	Sus scrofa	kinesin-like protein KIF2A [Sus scrofa]	18.71	18.91	1	8	8	10	13.97	gi|346716302
	709	gi|82465299	Sus scrofa	filamin-A [Sus scrofa]	18.69	19.03	1	13	8	46	67.66	gi|82465299
	710	gi|335284763	Sus scrofa	PREDICTED: E3 ubiquitin-protein ligase CHIP-like [Sus scrofa]	18.65	18.76	1	10	10	15	32.01	gi|335284763
	711	gi|335302670	Sus scrofa	PREDICTED: sorbin and SH3 domain-containing protein 2 isoform 1 [Sus scrofa]	18.63	19.1	5	8	8	12	9.992	gi|335302670	gi|350593378	gi|350593372	gi|350593374	gi|350593369
	712	gi|350589265	Sus scrofa	PREDICTED: isoleucyl-tRNA synthetase, mitochondrial-like [Sus scrofa]	18.59	20.98	1	9	8	16	12.04	gi|350589265
	713	gi|345199317	Sus scrofa	adaptor-related protein complex 1, mu 1 subunit [Sus scrofa]	18.58	18.71	1	10	9	14	25.3	gi|345199317
	714	gi|350591798	Sus scrofa	PREDICTED: replication factor C (activator 1) 4, 37kDa [Sus scrofa]	18.55	18.62	1	10	9	17	20.07	gi|350591798
	715	gi|350583566	Sus scrofa	PREDICTED: seryl-tRNA synthetase, cytoplasmic [Sus scrofa]	18.54	19.14	1	10	9	17	22.37	gi|350583566
	716	gi|311256395	Sus scrofa	PREDICTED: ELKS/Rab6-interacting/CAST family member 1 isoform 2 [Sus scrofa]	18.5	20.07	2	7	7	10	8.423	gi|311256395	gi|335288611
	717	gi|350591667	Sus scrofa	PREDICTED: GMP synthase [glutamine-hydrolyzing] isoform 2 [Sus scrofa]	18.49	18.82	1	10	9	15	18.47	gi|350591667
	718	gi|343478242	Sus scrofa	ribosomal protein L26 [Sus scrofa]	18.49	18.55	1	11	9	26	42.07	gi|343478242
	719	gi|350590070	Sus scrofa	PREDICTED: paraspeckle component 1 [Sus scrofa]	18.47	23.59	1	9	8	21	22.88	gi|350590070
	720	gi|335300199	Sus scrofa	PREDICTED: 60S ribosomal protein L35a-like isoform 2 [Sus scrofa]	18.45	18.45	3	10	10	23	38.18	gi|335300199	gi|335300197	gi|335294628
	721	gi|335287176	Sus scrofa	PREDICTED: ras-related protein Rap-1A isoform 2 [Sus scrofa]	18.43	19.59	2	9	9	18	51.63	gi|335287176	gi|194036463
	722	gi|350591875	Sus scrofa	PREDICTED: serine/threonine-protein kinase PAK 2 [Sus scrofa]	18.42	18.54	1	10	9	21	16.88	gi|350591875
	723	gi|335286356	Sus scrofa	PREDICTED: copine-3 [Sus scrofa]	18.41	18.75	1	10	9	22	17.45	gi|335286356
	724	gi|90820093	Sus scrofa	hexokinase II [Sus scrofa]	18.4	25.21	3	10	9	16	14.29	gi|90820093	gi|172072665	gi|122134685
	725	gi|312283580	Sus scrofa	superoxide dismutase [Mn], mitochondrial [Sus scrofa]	18.4	18.53	1	10	9	23	33.33	gi|312283580
	726	gi|350596379	Sus scrofa	PREDICTED: vesicle-trafficking protein SEC22b-like [Sus scrofa]	18.36	18.56	2	12	9	24	39.07	gi|350596379	gi|350583458
	727	gi|350583487	Sus scrofa	PREDICTED: prostaglandin F2 receptor negative regulator [Sus scrofa]	18.36	18.46	1	9	9	16	10.47	gi|350583487
	728	gi|47523046	Sus scrofa	acyl-CoA-binding protein [Sus scrofa]	18.36	18.46	4	12	9	40	91.95	gi|47523046	gi|3882343	gi|120564443	gi|110825776
	729	gi|350582111	Sus scrofa	PREDICTED: LOW QUALITY PROTEIN: eukaryotic translation initiation factor 5B [Sus scrofa]	18.32	19.21	1	9	9	13	7.465	gi|350582111
	730	gi|311249566	Sus scrofa	PREDICTED: RUN and FYVE domain-containing protein 1 [Sus scrofa]	18.32	18.79	1	9	8	15	11.79	gi|311249566
	731	gi|45268981	Sus scrofa	60S ribosomal protein L12, partial [Sus scrofa]	18.32	18.44	2	11	9	19	43.98	gi|45268981	gi|350579668
	732	gi|350582612	Sus scrofa	PREDICTED: protein phosphatase 1G-like [Sus scrofa]	18.3	18.58	1	9	9	19	20.55	gi|350582612
	733	gi|350591483	Sus scrofa	PREDICTED: acyl-CoA dehydrogenase family member 9, mitochondrial-like [Sus scrofa]	18.27	20.71	1	12	10	16	23.78	gi|350591483
	734	gi|108935978	Sus scrofa	RecName: Full=Ectonucleotide pyrophosphatase/phosphodiesterase family member 6; Short=E-NPP 6; Short=NPP-6; AltName: Full=Choline-specific glycerophosphodiester phosphodiesterase; AltName: Full=Glycerophosphocholine cholinephosphodiesterase; Short=GPC-Cpde; Flags: Precursor	18.26	18.46	2	9	8	21	25	gi|108935978	gi|350593359
	735	gi|208610190	Sus scrofa	ubiquitin carboxyl-terminal hydrolase 7 [Sus scrofa]	18.19	18.6	2	9	9	16	11.6	gi|208610190	gi|205363467
	736	gi|350590029	Sus scrofa	PREDICTED: propionyl-CoA carboxylase alpha chain, mitochondrial [Sus scrofa]	18.19	18.41	1	9	9	16	13.08	gi|350590029
	737	gi|335287187	Sus scrofa	PREDICTED: ATP synthase subunit b, mitochondrial [Sus scrofa]	18.11	18.33	1	9	8	19	33.2	gi|335287187
	738	gi|350593792	Sus scrofa	PREDICTED: nucleolar protein 58 [Sus scrofa]	18.1	18.37	1	10	9	22	21.48	gi|350593792
	739	gi|222136590	Sus scrofa	proteasome subunit alpha type-5 [Sus scrofa]	18.07	18.71	1	14	9	45	31.95	gi|222136590
	740	gi|311273575	Sus scrofa	PREDICTED: NAD kinase domain-containing protein 1 isoform 1 [Sus scrofa]	18.06	19.03	1	9	9	12	24.43	gi|311273575
	741	gi|335281115	Sus scrofa	PREDICTED: nuclear pore complex protein Nup214 [Sus scrofa]	18.04	18.26	1	10	9	15	6.397	gi|335281115
	742	gi|343887420	Sus scrofa	transcription elongation factor A protein 1 [Sus scrofa]	18.04	18.23	1	11	9	29	36.67	gi|343887420
	743	gi|456752994	Sus scrofa	GRB10 interacting GYF protein 2 tv3 [Sus scrofa]	18.03	19.18	1	9	9	14	8.985	gi|456752994
	744	gi|311274646	Sus scrofa	PREDICTED: casein kinase II subunit alpha-like isoform 2 [Sus scrofa]	18.03	19.17	2	11	9	24	34.02	gi|311274646	gi|311274644
	745	gi|311250234	Sus scrofa	PREDICTED: eukaryotic peptide chain release factor subunit 1-like [Sus scrofa]	18.03	18.1	1	9	9	16	30.89	gi|311250234
	746	gi|311246136	Sus scrofa	PREDICTED: E3 ubiquitin-protein ligase BRE1A-like [Sus scrofa]	18	18.86	1	9	9	10	9.949	gi|311246136
	747	gi|5805339	Sus scrofa	glycoprotein IIIa [Sus scrofa]	17.98	18.44	4	8	8	20	11.22	gi|5805339	gi|47522830	gi|283464611	gi|14582552
	748	gi|62208258	Sus scrofa	cytochrome c-like protein [Sus scrofa]	17.96	18.02	3	16	9	43	61.9	gi|62208258	gi|194018698	gi|119388070
	749	gi|350529438	Sus scrofa	prefoldin subunit 3 [Sus scrofa]	17.95	18.18	1	12	10	22	43.15	gi|350529438
	750	gi|229892828	Sus scrofa	protein arginine N-methyltransferase 5 [Sus scrofa]	17.95	18.12	2	8	8	13	13.66	gi|229892828	gi|197692948
	751	gi|6093657	Sus scrofa	RecName: Full=Propionyl-CoA carboxylase beta chain, mitochondrial; Short=PCCase subunit beta; AltName: Full=Propanoyl-CoA:carbon dioxide ligase subunit beta; Flags: Precursor	17.92	17.98	3	9	9	24	22.45	gi|6093657	gi|47522682	gi|1840397
	752	gi|311253822	Sus scrofa	PREDICTED: tyrosine-protein kinase Lyn-like [Sus scrofa]	17.91	20.1	1	9	9	13	25.44	gi|311253822
	753	gi|8132993	Sus scrofa	micromolar calcium-activated neutral protease 1 isoform A [Sus scrofa]	17.91	18.34	4	9	8	16	14.99	gi|8132993	gi|19883961	gi|8132991	gi|47522772
	754	gi|311248005	Sus scrofa	PREDICTED: N-acetyltransferase 10 [Sus scrofa]	17.9	18.26	1	9	9	18	9.649	gi|311248005
	755	gi|335297289	Sus scrofa	PREDICTED: septin-9-like [Sus scrofa]	17.83	19.69	1	8	7	16	17.49	gi|335297289
	756	gi|335306715	Sus scrofa	PREDICTED: N-alpha-acetyltransferase 10, NatA catalytic subunit-like isoform 2 [Sus scrofa]	17.77	17.77	2	9	9	18	39.09	gi|335306715	gi|335306713
	757	gi|350579679	Sus scrofa	PREDICTED: niban-like protein 1-like [Sus scrofa]	17.75	17.95	1	10	9	17	9.976	gi|350579679
	758	gi|311262216	Sus scrofa	PREDICTED: LOW QUALITY PROTEIN: signal recognition particle 72 kDa protein-like [Sus scrofa]	17.71	18.32	1	8	8	11	13.99	gi|311262216
	759	gi|346986281	Sus scrofa	serine/arginine-rich splicing factor 10 isoform 1 [Sus scrofa]	17.71	17.77	3	10	9	18	20.61	gi|346986281	gi|338784425	gi|346986279
	760	gi|335292522	Sus scrofa	PREDICTED: proteasome subunit beta type-5 [Sus scrofa]	17.69	17.71	1	9	9	19	38.18	gi|335292522
	761	gi|326633214	Sus scrofa	ubiquitin-conjugating enzyme E2 variant 1 [Sus scrofa]	17.68	17.76	1	10	9	24	61.9	gi|326633214
	762	gi|350584868	Sus scrofa	PREDICTED: Golgi apparatus protein 1-like isoform 2 [Sus scrofa]	17.66	18.24	2	9	8	22	6.885	gi|350584868	gi|350584866
	763	gi|47522840	Sus scrofa	epidermal growth factor receptor precursor [Sus scrofa]	17.61	18.27	3	9	9	15	9.181	gi|47522840	gi|21913176	gi|146741286
	764	gi|350589556	Sus scrofa	PREDICTED: ATP-dependent zinc metalloprotease YME1L1-like, partial [Sus scrofa]	17.61	17.97	1	9	9	19	16.05	gi|350589556
	765	gi|298677090	Sus scrofa	superoxide dismutase [Cu-Zn] [Sus scrofa]	17.6	17.6	4	12	9	39	58.82	gi|298677090	gi|297593564	gi|15082144	gi|122064583
	766	gi|417515707	Sus scrofa	lysosomal alpha-mannosidase precursor [Sus scrofa]	17.59	17.99	2	10	10	17	9.921	gi|417515707	gi|311248892
	767	gi|335290197	Sus scrofa	PREDICTED: LOW QUALITY PROTEIN: 40S ribosomal protein S9-like, partial [Sus scrofa]	17.58	17.87	1	9	8	26	28.23	gi|335290197
	768	gi|298160991	Sus scrofa	actin-related protein 2/3 complex subunit 2 [Sus scrofa]	17.57	17.68	2	10	9	18	36	gi|298160991	gi|195562223
	769	gi|456753166	Sus scrofa	serpin peptidase inhibitor, clade B (ovalbumin), member 1 tv1 [Sus scrofa]	17.56	18.11	3	8	8	11	26.19	gi|456753166	gi|417185	gi|350586352
	770	gi|417515499	Sus scrofa	nuclear factor NF-kappa-B p100 subunit isoform b [Sus scrofa]	17.55	17.83	1	8	8	11	11.56	gi|417515499
	771	gi|345199288	Sus scrofa	protein phosphatase 1, regulatory (inhibitor) subunit 7 [Sus scrofa]	17.54	17.89	1	9	9	13	27.78	gi|345199288
	772	gi|345090979	Sus scrofa	NADH dehydrogenase (ubiquinone) Fe-S protein 3, 30kDa (NADH-coenzyme Q reductase) [Sus scrofa]	17.53	18.06	1	9	9	22	33.33	gi|345090979
	773	gi|3041715	PIG	RecName: Full=Retinol-binding protein 4; AltName: Full=Plasma retinol-binding protein; Short=PRBP; Short=RBP; Flags: Precursor	17.53	17.73	4	13	9	32	47.26	gi|3041715	gi|157830019	gi|47522930	gi|164633
	774	gi|350591701	Sus scrofa	PREDICTED: Golgi integral membrane protein 4 [Sus scrofa]	17.53	17.63	1	9	9	16	10.18	gi|350591701
	775	gi|335304480	Sus scrofa	PREDICTED: sorting nexin-5 isoform 2 [Sus scrofa]	17.52	17.83	1	9	9	11	40.47	gi|335304480
	776	gi|346716275	Sus scrofa	dnaJ homolog subfamily B member 11 precursor [Sus scrofa]	17.48	17.99	1	10	9	18	24.86	gi|346716275
	777	gi|350588020	Sus scrofa	PREDICTED: protein transport protein Sec31A [Sus scrofa]	17.46	21.03	1	11	9	18	8.471	gi|350588020
	778	gi|348605266	Sus scrofa	ribosomal protein S13 [Sus scrofa]	17.45	17.45	1	9	9	23	47.02	gi|348605266
	779	gi|75070176	Sus scrofa	RecName: Full=Cofilin-2; AltName: Full=Cofilin, muscle isoform	17.44	28.86	6	10	9	20	68.67	gi|75070176	gi|68534976	gi|67937816	gi|67634029	gi|171905897	gi|171905895
	780	gi|154147607	Sus scrofa	calpain-2 catalytic subunit [Sus scrofa]	17.39	17.7	2	8	8	19	8.714	gi|154147607	gi|149784090
	781	gi|75073672	Sus scrofa	RecName: Full=Calcium/calmodulin-dependent protein kinase type II subunit delta; Short=CaM kinase II subunit delta; Short=CaMK-II subunit delta	17.36	20.42	3	10	9	17	23.65	gi|75073672	gi|47523818	gi|1661132
	782	gi|350586208	Sus scrofa	PREDICTED: epidermal growth factor receptor substrate 15 [Sus scrofa]	17.36	18.36	1	8	8	12	11.67	gi|350586208
	783	gi|346644699	Sus scrofa	protein SET [Sus scrofa]	17.36	17.83	1	10	9	22	36.46	gi|346644699
	784	gi|350589440	Sus scrofa	PREDICTED: Golgi membrane protein 1-like [Sus scrofa]	17.35	17.5	1	8	8	14	26.03	gi|350589440
	785	gi|346421343	Sus scrofa	ribosomal protein S10 [Sus scrofa]	17.35	17.4	1	8	8	21	49.09	gi|346421343
	786	gi|350536125	Sus scrofa	carnitine O-palmitoyltransferase 2, mitochondrial precursor [Sus scrofa]	17.31	17.48	2	7	7	9	14.74	gi|350536125	gi|294805368
	787	gi|350588551	Sus scrofa	PREDICTED: pleckstrin homology-like domain family B member 1-like, partial [Sus scrofa]	17.27	17.52	1	9	9	10	10.17	gi|350588551
	788	gi|350585700	Sus scrofa	PREDICTED: E3 ubiquitin-protein ligase UBR4 [Sus scrofa]	17.25	17.81	1	9	9	15	3.809	gi|350585700
	789	gi|295442674	Sus scrofa	2,4-dienoyl-CoA reductase 1 [Sus scrofa]	17.24	17.73	1	8	8	13	33.23	gi|295442674
	790	gi|335294265	Sus scrofa	PREDICTED: tripeptidyl-peptidase 1-like [Sus scrofa]	17.22	17.31	1	11	9	20	21.5	gi|335294265
	791	gi|335297257	Sus scrofa	PREDICTED: brain-specific angiogenesis inhibitor 1-associated protein 2-like [Sus scrofa]	17.14	17.26	1	9	8	15	16.82	gi|335297257
	792	gi|350583346	Sus scrofa	PREDICTED: ubiquitin associated protein 2-like isoform 3 [Sus scrofa]	17.14	17.23	2	10	8	11	10.95	gi|350583346	gi|350596813
	793	gi|350583618	Sus scrofa	PREDICTED: lipoamide acyltransferase component of branched-chain alpha-keto acid dehydrogenase complex, mitochondrial isoform 1 [Sus scrofa]	17.13	17.19	2	8	8	17	15.83	gi|350583618	gi|350583616
	794	gi|90024980	Sus scrofa	peroxisomal enoyl coenzyme A hydratase 1 [Sus scrofa]	17.09	17.17	2	8	8	19	25.16	gi|90024980	gi|113205878
	795	gi|335281715	Sus scrofa	PREDICTED: L-asparaginase-like [Sus scrofa]	17.08	17.22	1	10	9	25	38.83	gi|335281715
	796	gi|308081427	Sus scrofa	hydroxysteroid dehydrogenase-like protein 2 [Sus scrofa]	17.08	17.15	1	8	8	21	22.25	gi|308081427
	797	gi|311253960	Sus scrofa	PREDICTED: NADH dehydrogenase [ubiquinone] iron-sulfur protein 2, mitochondrial [Sus scrofa]	17.04	17.12	1	9	8	16	20.3	gi|311253960
	798	gi|335301159	Sus scrofa	PREDICTED: huntingtin-interacting protein 1-related protein [Sus scrofa]	17.03	18.2	1	9	9	10	9.925	gi|335301159
	799	gi|98283620	Sus scrofa	mitochondrial NAD+isocitrate dehydrogenase 3 beta variant 3 [Sus scrofa]	17.02	17.14	8	10	8	19	27.01	gi|98283620	gi|98283618	gi|98283614	gi|98283613	gi|113205754	gi|98283616	gi|98283612	gi|335309458
	800	gi|346227224	Sus scrofa	ribosomal protein L13a isoform 2 [Sus scrofa]	17.01	17.11	1	10	8	25	32.51	gi|346227224
	801	gi|329663948	Sus scrofa	ras GTPase-activating protein-binding protein 1 [Sus scrofa]	16.99	17.04	1	8	8	20	29.25	gi|329663948
	802	gi|350578679	Sus scrofa	PREDICTED: myelin expression factor 2-like isoform 1 [Sus scrofa]	16.97	19.07	2	9	8	10	18.06	gi|350578679	gi|350578677
	803	gi|335301657	Sus scrofa	PREDICTED: coiled-coil domain-containing protein 6 [Sus scrofa]	16.93	18.93	1	8	8	14	19.46	gi|335301657
	804	gi|417515599	Sus scrofa	ATP-binding cassette, sub-family F (GCN20), member 3 [Sus scrofa]	16.93	17.24	3	8	8	10	16.22	gi|417515599	gi|335300006	gi|335300008
	805	gi|417515728	Sus scrofa	obg-like ATPase 1 isoform 2 [Sus scrofa]	16.92	17.74	1	8	8	22	21.21	gi|417515728
	806	gi|311275461	Sus scrofa	PREDICTED: filamin-C isoform 3 [Sus scrofa]	16.86	23.95	5	10	9	32	4.065	gi|311275461	gi|335305357	gi|311275463	gi|311275459	gi|311275457
	807	gi|116175275	Sus scrofa	transformer-2 protein homolog beta [Sus scrofa]	16.86	16.99	2	11	9	24	27.43	gi|116175275	gi|115371737
	808	gi|350593631	Sus scrofa	PREDICTED: LOW QUALITY PROTEIN: alkyldihydroxyacetonephosphate synthase, peroxisomal [Sus scrofa]	16.83	17.07	1	11	8	17	16.86	gi|350593631
	809	gi|354549569	Sus scrofa	Y box binding protein 1 [Sus scrofa]	16.8	16.81	1	12	9	42	53.64	gi|354549569
	810	gi|350590849	Sus scrofa	PREDICTED: DNA-directed RNA polymerase II subunit RPB1 [Sus scrofa]	16.78	17.13	1	8	7	9	8.425	gi|350590849
	811	gi|118403762	Sus scrofa	extracellular superoxide dismutase precursor [Sus scrofa]	16.78	16.78	2	12	8	37	30.33	gi|118403762	gi|115522015
	812	gi|311248396	Sus scrofa	PREDICTED: endophilin-A2-like [Sus scrofa]	16.73	16.88	1	10	9	17	22.76	gi|311248396
	813	gi|212549657	Sus scrofa	adapter molecule crk [Sus scrofa]	16.73	16.74	3	10	8	18	27.96	gi|212549657	gi|207080692	gi|207080694
	814	gi|350585922	Sus scrofa	PREDICTED: adenylyl cyclase-associated protein 1, partial [Sus scrofa]	16.71	16.73	1	15	9	27	31.55	gi|350585922
	815	gi|52783791	Sus scrofa	RecName: Full=40S ribosomal protein S21	16.69	16.74	4	18	8	55	62.65	gi|52783791	gi|311261595	gi|147901025	gi|117661139
	816	gi|47523464	Sus scrofa	dolichyl-diphosphooligosaccharide--protein glycosyltransferase 48 kDa subunit precursor [Sus scrofa]	16.68	16.93	3	9	8	16	26.65	gi|47523464	gi|218511750	gi|10638222
	817	gi|417515647	Sus scrofa	superkiller viralicidic activity 2-like 2 [Sus scrofa]	16.65	16.9	3	8	8	9	8.445	gi|417515647	gi|350594292	gi|350594294
	818	gi|350591057	Sus scrofa	PREDICTED: villin-like [Sus scrofa]	16.64	17.17	1	8	8	12	12.03	gi|350591057
	819	gi|343780950	Sus scrofa	39S ribosomal protein L40, mitochondrial isoform 1 [Sus scrofa]	16.63	17.58	2	9	8	17	44.66	gi|343780950	gi|343780952
	820	gi|346716308	Sus scrofa	RNA-binding protein 14 [Sus scrofa]	16.61	16.65	1	9	8	16	13.9	gi|346716308
	821	gi|308208140	Sus scrofa	P58IPK [Sus scrofa]	16.59	18.23	1	9	8	19	21.19	gi|308208140
	822	gi|311247963	Sus scrofa	PREDICTED: apoptosis inhibitor 5 isoform 1 [Sus scrofa]	16.56	16.74	1	8	8	18	15.65	gi|311247963
	823	gi|350587143	Sus scrofa	PREDICTED: legumain [Sus scrofa]	16.55	18.66	1	9	8	20	20.09	gi|350587143
	824	gi|335281869	Sus scrofa	PREDICTED: FACT complex subunit SSRP1 [Sus scrofa]	16.55	16.67	1	10	9	17	12.27	gi|335281869
	825	gi|311248940	Sus scrofa	PREDICTED: growth arrest and DNA damage-inducible proteins-interacting protein 1-like [Sus scrofa]	16.52	16.52	1	8	8	10	40.09	gi|311248940
	826	gi|311247138	Sus scrofa	PREDICTED: AH receptor-interacting protein-like [Sus scrofa]	16.51	16.61	1	8	8	13	21.52	gi|311247138
	827	gi|77745212	Sus scrofa	procollagen-lysine 2-oxoglutarate 5-dioxygenase 2 [Sus scrofa]	16.51	16.6	2	9	9	19	16.41	gi|77745212	gi|350591622
	828	gi|350594057	Sus scrofa	PREDICTED: leucine-rich repeat flightless-interacting protein 2-like [Sus scrofa]	16.5	16.99	2	10	8	17	16.22	gi|350594057	gi|350596308
	829	gi|297591979	Sus scrofa	ornithine aminotransferase, mitochondrial [Sus scrofa]	16.49	17.14	2	7	7	16	25.74	gi|297591979	gi|166244455
	830	gi|350591111	Sus scrofa	PREDICTED: kinesin-like protein KIF15-like, partial [Sus scrofa]	16.48	16.96	1	10	9	13	7.325	gi|350591111
	831	gi|417515764	Sus scrofa	E3 ubiquitin/ISG15 ligase TRIM25 [Sus scrofa]	16.46	18.34	1	8	8	13	17.09	gi|417515764
	832	gi|350588971	Sus scrofa	PREDICTED: LOW QUALITY PROTEIN: cullin-1-like [Sus scrofa]	16.45	18.88	1	11	9	16	18.17	gi|350588971
	833	gi|357593603	Sus scrofa	uncharacterized protein LOC100156358 [Sus scrofa]	16.44	18.05	2	10	7	38	58.42	gi|357593603	gi|355526067
	834	gi|160333771	Sus scrofa	cleavage stimulation factor subunit 1 [Sus scrofa]	16.43	16.59	2	10	8	24	24.83	gi|160333771	gi|147223363
	835	gi|311269853	Sus scrofa	PREDICTED: choline-phosphate cytidylyltransferase A [Sus scrofa]	16.42	16.42	1	7	7	11	25.68	gi|311269853
	836	gi|456752987	Sus scrofa	glycosyltransferase 25 domain containing 1 [Sus scrofa]	16.36	16.91	2	9	8	16	12.84	gi|456752987	gi|311249255
	837	gi|350593146	Sus scrofa	PREDICTED: hypothetical protein LOC100154421 [Sus scrofa]	16.31	16.47	1	9	8	13	18.88	gi|350593146
	838	gi|311262314	Sus scrofa	PREDICTED: G-rich sequence factor 1-like [Sus scrofa]	16.29	16.34	1	8	8	10	22.34	gi|311262314
	839	gi|311275253	Sus scrofa	PREDICTED: single-stranded DNA-binding protein, mitochondrial-like isoform 1 [Sus scrofa]	16.28	16.68	1	11	8	24	55.41	gi|311275253
	840	gi|238018148	Sus scrofa	ADP-ribosylation factor 1 [Sus scrofa]	16.26	16.32	6	11	8	31	52.49	gi|238018148	gi|237638742	gi|212725657	gi|238018146	gi|237652191	gi|209867518
	841	gi|347300394	Sus scrofa	vesicle-fusing ATPase [Sus scrofa]	16.21	16.53	1	8	8	12	13.83	gi|347300394
	842	gi|347300387	Sus scrofa	60S ribosomal protein L17 [Sus scrofa]	16.2	16.28	1	9	7	18	40.76	gi|347300387
	843	gi|347300376	Sus scrofa	28S ribosomal protein S9, mitochondrial [Sus scrofa]	16.17	16.44	1	8	8	16	21.91	gi|347300376
	844	gi|350585841	Sus scrofa	PREDICTED: alpha-taxilin [Sus scrofa]	16.16	18.64	1	8	8	17	18.28	gi|350585841
	845	gi|219521964	Sus scrofa	long-chain-fatty-acid--CoA ligase 3 [Sus scrofa]	16.15	21.91	2	8	8	13	17.64	gi|219521964	gi|217314893
	846	gi|335293559	Sus scrofa	PREDICTED: DNA-directed RNA polymerase II subunit RPB2 [Sus scrofa]	16.15	16.44	1	8	8	12	8.055	gi|335293559
	847	gi|350589013	Sus scrofa	PREDICTED: calcyclin-binding protein-like [Sus scrofa]	16.12	17.18	1	8	8	18	33.04	gi|350589013
	848	gi|346644842	Sus scrofa	NOP2 nucleolar protein homolog [Sus scrofa]	16.11	16.81	1	9	7	23	12.42	gi|346644842
	849	gi|335306025	Sus scrofa	PREDICTED: coiled-coil domain-containing protein 22 [Sus scrofa]	16.1	16.37	1	8	8	9	16.27	gi|335306025
	850	gi|178056236	Sus scrofa	RNA-binding protein 4B [Sus scrofa]	16.08	16.22	5	9	8	19	25.07	gi|178056236	gi|122131878	gi|115394774	gi|178056229	gi|115394772
	851	gi|350581669	Sus scrofa	PREDICTED: acyl-coenzyme A synthetase ACSM2B, mitochondrial [Sus scrofa]	16.06	16.26	1	9	8	13	15.05	gi|350581669
	852	gi|350584209	Sus scrofa	PREDICTED: ubiquitin carboxyl-terminal hydrolase 15 isoform 2 [Sus scrofa]	16.06	16.15	2	8	8	15	8.97	gi|350584209	gi|350584211
	853	gi|122131847	Sus scrofa	RecName: Full=U1 small nuclear ribonucleoprotein A; Short=U1 snRNP A; Short=U1-A; Short=U1A	16.03	16.12	3	7	7	12	27.66	gi|122131847	gi|116175267	gi|115371743
	854	gi|178056464	Sus scrofa	beta-hexosaminidase subunit alpha precursor [Sus scrofa]	16.01	16.14	2	8	8	21	18.34	gi|178056464	gi|169117926
	855	gi|75043336	Sus scrofa	RecName: Full=Stathmin	15.97	17.36	3	10	8	25	47.65	gi|75043336	gi|57528035	gi|49615355
	856	gi|350581805	Sus scrofa	PREDICTED: transcription elongation factor B polypeptide 2-like [Sus scrofa]	15.97	16.04	2	8	8	22	49.15	gi|350581805	gi|311251879
	857	gi|311247120	Sus scrofa	PREDICTED: NADH dehydrogenase [ubiquinone] flavoprotein 1, mitochondrial-like isoform 2 [Sus scrofa]	15.94	18.5	2	8	7	18	26.59	gi|311247120	gi|311247118
	858	gi|350589140	Sus scrofa	PREDICTED: centromere protein F [Sus scrofa]	15.93	16.99	1	7	7	8	3.485	gi|350589140
	859	gi|189307326	Sus scrofa	visfatin variant 1 [Sus scrofa]	15.93	16.14	7	8	8	11	19.55	gi|189307326	gi|85700368	gi|72535204	gi|70672077	gi|68271030	gi|157838803	gi|156103972
	860	gi|311252403	Sus scrofa	PREDICTED: sepiapterin reductase-like [Sus scrofa]	15.92	16.8	1	8	8	20	37.59	gi|311252403
	861	gi|311254975	Sus scrofa	PREDICTED: NADH-cytochrome b5 reductase 3-like [Sus scrofa]	15.91	16.7	3	8	8	16	31.23	gi|311254975	gi|39931643	gi|157832094
	862	gi|335290628	Sus scrofa	PREDICTED: LOW QUALITY PROTEIN: heterochromatin protein 1-binding protein 3 [Sus scrofa]	15.91	16.03	1	8	8	11	14.47	gi|335290628
	863	gi|417515930	Sus scrofa	signal recognition particle receptor subunit alpha [Sus scrofa]	15.89	16.29	2	10	8	17	17.55	gi|417515930	gi|350588626
	864	gi|350276172	Sus scrofa	leucine-rich repeat-containing protein 59 [Sus scrofa]	15.89	15.97	2	10	7	19	24.51	gi|350276172	gi|350590460
	865	gi|350594878	Sus scrofa	PREDICTED: RNA-binding protein 12 isoform 3 [Sus scrofa]	15.86	16.4	3	8	8	13	10.61	gi|350594878	gi|350594876	gi|350594874
	866	gi|150251019	Sus scrofa	adenylate kinase 3-like 1 [Sus scrofa]	15.85	15.94	1	12	7	22	39.46	gi|150251019
	867	gi|148887342	Sus scrofa	RecName: Full=ATPase inhibitor, mitochondrial; AltName: Full=Inhibitor of F(1)F(o)-ATPase; Short=IF(1); Short=IF1; Flags: Precursor	15.84	15.84	3	8	8	14	43.52	gi|148887342	gi|148222591	gi|117661240
	868	gi|335306870	Sus scrofa	PREDICTED: protein S100-A2-like [Sus scrofa]	15.83	16.04	2	11	8	40	57.73	gi|335306870	gi|194036155
	869	gi|37039799	Sus scrofa	envelope protein [Sus scrofa]	15.83	16.02	3	9	8	17	13.18	gi|37039799	gi|37039789	gi|37039787
	870	gi|311252326	Sus scrofa	PREDICTED: mannosyl-oligosaccharide glucosidase [Sus scrofa]	15.82	15.95	1	8	8	10	11.44	gi|311252326
	871	gi|350591495	Sus scrofa	PREDICTED: coatomer subunit gamma [Sus scrofa]	15.81	15.81	1	9	8	19	24.12	gi|350591495
	872	gi|456753288	Sus scrofa	eukaryotic translation initiation factor 5 tv1 [Sus scrofa]	15.8	15.91	1	8	8	21	17.87	gi|456753288
	873	gi|194042318	Sus scrofa	PREDICTED: putative hexokinase HKDC1 [Sus scrofa]	15.78	20.53	1	8	8	9	11.89	gi|194042318
	874	gi|346986432	Sus scrofa	ras homolog gene family, member A [Sus scrofa]	15.78	16.72	1	11	7	28	34.2	gi|346986432
	875	gi|350579921	Sus scrofa	PREDICTED: dipeptidyl peptidase 3-like isoform 1 [Sus scrofa]	15.78	16.02	3	8	8	11	11.8	gi|350579921	gi|335281448	gi|350579923
	876	gi|47523158	Sus scrofa	glutathione S-transferase A2 [Sus scrofa]	15.78	15.84	2	10	8	21	38.57	gi|47523158	gi|1185280
	877	gi|122131841	Sus scrofa	RecName: Full=Serine/arginine-rich splicing factor 2; AltName: Full=Splicing component, 35 kDa; AltName: Full=Splicing factor SC35; Short=SC-35; AltName: Full=Splicing factor, arginine/serine-rich 2	15.77	15.77	3	14	9	51	36.2	gi|122131841	gi|116175283	gi|115371755
	878	gi|350579496	Sus scrofa	PREDICTED: proteasome-associated protein ECM29 homolog [Sus scrofa]	15.74	16.39	1	7	7	11	7.422	gi|350579496
	879	gi|148235351	Sus scrofa	NADH dehydrogenase ubiquinone flavoprotein 2 [Sus scrofa]	15.74	15.84	2	10	8	20	35.34	gi|148235351	gi|117660947
	880	gi|350590194	Sus scrofa	PREDICTED: 26S proteasome non-ATPase regulatory subunit 12-like [Sus scrofa]	15.73	16.28	2	8	7	15	20.61	gi|350590194	gi|350590196
	881	gi|303304923	Sus scrofa	aminopeptidase T [Sus scrofa]	15.72	15.82	2	8	8	10	16.2	gi|303304923	gi|417515790
	882	gi|346986418	Sus scrofa	DnaJ (Hsp40) homolog, subfamily B, member 1 [Sus scrofa]	15.71	17.41	1	7	7	15	23.3	gi|346986418
	883	gi|350591634	Sus scrofa	PREDICTED: eukaryotic translation initiation factor 2A, partial [Sus scrofa]	15.71	15.92	1	8	8	13	17.35	gi|350591634
	884	gi|335280672	Sus scrofa	PREDICTED: aldehyde dehydrogenase X, mitochondrial [Sus scrofa]	15.68	20.91	1	8	8	12	23.79	gi|335280672
	885	gi|311259546	Sus scrofa	PREDICTED: CTP synthase 1-like [Sus scrofa]	15.68	15.89	1	8	8	15	13.2	gi|311259546
	886	gi|392508159	Sus scrofa	Sec23 homolog B [Sus scrofa]	15.63	16.14	1	8	8	12	14.73	gi|392508159
	887	gi|350595062	Sus scrofa	PREDICTED: extended synaptotagmin-2 [Sus scrofa]	15.59	15.95	1	7	7	8	16.21	gi|350595062
	888	gi|311259613	Sus scrofa	PREDICTED: 40S ribosomal protein S5-like isoform 1 [Sus scrofa]	15.59	15.87	2	11	8	26	33.33	gi|311259613	gi|311259611
	889	gi|417515891	Sus scrofa	N-acetylglucosamine-6-sulfatase precursor [Sus scrofa]	15.59	15.68	1	8	8	13	19.75	gi|417515891
	890	gi|81174752	Sus scrofa	microtubule-associated protein RP/EB family member 1 [Sus scrofa]	15.58	15.84	2	7	7	17	35.07	gi|81174752	gi|113205898
	891	gi|350582986	Sus scrofa	PREDICTED: eukaryotic translation initiation factor 3 subunit E [Sus scrofa]	15.58	15.79	1	8	7	16	17.48	gi|350582986
	892	gi|350584885	Sus scrofa	PREDICTED: splicing factor 3B subunit 3-like [Sus scrofa]	15.46	15.63	1	8	8	18	28	gi|350584885
	893	gi|350587675	Sus scrofa	PREDICTED: nuclear pore complex protein Nup54 isoform 2 [Sus scrofa]	15.45	15.7	2	7	7	7	17.65	gi|350587675	gi|350587673
	894	gi|158514031	Sus scrofa	RecName: Full=60S ribosomal protein L27	15.45	15.48	3	9	7	24	45.59	gi|158514031	gi|148226949	gi|117661046
	895	gi|350594140	Sus scrofa	PREDICTED: neurolysin, mitochondrial-like [Sus scrofa]	15.43	18.56	15	7	7	11	14.23	gi|350594140	gi|47523776	gi|417743	gi|217709	gi|1871390	gi|1871389	gi|1783127	gi|1783122	gi|1871391	gi|1783134
	896	gi|417515515	Sus scrofa	ATP-binding cassette, sub-family F (GCN20), member 1 [Sus scrofa]	15.41	15.9	4	8	7	10	12	gi|417515515	gi|56404330	gi|41529180	gi|178056852
	897	gi|311258899	Sus scrofa	PREDICTED: poly(ADP-ribose) glycohydrolase ARH3-like [Sus scrofa]	15.38	15.38	1	8	8	11	28.69	gi|311258899
	898	gi|335308671	Sus scrofa	PREDICTED: 60S ribosomal protein L23a-like [Sus scrofa]	15.38	15.38	2	7	6	28	37.18	gi|335308671	gi|311267953
	899	gi|84028320	Sus scrofa	RecName: Full=Aldose 1-epimerase; AltName: Full=Galactose mutarotase	15.37	15.42	3	8	8	15	26.9	gi|84028320	gi|47523866	gi|11611545
	900	gi|350578964	Sus scrofa	PREDICTED: ATP-dependent Clp protease ATP-binding subunit clpX-like, mitochondrial-like [Sus scrofa]	15.36	15.57	1	8	8	13	15.8	gi|350578964
	901	gi|350595424	Sus scrofa	PREDICTED: chromobox protein homolog 3-like isoform 2 [Sus scrofa]	15.35	15.4	2	7	7	18	37.57	gi|350595424	gi|350595422
	902	gi|335306700	Sus scrofa	PREDICTED: isocitrate dehydrogenase [NAD] subunit gamma, mitochondrial-like [Sus scrofa]	15.34	15.68	3	7	7	16	31.16	gi|335306700	gi|311277183	gi|311277185
	903	gi|56384247	Sus scrofa	ribosomal protein L7 [Sus scrofa]	15.34	15.46	2	8	7	27	24	gi|56384247	gi|164023822
	904	gi|311268663	Sus scrofa	PREDICTED: 3-ketoacyl-CoA thiolase A, peroxisomal isoform 1 [Sus scrofa]	15.3	15.54	1	10	7	18	26.53	gi|311268663
	905	gi|297591959	Sus scrofa	farnesyl pyrophosphate synthase precursor [Sus scrofa]	15.29	15.32	2	11	8	20	19.71	gi|297591959	gi|262072800
	906	gi|309243088	Sus scrofa	long-chain-fatty-acid--CoA ligase 1 [Sus scrofa]	15.25	15.44	2	7	7	10	16.45	gi|309243088	gi|50604627
	907	gi|350591026	Sus scrofa	PREDICTED: dolichyl-diphosphooligosaccharide--protein glycosyltransferase subunit STT3B [Sus scrofa]	15.25	15.36	1	10	8	25	9.091	gi|350591026
	908	gi|55983054	Sus scrofa	proteasome 26S subunit non-ATPase 4 [Sus scrofa]	15.23	15.36	2	9	8	18	31.3	gi|55983054	gi|113205586
	909	gi|417515656	Sus scrofa	erythrocyte band 7 integral membrane protein isoform a [Sus scrofa]	15.21	15.48	1	10	7	19	33.8	gi|417515656
	910	gi|335284315	Sus scrofa	PREDICTED: RNA-binding protein FUS-like isoform 2 [Sus scrofa]	15.21	15.25	3	7	7	23	9.653	gi|335284315	gi|351738724	gi|335284313
	911	gi|343488474	Sus scrofa	elongation factor 1-beta [Sus scrofa]	15.2	15.53	1	12	6	46	40.89	gi|343488474
	912	gi|222090422	Sus scrofa	fatty acid desaturase 1 [Sus scrofa]	15.2	15.28	1	7	7	10	16.14	gi|222090422
	913	gi|1709973	Sus scrofa	RecName: Full=60S ribosomal protein L10a	15.17	15.49	1	7	7	17	37.58	gi|1709973
	914	gi|75074354	Sus scrofa	RecName: Full=Platelet-activating factor acetylhydrolase IB subunit alpha; AltName: Full=Lissencephaly-1 protein; Short=LIS-1; AltName: Full=PAF acetylhydrolase 45 kDa subunit; Short=PAF-AH 45 kDa subunit; AltName: Full=PAF-AH alpha; Short=PAFAH alpha	15.14	15.38	3	9	7	26	18.29	gi|75074354	gi|47523580	gi|11276042
	915	gi|47523692	Sus scrofa	thioredoxin [Sus scrofa]	15.14	15.14	5	18	7	64	38.1	gi|47523692	gi|332368598	gi|332368594	gi|20141821	gi|14326453
	916	gi|311248590	Sus scrofa	PREDICTED: mitochondrial import inner membrane translocase subunit TIM44 [Sus scrofa]	15.13	15.4	1	7	7	9	20.7	gi|311248590
	917	gi|335287650	Sus scrofa	PREDICTED: TRIO and F-actin-binding protein [Sus scrofa]	15.07	16.01	1	10	8	14	14.72	gi|335287650
	918	gi|350593111	Sus scrofa	PREDICTED: SEC23-interacting protein [Sus scrofa]	15.07	15.44	1	6	6	6	6.781	gi|350593111
	919	gi|350591807	Sus scrofa	PREDICTED: replication factor C subunit 4-like [Sus scrofa]	15.06	15.17	1	7	7	11	20.33	gi|350591807
	920	gi|335308271	Sus scrofa	PREDICTED: pre-mRNA-processing factor 6-like [Sus scrofa]	15.04	15.41	1	7	7	16	9.543	gi|335308271
	921	gi|335289683	Sus scrofa	PREDICTED: LOW QUALITY PROTEIN: mitochondrial import inner membrane translocase subunit TIM50-like [Sus scrofa]	15.02	15.11	1	7	7	21	23.56	gi|335289683
	922	gi|85542050	Sus scrofa	RecName: Full=Hypoxanthine-guanine phosphoribosyltransferase; Short=HGPRT; Short=HGPRTase	15.01	15.34	5	10	8	20	33.94	gi|85542050	gi|74024903	gi|71842219	gi|166209293	gi|112980815
	923	gi|196122273	Sus scrofa	alpha v integrin subunit variant [Sus scrofa]	14.99	15.63	6	7	7	13	6.788	gi|196122273	gi|145208001	gi|134302849	gi|124517178	gi|196122275	gi|121053700
	924	gi|311254260	Sus scrofa	PREDICTED: interleukin enhancer-binding factor 2 [Sus scrofa]	14.97	15.13	1	8	7	14	25.64	gi|311254260
	925	gi|346421423	Sus scrofa	peptidyl-prolyl cis-trans isomerase FKBP3 [Sus scrofa]	14.96	15.26	1	8	7	15	26.34	gi|346421423
	926	gi|311257796	Sus scrofa	PREDICTED: SUMO-activating enzyme subunit 1-like isoform 1 [Sus scrofa]	14.93	15.27	2	7	7	12	24.57	gi|311257796	gi|335289864
	927	gi|345090991	Sus scrofa	phosphoribosyl pyrophosphate synthetase 2 [Sus scrofa]	14.93	15.01	1	8	8	14	33.96	gi|345090991
	928	gi|335281589	Sus scrofa	PREDICTED: 1-phosphatidylinositol-4,5-bisphosphate phosphodiesterase beta-3 isoform 2 [Sus scrofa]	14.92	15.75	1	8	8	13	5.705	gi|335281589
	929	gi|75040507	Sus scrofa	RecName: Full=Heme-binding protein 1	14.92	14.94	3	8	8	20	40.21	gi|75040507	gi|58332866	gi|51847749
	930	gi|297307137	Sus scrofa	ran-specific GTPase-activating protein [Sus scrofa]	14.9	15.23	1	8	7	32	25.73	gi|297307137
	931	gi|335290646	Sus scrofa	PREDICTED: basement membrane-specific heparan sulfate proteoglycan core protein-like [Sus scrofa]	14.88	14.99	1	8	8	16	17.03	gi|335290646
	932	gi|350579773	Sus scrofa	PREDICTED: U2 small nuclear ribonucleoprotein A' [Sus scrofa]	14.85	15.15	1	8	7	19	31.76	gi|350579773
	933	gi|229892818	Sus scrofa	prothymosin alpha [Sus scrofa]	14.84	14.84	2	12	7	40	30	gi|229892818	gi|227336734
	934	gi|92090710	Sus scrofa	ADSS2 [Sus scrofa]	14.83	14.83	3	8	7	16	22.37	gi|92090710	gi|189031715	gi|148237564
	935	gi|312062795	Sus scrofa	mitogen-activated protein kinase 1 [Sus scrofa]	14.82	14.93	2	8	7	22	22.28	gi|312062795	gi|310789265
	936	gi|346986253	Sus scrofa	protein transport protein Sec61 subunit alpha isoform 1 [Sus scrofa]	14.78	15.36	2	8	8	14	15.97	gi|346986253	gi|335307197
	937	gi|350592247	Sus scrofa	PREDICTED: serine palmitoyltransferase 1-like [Sus scrofa]	14.74	14.88	1	8	6	10	17.76	gi|350592247
	938	gi|194033860	Sus scrofa	PREDICTED: UV excision repair protein RAD23 homolog B [Sus scrofa]	14.73	15.32	1	8	8	24	23.53	gi|194033860
	939	gi|83026364	Sus scrofa	peroxisomal D3,D2-enoyl-CoA isomerase [Sus scrofa]	14.73	14.9	2	8	7	20	22.59	gi|83026364	gi|164664454
	940	gi|350589456	Sus scrofa	PREDICTED: ubiquilin-1 [Sus scrofa]	14.69	15.82	1	9	7	14	10.76	gi|350589456
	941	gi|226741411	Sus scrofa	RecName: Full=ERO1-like protein alpha; Short=ERO1-L; Short=ERO1-L-alpha; AltName: Full=Endoplasmic oxidoreductin-1-like protein; AltName: Full=Oxidoreductin-1-L-alpha; Flags: Precursor	14.66	14.84	3	7	7	12	19.02	gi|226741411	gi|212549619	gi|187480162
	942	gi|335290365	Sus scrofa	PREDICTED: LOW QUALITY PROTEIN: 45 kDa calcium-binding protein-like [Sus scrofa]	14.63	14.96	1	7	7	13	16.62	gi|335290365
	943	gi|311252785	Sus scrofa	PREDICTED: serine/arginine-rich splicing factor 7-like isoform 1 [Sus scrofa]	14.61	16.99	2	9	7	32	27.73	gi|311252785	gi|311252787
	944	gi|162138264	Sus scrofa	putative superkiller viralicidic activity 2 protein [Sus scrofa]	14.61	15.74	3	6	6	7	6.661	gi|162138264	gi|156120140	gi|148724903
	945	gi|335310373	Sus scrofa	PREDICTED: hypothetical protein LOC100628225, partial [Sus scrofa]	14.6	14.71	1	7	7	12	31.43	gi|335310373
	946	gi|335298275	Sus scrofa	PREDICTED: glyoxalase domain-containing protein 4-like [Sus scrofa]	14.58	14.62	1	8	7	16	40.27	gi|335298275
	947	gi|194041937	Sus scrofa	PREDICTED: alpha-centractin [Sus scrofa]	14.57	16.37	1	8	8	11	31.12	gi|194041937
	948	gi|298104080	Sus scrofa	ribosomal protein L30 [Sus scrofa]	14.56	15.46	1	10	7	33	38.26	gi|298104080
	949	gi|335310935	Sus scrofa	PREDICTED: NADH dehydrogenase [ubiquinone] 1 beta subcomplex subunit 10-like [Sus scrofa]	14.55	14.67	1	8	7	21	34.09	gi|335310935
	950	gi|356582360	Sus scrofa	ADP-ribosylation factor interacting protein 1 [Sus scrofa]	14.53	15.52	1	6	6	12	27.61	gi|356582360
	951	gi|335293186	Sus scrofa	PREDICTED: grpE protein homolog 1, mitochondrial-like isoform 1 [Sus scrofa]	14.53	14.87	2	10	8	17	39.13	gi|335293186	gi|350587324
	952	gi|51338616	Sus scrofa	RecName: Full=60S ribosomal protein L23; AltName: Full=Ribosomal protein L17	14.53	14.55	3	7	7	18	52.86	gi|51338616	gi|194018720	gi|117661026
	953	gi|68445604	Sus scrofa	myosin Va [Sus scrofa]	14.49	15.05	2	6	6	7	5.294	gi|68445604	gi|350578627
	954	gi|350578774	Sus scrofa	PREDICTED: EH domain-containing protein 4, partial [Sus scrofa]	14.48	16.82	1	6	6	11	21.01	gi|350578774
	955	gi|350587861	Sus scrofa	PREDICTED: LOW QUALITY PROTEIN: ankyrin-2, partial [Sus scrofa]	14.48	15.09	1	9	8	14	3.1	gi|350587861
	956	gi|350590514	Sus scrofa	PREDICTED: retinoid-inducible serine carboxypeptidase [Sus scrofa]	14.48	14.56	1	7	7	14	20	gi|350590514
	957	gi|335297337	Sus scrofa	PREDICTED: signal recognition particle 68 kDa protein-like [Sus scrofa]	14.46	14.9	1	9	7	18	22.8	gi|335297337
	958	gi|178056466	Sus scrofa	2-oxoisovalerate dehydrogenase subunit alpha, mitochondrial [Sus scrofa]	14.45	14.62	3	7	7	10	20.81	gi|178056466	gi|169117920	gi|350585256
	959	gi|343478291	Sus scrofa	ribosomal protein L9 [Sus scrofa]	14.45	14.59	2	8	8	24	39.58	gi|343478291	gi|335306217
	960	gi|350593265	Sus scrofa	PREDICTED: ATP-dependent RNA helicase DDX18 [Sus scrofa]	14.42	15.6	1	9	7	18	15.4	gi|350593265
	961	gi|51316555	Sus scrofa	RecName: Full=40S ribosomal protein S28	14.42	14.46	3	13	7	38	44.93	gi|51316555	gi|48597082	gi|45268967
	962	gi|54039123	Sus scrofa	RecName: Full=60S ribosomal protein L22; AltName: Full=Heparin-binding protein HBp15	14.39	14.49	3	11	7	38	42.97	gi|54039123	gi|47522800	gi|409074
	963	gi|350578530	Sus scrofa	PREDICTED: sorting nexin-1 isoform 1 [Sus scrofa]	14.35	17.23	1	6	6	12	18.84	gi|350578530
	964	gi|350586833	Sus scrofa	PREDICTED: cytochrome c oxidase subunit 5A, mitochondrial-like isoform 2 [Sus scrofa]	14.35	14.97	2	15	7	46	59.87	gi|350586833	gi|350586831
	965	gi|350595673	Sus scrofa	PREDICTED: histone deacetylase 6-like [Sus scrofa]	14.35	14.81	1	7	7	11	8.236	gi|350595673
	966	gi|194044992	Sus scrofa	PREDICTED: sorting nexin-12 [Sus scrofa]	14.33	14.38	1	8	7	14	40.74	gi|194044992
	967	gi|311262218	Sus scrofa	PREDICTED: multifunctional protein ADE2 [Sus scrofa]	14.31	14.69	1	7	7	10	16.85	gi|311262218
	968	gi|350579579	Sus scrofa	PREDICTED: 26S proteasome non-ATPase regulatory subunit 5 [Sus scrofa]	14.3	14.53	1	7	7	16	20.1	gi|350579579
	969	gi|417515732	Sus scrofa	proteasome subunit alpha type-2 [Sus scrofa]	14.28	14.43	2	7	7	16	51.71	gi|417515732	gi|350595475
	970	gi|47523824	Sus scrofa	prostaglandin reductase 1 [Sus scrofa]	14.26	15.22	4	7	7	22	15.2	gi|47523824	gi|2947100	gi|2498509	gi|1100737
	971	gi|311252000	Sus scrofa	PREDICTED: fumarylacetoacetate hydrolase domain-containing protein 2-like isoform 2 [Sus scrofa]	14.25	15.01	1	8	8	23	38.02	gi|311252000
	972	gi|347300398	Sus scrofa	core histone macro-H2A.1 isoform 1 [Sus scrofa]	14.24	24.15	2	8	7	20	23.72	gi|347300398	gi|347300400
	973	gi|311273371	Sus scrofa	PREDICTED: NADH dehydrogenase [ubiquinone] 1 alpha subcomplex subunit 10, mitochondrial-like [Sus scrofa]	14.23	14.36	1	8	7	14	16.81	gi|311273371
	974	gi|335306212	Sus scrofa	PREDICTED: ATP-binding cassette sub-family B member 7, mitochondrial isoform 2 [Sus scrofa]	14.2	15.59	2	8	8	15	12.62	gi|335306212	gi|311276522
	975	gi|350592223	Sus scrofa	PREDICTED: lanosterol synthase-like [Sus scrofa]	14.19	14.22	1	7	7	21	23.18	gi|350592223
	976	gi|456753042	Sus scrofa	adaptor-related protein complex 3, delta 1 subunit [Sus scrofa]	14.18	14.61	2	8	7	10	7.202	gi|456753042	gi|146741316
	977	gi|194040962	Sus scrofa	PREDICTED: heat shock 70 kDa protein 13 [Sus scrofa]	14.16	14.26	1	7	7	13	19.75	gi|194040962
	978	gi|335294108	Sus scrofa	PREDICTED: ADP-ribose pyrophosphatase, mitochondrial isoform 1 [Sus scrofa]	14.16	14.24	2	8	7	13	26	gi|335294108	gi|335294110
	979	gi|350595980	Sus scrofa	PREDICTED: glucose-6-phosphate 1-dehydrogenase X-like [Sus scrofa]	14.16	14.17	1	9	7	24	43.96	gi|350595980
	980	gi|346716112	Sus scrofa	far upstream element (FUSE) binding protein 3 [Sus scrofa]	14.15	20.44	2	7	7	19	19.71	gi|346716112	gi|336390571
	981	gi|311257281	Sus scrofa	PREDICTED: dnaJ homolog subfamily A member 2-like [Sus scrofa]	14.15	14.27	1	10	8	13	19.42	gi|311257281
	982	gi|343790870	Sus scrofa	adaptor-related protein complex 2, mu 1 subunit [Sus scrofa]	14.13	14.2	1	7	7	9	17.93	gi|343790870
	983	gi|194037005	Sus scrofa	PREDICTED: ribonuclease UK114-like isoform 1 [Sus scrofa]	14.11	14.21	1	12	7	49	53.28	gi|194037005
	984	gi|178056732	Sus scrofa	guanine nucleotide-binding protein G(i) subunit alpha-2 [Sus scrofa]	14.09	18.89	4	9	7	16	25.63	gi|178056732	gi|115394800	gi|178056266	gi|115394798
	985	gi|311267438	Sus scrofa	PREDICTED: 60S ribosomal protein L19 [Sus scrofa]	14.09	14.73	1	9	7	29	21.94	gi|311267438
	986	gi|311248205	Sus scrofa	PREDICTED: eukaryotic translation initiation factor 4 gamma 2-like isoform 1 [Sus scrofa]	14.08	14.9	2	8	7	12	9.558	gi|311248205	gi|335282216
	987	gi|417515946	Sus scrofa	tryptophan--tRNA ligase, cytoplasmic isoform a [Sus scrofa]	14.08	14.14	3	7	7	13	22.69	gi|417515946	gi|350587196	gi|350587194
	988	gi|197251938	Sus scrofa	actin-related protein 2/3 complex subunit 1B [Sus scrofa]	14.08	14.13	2	8	7	20	23.66	gi|197251938	gi|195562219
	989	gi|68568737	Sus scrofa	RecName: Full=Inositol monophosphatase 1; Short=IMP 1; Short=IMPase 1; AltName: Full=Inositol-1(or 4)-monophosphatase 1; AltName: Full=Lithium-sensitive myo-inositol monophosphatase A1	14.08	14.11	3	7	7	7	24.19	gi|68568737	gi|47523516	gi|3377511
	990	gi|350580973	Sus scrofa	PREDICTED: alpha-mannosidase 2 [Sus scrofa]	14.06	14.57	1	7	7	9	6.906	gi|350580973
	991	gi|335289428	Sus scrofa	PREDICTED: hypothetical protein LOC100523791 [Sus scrofa]	14.04	15.42	2	10	8	17	26.62	gi|335289428	gi|347349312
	992	gi|417515487	Sus scrofa	collectin sub-family member 12 [Sus scrofa]	14.04	14.61	1	8	8	16	9.838	gi|417515487
	993	gi|317374853	Sus scrofa	RecName: Full=Large proline-rich protein BAG6; AltName: Full=BCL2-associated athanogene 6; AltName: Full=HLA-B-associated transcript 3	14.04	14.06	4	7	7	13	8.599	gi|317374853	gi|223950621	gi|147832424	gi|162138209
	994	gi|346644723	Sus scrofa	DNA ligase 3 [Sus scrofa]	14.02	15.2	1	8	7	10	7.839	gi|346644723
	995	gi|311248450	Sus scrofa	PREDICTED: tRNA-dihydrouridine synthase 3-like isoform 1 [Sus scrofa]	14.02	14.49	2	6	6	8	16.56	gi|311248450	gi|311248426
	996	gi|51704216	Sus scrofa	RecName: Full=60S ribosomal protein L11	14.02	14.1	4	7	7	21	39.89	gi|51704216	gi|48675939	gi|45239006	gi|45268975
	997	gi|350584784	Sus scrofa	PREDICTED: acyl-CoA synthetase family member 3, mitochondrial-like [Sus scrofa]	14.01	14.11	1	7	7	10	18.14	gi|350584784
	998	gi|38322751	Sus scrofa	capping protein (actin filament) muscle Z-line, alpha 2 [Sus scrofa]	14	20.07	5	8	7	19	53.15	gi|38322751	gi|148613355	gi|110832818	gi|147903595	gi|118627574
	999	gi|350578717	Sus scrofa	PREDICTED: eukaryotic translation initiation factor 3 subunit J-like isoform 1 [Sus scrofa]	14	15.46	1	8	7	12	34.48	gi|350578717
	1000	gi|335307263	Sus scrofa	PREDICTED: dystroglycan-like [Sus scrofa]	14	14.31	1	7	7	13	9.132	gi|335307263
	1001	gi|350588422	Sus scrofa	PREDICTED: endonuclease domain-containing 1 protein-like [Sus scrofa]	13.98	14.11	1	9	7	19	13.4	gi|350588422
	1002	gi|311254587	Sus scrofa	PREDICTED: CTTNBP2 N-terminal like [Sus scrofa]	13.97	14.32	1	7	7	8	10.33	gi|311254587
	1003	gi|194035409	Sus scrofa	PREDICTED: syntaxin-7 [Sus scrofa]	13.96	13.96	1	8	7	10	29.89	gi|194035409
	1004	gi|350581507	Sus scrofa	PREDICTED: CAP-Gly domain-containing linker protein 2, partial [Sus scrofa]	13.95	14.6	1	7	7	10	11.47	gi|350581507
	1005	gi|335280193	Sus scrofa	PREDICTED: cutaneous T-cell lymphoma-associated antigen 5-like isoform 1 [Sus scrofa]	13.95	14.5	4	6	5	11	8.647	gi|335280193	gi|335280187	gi|335280195	gi|335280191
	1006	gi|213021241	Sus scrofa	proteasome subunit alpha type-6 [Sus scrofa]	13.94	13.97	2	9	7	25	37.8	gi|213021241	gi|210062872
	1007	gi|335281444	Sus scrofa	PREDICTED: 39S ribosomal protein L11, mitochondrial-like [Sus scrofa]	13.93	14.13	2	8	7	13	45.78	gi|335281444	gi|311247208
	1008	gi|47523878	Sus scrofa	cytochrome P450 2C33 [Sus scrofa]	13.91	14.14	2	8	7	12	15.38	gi|47523878	gi|19071838
	1009	gi|350594565	Sus scrofa	PREDICTED: acid ceramidase-like [Sus scrofa]	13.91	14.04	1	8	6	32	16.96	gi|350594565
	1010	gi|311275821	Sus scrofa	PREDICTED: transmembrane emp24 domain-containing protein 4-like [Sus scrofa]	13.9	13.91	1	9	7	20	12.5	gi|311275821
	1011	gi|343432612	Sus scrofa	heat shock 70 kDa protein 14 [Sus scrofa]	13.78	14.1	2	7	7	8	12.97	gi|343432612	gi|335309249
	1012	gi|456753214	Sus scrofa	phosphoglucomutase 2 [Sus scrofa]	13.78	13.91	3	7	7	9	12.34	gi|456753214	gi|456753206	gi|311261988
	1013	gi|350593477	Sus scrofa	PREDICTED: myosin-VIIb [Sus scrofa]	13.77	14.13	1	7	7	9	10.64	gi|350593477
	1014	gi|350579888	Sus scrofa	PREDICTED: aldehyde dehydrogenase family 3 member B1-like [Sus scrofa]	13.74	16.02	1	7	7	8	17.2	gi|350579888
	1015	gi|346421431	Sus scrofa	dehydrogenase/reductase SDR family member 7 [Sus scrofa]	13.68	13.73	1	7	7	12	18.29	gi|346421431
	1016	gi|194040450	Sus scrofa	PREDICTED: lactoylglutathione lyase isoform 1 [Sus scrofa]	13.67	13.72	1	7	7	14	26.63	gi|194040450
	1017	gi|194041975	Sus scrofa	PREDICTED: STE20-like kinase isoform 2 [Sus scrofa]	13.66	14.46	1	8	7	15	6.306	gi|194041975
	1018	gi|67470293	Sus scrofa	RecName: Full=Pyridoxal kinase; AltName: Full=Pyridoxine kinase	13.65	13.75	3	8	7	8	26.4	gi|67470293	gi|47522712	gi|2773404
	1019	gi|350585951	Sus scrofa	PREDICTED: tubulin beta-6 chain-like [Sus scrofa]	13.64	59.93	1	11	8	27	52.98	gi|350585951
	1020	gi|417515887	Sus scrofa	basic leucine zipper and W2 domain-containing protein 1 [Sus scrofa]	13.64	13.83	2	6	6	12	11.69	gi|417515887	gi|347300222
	1021	gi|311272155	Sus scrofa	PREDICTED: activated RNA polymerase II transcriptional coactivator p15-like [Sus scrofa]	13.63	14.19	1	7	7	28	42.52	gi|311272155
	1022	gi|335302576	Sus scrofa	PREDICTED: ras-related protein Ral-B-like [Sus scrofa]	13.6	13.69	2	7	7	13	23.3	gi|335302576	gi|335302574
	1023	gi|311260969	Sus scrofa	PREDICTED: importin-4 [Sus scrofa]	13.59	14.8	1	7	7	11	7.528	gi|311260969
	1024	gi|350586535	Sus scrofa	PREDICTED: antigen peptide transporter 1 isoform 1 [Sus scrofa]	13.58	13.8	5	7	7	13	13.43	gi|350586535	gi|147225183	gi|78172717	gi|78172715	gi|113205778
	1025	gi|350587379	Sus scrofa	PREDICTED: putative aminopeptidase C13A11.05-like [Sus scrofa]	13.56	13.61	1	8	7	19	25.22	gi|350587379
	1026	gi|350589300	Sus scrofa	PREDICTED: hypothetical protein LOC100525245 [Sus scrofa]	13.56	13.6	1	7	7	11	14.13	gi|350589300
	1027	gi|350591263	Sus scrofa	PREDICTED: mesencephalic astrocyte-derived neurotrophic factor [Sus scrofa]	13.5	13.63	3	9	7	21	18.44	gi|350591263	gi|347582660	gi|306563669
	1028	gi|311264701	Sus scrofa	PREDICTED: dnaJ homolog subfamily C member 2-like isoform 1 [Sus scrofa]	13.49	13.88	1	7	7	7	9.823	gi|311264701
	1029	gi|6647580	Sus scrofa	RecName: Full=Membrane-associated progesterone receptor component 1	13.49	13.49	3	6	6	13	17.01	gi|6647580	gi|47522662	gi|1657409
	1030	gi|311247497	Sus scrofa	PREDICTED: flap endonuclease 1-like isoform 2 [Sus scrofa]	13.48	14.18	2	6	6	15	20.61	gi|311247497	gi|311247499
	1031	gi|47523086	Sus scrofa	peroxiredoxin-5, mitochondrial [Sus scrofa]	13.48	13.56	2	7	7	15	56.17	gi|47523086	gi|10305336
	1032	gi|343488534	Sus scrofa	homeobox prox 1 [Sus scrofa]	13.48	13.53	1	6	6	16	31.15	gi|343488534
	1033	gi|350581487	Sus scrofa	PREDICTED: 14-3-3 protein gamma-like [Sus scrofa]	13.46	33.83	1	7	6	26	50.2	gi|350581487
	1034	gi|158517860	Sus scrofa	RecName: Full=Thymosin beta-10; AltName: Full=Thymosin beta-9	13.45	13.45	3	11	7	52	92.86	gi|158517860	gi|148231384	gi|117661169
	1035	gi|194043162	Sus scrofa	PREDICTED: phosphatidylinositol transfer protein beta isoform [Sus scrofa]	13.44	13.65	1	6	6	10	27.68	gi|194043162
	1036	gi|311270046	Sus scrofa	PREDICTED: 60S ribosomal protein L24-like isoform 1 [Sus scrofa]	13.43	13.43	1	6	6	7	29.94	gi|311270046
	1037	gi|94471896	Sus scrofa	signal transducer and activator of transcription 3 [Sus scrofa]	13.42	15.58	5	9	7	16	10.39	gi|94471896	gi|315273324	gi|315273320	gi|122142619	gi|113205774
	1038	gi|166079195	Sus scrofa	inhibitor of kappa light polypeptide gene enhancer in B-cells kinase gamma transcript variant 1 [Sus scrofa]	13.41	13.96	3	8	7	10	18	gi|166079195	gi|163915153	gi|161137769
	1039	gi|297591969	Sus scrofa	ubiquitin-conjugating enzyme E2 L3 [Sus scrofa]	13.38	13.8	2	7	7	14	55.19	gi|297591969	gi|219563058
	1040	gi|212549621	Sus scrofa	growth factor receptor-bound protein 2 [Sus scrofa]	13.38	13.61	2	7	7	17	31.34	gi|212549621	gi|208612619
	1041	gi|311261351	Sus scrofa	PREDICTED: translation initiation factor eIF-2B subunit beta-like [Sus scrofa]	13.37	13.65	1	7	7	10	25.93	gi|311261351
	1042	gi|335294263	Sus scrofa	PREDICTED: integrin-linked protein kinase [Sus scrofa]	13.37	13.62	1	7	6	10	15.93	gi|335294263
	1043	gi|335287837	Sus scrofa	PREDICTED: prefoldin subunit 5-like isoform 1 [Sus scrofa]	13.37	13.43	1	7	7	13	45.45	gi|335287837
	1044	gi|350594062	Sus scrofa	PREDICTED: integrin-linked kinase-associated serine/threonine phosphatase 2C isoform 1 [Sus scrofa]	13.36	13.46	2	6	6	9	19.13	gi|350594062	gi|350594066
	1045	gi|264681478	Sus scrofa	5'-AMP-activated protein kinase catalytic subunit alpha-1 [Sus scrofa]	13.35	13.51	2	7	7	10	12.73	gi|264681478	gi|262263175
	1046	gi|417515766	Sus scrofa	E3 ubiquitin-protein ligase UBR5 [Sus scrofa]	13.33	13.58	1	6	6	6	3.582	gi|417515766
	1047	gi|346986406	Sus scrofa	breast carcinoma amplified sequence 2 [Sus scrofa]	13.33	13.45	2	7	6	9	38.22	gi|346986406	gi|335310759
	1048	gi|311264036	Sus scrofa	PREDICTED: 40S ribosomal protein S25-like isoform 2 [Sus scrofa]	13.32	13.45	2	8	6	29	40.8	gi|311264036	gi|311264034
	1049	gi|311269349	Sus scrofa	PREDICTED: histone H1x-like [Sus scrofa]	13.31	13.36	1	8	7	12	35.51	gi|311269349
	1050	gi|350592964	Sus scrofa	PREDICTED: PDZ and LIM domain protein 1 [Sus scrofa]	13.29	13.33	1	7	7	15	22.71	gi|350592964
	1051	gi|350589237	Sus scrofa	PREDICTED: parafibromin [Sus scrofa]	13.28	13.52	1	7	7	11	19.02	gi|350589237
	1052	gi|335310432	Sus scrofa	PREDICTED: splicing factor 3B subunit 3-like [Sus scrofa]	13.27	14.18	1	7	7	13	11.13	gi|335310432
	1053	gi|335292471	Sus scrofa	PREDICTED: signal recognition particle 54 kDa protein isoform 1 [Sus scrofa]	13.26	13.38	2	6	6	8	18.65	gi|335292471	gi|335292473
	1054	gi|219521986	Sus scrofa	glycerol kinase [Sus scrofa]	13.23	13.4	2	7	7	11	16.03	gi|219521986	gi|217314913
	1055	gi|350589913	Sus scrofa	PREDICTED: suppressor of G2 allele of SKP1 homolog [Sus scrofa]	13.23	13.34	1	7	7	18	23.72	gi|350589913
	1056	gi|335279037	Sus scrofa	PREDICTED: erythrocyte membrane protein band 4.1-like 2 [Sus scrofa]	13.21	13.49	1	7	6	12	8.342	gi|335279037
	1057	gi|270289756	Sus scrofa	endophilin-B1 [Sus scrofa]	13.21	13.31	2	7	7	11	20.82	gi|270289756	gi|262263199
	1058	gi|335284429	Sus scrofa	PREDICTED: ataxin 2-like isoform 1 [Sus scrofa]	13.2	13.38	5	6	6	9	10.72	gi|335284429	gi|335284427	gi|335284425	gi|335284423	gi|335284421
	1059	gi|75069447	Sus scrofa	RecName: Full=Epoxide hydrolase 1; AltName: Full=Epoxide hydratase; AltName: Full=Microsomal epoxide hydrolase	13.2	13.29	3	6	6	9	14.54	gi|75069447	gi|47523768	gi|1840391
	1060	gi|156447583	Sus scrofa	nuclear factor of kappa light polypeptide enhancer in B-cells 1 [Sus scrofa]	13.17	15.05	5	7	7	10	8.436	gi|156447583	gi|115312276	gi|111182881	gi|464909947	gi|464909997
	1061	gi|346716138	Sus scrofa	proteasome subunit beta type-6 [Sus scrofa]	13.16	13.2	3	8	7	27	32.37	gi|346716138	gi|344259276	gi|344259274
	1062	gi|194038530	Sus scrofa	PREDICTED: acyl-coenzyme A thioesterase 4 [Sus scrofa]	13.15	13.35	1	7	6	13	16.27	gi|194038530
	1063	gi|91208342	Sus scrofa	RecName: Full=Beta-glucuronidase; Flags: Precursor	13.12	13.41	3	8	6	17	10.74	gi|91208342	gi|69146955	gi|178056516
	1064	gi|251823933	Sus scrofa	cadherin-1 precursor [Sus scrofa]	13.1	13.44	2	6	6	6	11.55	gi|251823933	gi|209875157
	1065	gi|335282256	Sus scrofa	PREDICTED: DNA-directed RNA polymerases I, II, and III subunit RPABC1-like isoform 2 [Sus scrofa]	13.09	13.16	2	7	6	12	31.9	gi|335282256	gi|335282254
	1066	gi|335287189	Sus scrofa	PREDICTED: methylosome protein 50 [Sus scrofa]	13.08	13.09	1	7	7	14	24.85	gi|335287189
	1067	gi|47523754	Sus scrofa	proteasome activator complex subunit 3 [Sus scrofa]	13.07	13.68	4	6	6	11	30.71	gi|47523754	gi|47116967	gi|417515854	gi|31322042
	1068	gi|343780936	Sus scrofa	heterogeneous nuclear ribonucleoprotein H3 [Sus scrofa]	13.03	14.86	1	8	5	18	26.88	gi|343780936
	1069	gi|350593442	Sus scrofa	PREDICTED: RNA-binding protein with multiple splicing-like isoform 1 [Sus scrofa]	13.03	13.24	2	7	6	11	31.05	gi|350593442	gi|350593440
	1070	gi|350581165	Sus scrofa	PREDICTED: prefoldin subunit 1-like [Sus scrofa]	13.02	13.13	1	6	6	16	62.3	gi|350581165
	1071	gi|85681889	Sus scrofa	RecName: Full=60S ribosomal protein L10; AltName: Full=Protein QM homolog	13.01	13.15	3	7	6	12	33.18	gi|85681889	gi|56384249	gi|113205616
	1072	gi|262072808	Sus scrofa	hexosaminidase B (beta polypeptide) [Sus scrofa]	13	13.45	4	6	6	17	13.94	gi|262072808	gi|78100037	gi|47522648	gi|1041667
	1073	gi|350579335	Sus scrofa	PREDICTED: phosphoserine aminotransferase isoform 2 [Sus scrofa]	12.96	13.12	1	6	5	14	14.84	gi|350579335
	1074	gi|311271053	Sus scrofa	PREDICTED: crk-like protein-like [Sus scrofa]	12.95	14.14	1	6	6	14	32.01	gi|311271053
	1075	gi|346421372	Sus scrofa	ferritin, light polypeptide [Sus scrofa]	12.95	13.19	1	6	6	10	42.29	gi|346421372
	1076	gi|311258577	Sus scrofa	PREDICTED: ephrin type-A receptor 2-like [Sus scrofa]	12.94	13.29	1	6	6	7	5.802	gi|311258577
	1077	gi|335286181	Sus scrofa	PREDICTED: eukaryotic translation initiation factor 3 subunit H-like isoform 2 [Sus scrofa]	12.92	13.01	2	6	6	9	19.03	gi|335286181	gi|335286179
	1078	gi|417515866	Sus scrofa	KIAA0196 [Sus scrofa]	12.91	13.65	1	7	7	8	7.679	gi|417515866
	1079	gi|311270525	Sus scrofa	PREDICTED: tRNA pseudouridine synthase A, mitochondrial [Sus scrofa]	12.91	13.35	2	7	7	10	17.75	gi|311270525	gi|194043580
	1080	gi|261532847	Sus scrofa	mitochondrial translocase of outer membrane protein [Sus scrofa]	12.91	12.96	1	7	6	19	21.05	gi|261532847
	1081	gi|311266181	Sus scrofa	PREDICTED: vacuolar protein-sorting-associated protein 36 [Sus scrofa]	12.89	13.51	1	8	7	11	19.95	gi|311266181
	1082	gi|297591981	Sus scrofa	sialic acid synthase [Sus scrofa]	12.89	13.1	2	9	6	15	22.84	gi|297591981	gi|262204906
	1083	gi|350590051	Sus scrofa	PREDICTED: collagen alpha-2(IV) chain [Sus scrofa]	12.86	13.16	1	8	6	23	8.108	gi|350590051
	1084	gi|311247985	Sus scrofa	PREDICTED: CD44 antigen-like isoform 2 [Sus scrofa]	12.86	12.91	6	11	7	31	9.392	gi|311247985	gi|311247983	gi|335282036	gi|311247987	gi|350580163	gi|335282038
	1085	gi|350594977	Sus scrofa	PREDICTED: nuclear receptor coactivator 5 [Sus scrofa]	12.84	12.94	1	6	6	8	11.45	gi|350594977
	1086	gi|227430316	Sus scrofa	cytochrome b5 type B [Sus scrofa]	12.81	13.58	1	11	6	53	53.47	gi|227430316
	1087	gi|194044571	Sus scrofa	PREDICTED: proto-oncogene tyrosine-protein kinase Src [Sus scrofa]	12.81	13.08	1	8	7	14	14.39	gi|194044571
	1088	gi|194038855	Sus scrofa	PREDICTED: hypothetical protein LOC100154068 [Sus scrofa]	12.79	12.87	1	6	6	17	13.79	gi|194038855
	1089	gi|350586231	Sus scrofa	PREDICTED: UMP-CMP kinase-like [Sus scrofa]	12.76	15.17	5	6	6	12	34.21	gi|350586231	gi|893400	gi|2497487	gi|1096714	gi|335310753
	1090	gi|350588224	Sus scrofa	PREDICTED: ribonucleoside-diphosphate reductase large subunit isoform 1 [Sus scrofa]	12.76	13	1	6	6	11	11.36	gi|350588224
	1091	gi|350587133	Sus scrofa	PREDICTED: thyroid receptor-interacting protein 11 [Sus scrofa]	12.75	14.27	1	6	6	8	4.762	gi|350587133
	1092	gi|350584124	Sus scrofa	PREDICTED: melanocyte protein PMEL, partial [Sus scrofa]	12.72	14.23	1	8	6	21	9.619	gi|350584124
	1093	gi|311246866	Sus scrofa	PREDICTED: 14 kDa phosphohistidine phosphatase-like [Sus scrofa]	12.72	12.76	1	6	6	6	60.32	gi|311246866
	1094	gi|47522698	Sus scrofa	cathepsin L1 precursor [Sus scrofa]	12.72	12.72	4	8	6	23	26.95	gi|47522698	gi|2499874	gi|15027272	gi|1468964
	1095	gi|311259265	Sus scrofa	PREDICTED: tumor-associated calcium signal transducer 2-like [Sus scrofa]	12.71	13.22	1	6	6	7	14.24	gi|311259265
	1096	gi|219522002	Sus scrofa	dual specificity mitogen-activated protein kinase kinase 1 [Sus scrofa]	12.7	13.71	2	6	6	13	19.59	gi|219522002	gi|217314899
	1097	gi|350590640	Sus scrofa	PREDICTED: myosin-Id [Sus scrofa]	12.69	14.29	1	5	5	8	5.248	gi|350590640
	1098	gi|350595129	Sus scrofa	PREDICTED: ATP-binding cassette sub-family B member 8, mitochondrial-like [Sus scrofa]	12.69	13.06	1	6	6	12	10.78	gi|350595129
	1099	gi|329744622	Sus scrofa	low-density lipoprotein receptor precursor [Sus scrofa]	12.69	12.83	2	6	6	12	7.811	gi|329744622	gi|54036090
	1100	gi|307078155	Sus scrofa	splicing factor, arginine/serine-rich 9 [Sus scrofa]	12.68	14.87	1	7	6	20	30.32	gi|307078155
	1101	gi|417515914	Sus scrofa	tyrosine-protein phosphatase non-receptor type 6 [Sus scrofa]	12.68	13.03	3	7	7	8	13.95	gi|417515914	gi|335288510	gi|190589914
	1102	gi|62738852	Sus scrofa	Chain B, R-State Amp Complex Reveals Initial Steps Of The Quaternary Transition Of Fructose-1,6-Bisphosphatase	12.67	12.69	100	7	7	11	22.26	gi|62738852	gi|62738851	gi|62738850	gi|62738819	gi|5107572	gi|47522784	gi|456571	gi|39654661	gi|39654660	gi|33357504
	1103	gi|47522686	Sus scrofa	short-chain specific acyl-CoA dehydrogenase, mitochondrial precursor [Sus scrofa]	12.65	12.82	3	7	6	14	23.24	gi|47522686	gi|1695727	gi|13878316
	1104	gi|224593280	Sus scrofa	tyrosine-protein phosphatase non-receptor type 1 [Sus scrofa]	12.65	12.73	2	8	7	9	20.14	gi|224593280	gi|147225161
	1105	gi|335301350	Sus scrofa	PREDICTED: squamous cell carcinoma antigen recognized by T-cells 3 [Sus scrofa]	12.64	13.53	1	7	5	12	11.26	gi|335301350
	1106	gi|311274849	Sus scrofa	PREDICTED: regulation of nuclear pre-mRNA domain-containing protein 1B [Sus scrofa]	12.63	12.81	1	7	6	14	23.93	gi|311274849
	1107	gi|311258910	Sus scrofa	PREDICTED: splicing factor 3A subunit 3 isoform 1 [Sus scrofa]	12.63	12.76	2	6	6	11	18.96	gi|311258910	gi|335291009
	1108	gi|335308134	Sus scrofa	PREDICTED: mitochondrial-processing peptidase subunit beta-like [Sus scrofa]	12.62	15.4	2	7	7	16	15.01	gi|335308134	gi|311264699
	1109	gi|456753034	Sus scrofa	cytoplasmic FMR1 interacting protein 1 tv1 [Sus scrofa]	12.62	13.6	1	6	6	7	6.864	gi|456753034
	1110	gi|213021237	Sus scrofa	DNA-(apurinic or apyrimidinic site) lyase [Sus scrofa]	12.61	12.89	2	7	6	19	24.53	gi|213021237	gi|210062866
	1111	gi|166218412	Sus scrofa	RecName: Full=mRNA export factor; AltName: Full=Rae1 protein homolog; AltName: Full=mRNA-associated protein mrnp 41	12.61	12.77	3	8	6	12	19.84	gi|166218412	gi|157427748	gi|147223338
	1112	gi|335306889	Sus scrofa	PREDICTED: RB1-inducible coiled-coil protein 1 [Sus scrofa]	12.58	14.54	1	5	5	5	5.157	gi|335306889
	1113	gi|345199278	Sus scrofa	smu-1 suppressor of mec-8 and unc-52 homolog [Sus scrofa]	12.55	13.51	1	6	6	11	15.98	gi|345199278
	1114	gi|311254175	Sus scrofa	PREDICTED: thrombospondin-3 [Sus scrofa]	12.54	12.63	1	6	6	10	10.15	gi|311254175
	1115	gi|335296670	Sus scrofa	PREDICTED: nucleolar GTP-binding protein 1 [Sus scrofa]	12.53	12.86	1	6	6	6	10.41	gi|335296670
	1116	gi|350582378	Sus scrofa	PREDICTED: translation initiation factor IF-2, mitochondrial [Sus scrofa]	12.51	12.95	1	7	7	11	10.18	gi|350582378
	1117	gi|345110589	Sus scrofa	STT3, subunit of the oligosaccharyltransferase complex, homolog A [Sus scrofa]	12.5	13.92	1	7	6	10	9.22	gi|345110589
	1118	gi|350592528	Sus scrofa	PREDICTED: endoplasmic reticulum resident protein 29 [Sus scrofa]	12.49	12.75	1	6	6	12	26.44	gi|350592528
	1119	gi|335310649	Sus scrofa	PREDICTED: glycogen phosphorylase, brain form-like, partial [Sus scrofa]	12.48	22.69	1	6	5	11	19.72	gi|335310649
	1120	gi|343432650	Sus scrofa	beta-lactamase-like protein 2 [Sus scrofa]	12.48	13.03	1	6	6	14	34.72	gi|343432650
	1121	gi|335281993	Sus scrofa	PREDICTED: estradiol 17-beta-dehydrogenase 12 [Sus scrofa]	12.44	12.54	2	6	6	16	22.44	gi|335281993	gi|262072813
	1122	gi|350582722	Sus scrofa	PREDICTED: 14-3-3 protein theta isoform 1 [Sus scrofa]	12.39	33.95	2	8	6	27	48.57	gi|350582722	gi|350582724
	1123	gi|335286996	Sus scrofa	PREDICTED: threonyl-tRNA synthetase, mitochondrial [Sus scrofa]	12.39	15.16	1	5	5	10	12.12	gi|335286996
	1124	gi|417515834	Sus scrofa	phosphoacetylglucosamine mutase [Sus scrofa]	12.39	12.61	2	6	6	16	12.73	gi|417515834	gi|350578376
	1125	gi|311259157	Sus scrofa	PREDICTED: interferon-induced protein 44-like [Sus scrofa]	12.38	12.88	1	6	6	8	13.5	gi|311259157
	1126	gi|417515752	Sus scrofa	transcription activator BRG1 isoform B [Sus scrofa]	12.38	12.58	1	6	6	9	4.895	gi|417515752
	1127	gi|532488	Sus scrofa	thromboxane synthase [Sus scrofa]	12.38	12.56	4	6	6	7	13.11	gi|532488	gi|47522908	gi|1351234	gi|350596053
	1128	gi|311269453	Sus scrofa	PREDICTED: 28S ribosomal protein S22, mitochondrial [Sus scrofa]	12.37	12.95	1	7	7	11	23.22	gi|311269453
	1129	gi|75069665	Sus scrofa	RecName: Full=ADP-ribosylation factor-like protein 3	12.37	12.63	3	6	6	12	47.8	gi|75069665	gi|72535186	gi|62868638
	1130	gi|346986466	Sus scrofa	proteasome (prosome, macropain) subunit, beta type, 4 [Sus scrofa]	12.37	12.54	1	9	6	20	31.44	gi|346986466
	1131	gi|6094498	Sus scrofa	RecName: Full=DNA topoisomerase 2-alpha; AltName: Full=DNA topoisomerase II, alpha isozyme	12.36	21.99	3	6	6	8	8.415	gi|6094498	gi|47523094	gi|2668414
	1132	gi|51702802	Sus scrofa	RecName: Full=60S ribosomal protein L31	12.35	13.48	8	7	6	28	50.4	gi|51702802	gi|350582083	gi|350582081	gi|350582079	gi|350582077	gi|335308216	gi|311252114	gi|311252112
	1133	gi|350595677	Sus scrofa	PREDICTED: GRIP1-associated protein 1 [Sus scrofa]	12.34	12.82	1	6	6	8	9.444	gi|350595677
	1134	gi|335286134	Sus scrofa	PREDICTED: NADH dehydrogenase [ubiquinone] 1 beta subcomplex subunit 9 [Sus scrofa]	12.33	12.33	1	7	6	13	40.22	gi|335286134
	1135	gi|456752977	Sus scrofa	hepatocyte growth factor-regulated tyrosine kinase substrate [Sus scrofa]	12.32	12.73	1	6	6	9	8.387	gi|456752977
	1136	gi|335286799	Sus scrofa	PREDICTED: FAD synthase [Sus scrofa]	12.29	12.94	2	6	6	8	12.86	gi|335286799	gi|335286797
	1137	gi|311248954	Sus scrofa	PREDICTED: methylthioribose-1-phosphate isomerase [Sus scrofa]	12.27	12.38	1	7	6	10	18.72	gi|311248954
	1138	gi|311273877	Sus scrofa	PREDICTED: 28S ribosomal protein S27, mitochondrial-like [Sus scrofa]	12.27	12.33	1	6	6	9	18.55	gi|311273877
	1139	gi|514829853	Sus scrofa	Chain D, Na,k-atpase In The E2p State With Bound Ouabain And Mg2+ In The Cation-binding Site	12.26	12.32	8	5	5	16	23.1	gi|514829853	gi|514829850	gi|225192	gi|1902	gi|1900	gi|1703469	gi|48374077	gi|164380
	1140	gi|584724	Sus scrofa	RecName: Full=Aminoacylase-1; Short=ACY-1; AltName: Full=N-acyl-L-amino-acid amidohydrolase	12.26	12.31	5	6	6	13	16.71	gi|584724	gi|533335	gi|47522690	gi|4586438	gi|1845
	1141	gi|335303363	Sus scrofa	PREDICTED: X-ray repair cross-complementing protein 5 [Sus scrofa]	12.25	12.34	1	6	6	12	10.1	gi|335303363
	1142	gi|194039321	Sus scrofa	PREDICTED: deoxyribonucleoside 5'-monophosphate N-glycosidase-like [Sus scrofa]	12.24	12.26	1	7	7	11	30.22	gi|194039321
	1143	gi|350578838	Sus scrofa	PREDICTED: synemin-like [Sus scrofa]	12.22	13.61	1	7	6	13	6.018	gi|350578838
	1144	gi|335285324	Sus scrofa	PREDICTED: prenylcysteine oxidase-like [Sus scrofa]	12.21	12.89	1	7	6	17	17.09	gi|335285324
	1145	gi|311259257	Sus scrofa	PREDICTED: protein Hook homolog 1 [Sus scrofa]	12.21	12.57	1	7	7	11	11.13	gi|311259257
	1146	gi|356582301	Sus scrofa	3-hydroxy-3-methylglutaryl-CoA synthase 1 (soluble) [Sus scrofa]	12.2	12.45	1	7	6	9	12.5	gi|356582301
	1147	gi|311275477	Sus scrofa	PREDICTED: staphylococcal nuclease domain-containing protein 1-like [Sus scrofa]	12.2	12.28	1	8	6	25	40.88	gi|311275477
	1148	gi|350587465	Sus scrofa	PREDICTED: RNA-binding protein 47-like isoform 1 [Sus scrofa]	12.19	12.35	2	6	6	11	14.38	gi|350587465	gi|350587467
	1149	gi|311271760	Sus scrofa	PREDICTED: nucleolar and coiled-body phosphoprotein 1 [Sus scrofa]	12.18	12.31	1	7	7	11	10.38	gi|311271760
	1150	gi|350578570	Sus scrofa	PREDICTED: myosin-Ie [Sus scrofa]	12.17	12.94	1	6	5	7	4.783	gi|350578570
	1151	gi|311248566	Sus scrofa	PREDICTED: syntaxin-binding protein 2 [Sus scrofa]	12.16	12.43	1	7	6	11	10.46	gi|311248566
	1152	gi|350583812	Sus scrofa	PREDICTED: histone H1.0-like [Sus scrofa]	12.16	12.21	2	12	6	26	30.41	gi|350583812	gi|311255132
	1153	gi|350586216	Sus scrofa	PREDICTED: thioredoxin domain-containing protein 12-like [Sus scrofa]	12.15	12.16	1	7	6	17	31.69	gi|350586216
	1154	gi|311271633	Sus scrofa	PREDICTED: kinesin family member 11 [Sus scrofa]	12.14	13.28	1	6	6	7	8.215	gi|311271633
	1155	gi|441431336	Sus scrofa	aldehyde oxidase 1 [Sus scrofa]	12.14	12.66	2	6	6	7	5.082	gi|441431336	gi|350593761
	1156	gi|297632435	Sus scrofa	secretory carrier membrane protein 3 [Sus scrofa]	12.14	12.24	1	7	6	16	19.88	gi|297632435
	1157	gi|335292819	Sus scrofa	PREDICTED: activator of 90 kDa heat shock protein ATPase homolog 1-like [Sus scrofa]	12.14	12.15	2	6	6	11	18.05	gi|335292819	gi|194038625
	1158	gi|311254196	Sus scrofa	PREDICTED: double-stranded RNA-specific adenosine deaminase, partial [Sus scrofa]	12.11	12.82	2	6	6	9	6.746	gi|311254196	gi|417515465
	1159	gi|456753283	Sus scrofa	elongation factor Tu GTP binding domain containing 1 tv1 [Sus scrofa]	12.11	12.63	2	5	5	7	6.25	gi|456753283	gi|350596440
	1160	gi|311272381	Sus scrofa	PREDICTED: proline synthase co-transcribed bacterial homolog protein-like isoform 2 [Sus scrofa]	12.1	12.22	1	7	6	16	24.73	gi|311272381
	1161	gi|194038980	Sus scrofa	PREDICTED: probable tRNA threonylcarbamoyladenosine biosynthesis protein OSGEP [Sus scrofa]	12.1	12.1	1	7	7	9	22.99	gi|194038980
	1162	gi|6136110	Sus scrofa	RecName: Full=UTP--glucose-1-phosphate uridylyltransferase; AltName: Full=UDP-glucose pyrophosphorylase; Short=UDPGP; Short=UGPase	12.09	12.29	3	8	6	16	18.31	gi|6136110	gi|47522786	gi|1752677
	1163	gi|238863890	Sus scrofa	phosphoenolpyruvate carboxykinase 1 [Sus scrofa]	12.08	15.82	3	6	6	9	13.18	gi|238863890	gi|178056560	gi|147223435
	1164	gi|335281954	Sus scrofa	PREDICTED: rho GTPase-activating protein 1 [Sus scrofa]	12.08	13.11	1	5	5	6	15.03	gi|335281954
	1165	gi|240851536	Sus scrofa	ubiquitin thioesterase OTUB1 [Sus scrofa]	12.08	12.57	2	6	6	15	25.09	gi|240851536	gi|167888450
	1166	gi|335300836	Sus scrofa	PREDICTED: ES1 protein homolog, mitochondrial-like [Sus scrofa]	12.07	13.02	1	6	6	19	27.01	gi|335300836
	1167	gi|346644882	Sus scrofa	reticulocalbin 2, EF-hand calcium binding domain precursor [Sus scrofa]	12.05	12.09	1	8	6	14	26.18	gi|346644882
	1168	gi|311274155	Sus scrofa	PREDICTED: NADH dehydrogenase [ubiquinone] iron-sulfur protein 6, mitochondrial-like [Sus scrofa]	12.04	12.04	1	8	6	14	45.53	gi|311274155
	1169	gi|335308437	Sus scrofa	PREDICTED: nodal modulator 1, partial [Sus scrofa]	12.01	12.17	1	7	6	12	9.884	gi|335308437
	1170	gi|311245043	Sus scrofa	PREDICTED: protein FAM98B-like [Sus scrofa]	12.01	12.16	1	6	6	12	14.49	gi|311245043
	1171	gi|350592477	Sus scrofa	PREDICTED: vacuolar protein sorting-associated protein 29-like isoform 1 [Sus scrofa]	12	12	2	6	6	18	28.57	gi|350592477	gi|350592479
	1172	gi|97190495	Sus scrofa	RecName: Full=Protein S100-A6; AltName: Full=Calcyclin; AltName: Full=S100 calcium-binding protein A6	11.99	12.3	3	11	6	50	58.89	gi|97190495	gi|87047648	gi|113205682
	1173	gi|335310933	Sus scrofa	PREDICTED: NEDD8-activating enzyme E1 regulatory subunit-like, partial [Sus scrofa]	11.98	12.06	1	5	5	8	31.54	gi|335310933
	1174	gi|343478269	Sus scrofa	RNA 3'-terminal phosphate cyclase [Sus scrofa]	11.97	12.02	1	6	5	9	21.86	gi|343478269
	1175	gi|294988735	Sus scrofa	mucin 4 transcript variant 4 [Sus scrofa]	11.96	12.66	3	7	6	11	6.61	gi|294988735	gi|329744596	gi|111610630
	1176	gi|297747284	Sus scrofa	prefoldin subunit 6 [Sus scrofa]	11.93	12	2	7	6	13	38.76	gi|297747284	gi|297747282
	1177	gi|346716265	Sus scrofa	omega-amidase NIT2 [Sus scrofa]	11.88	12.09	1	5	5	7	21.91	gi|346716265
	1178	gi|311262396	Sus scrofa	PREDICTED: septin-11 [Sus scrofa]	11.87	14.46	1	4	4	11	19.58	gi|311262396
	1179	gi|350585179	Sus scrofa	PREDICTED: seryl-tRNA synthetase, mitochondrial-like [Sus scrofa]	11.87	12.3	1	7	6	10	21.98	gi|350585179
	1180	gi|158936954	Sus scrofa	metaxin 1 [Sus scrofa]	11.83	11.9	4	6	6	11	18.15	gi|158936954	gi|89886177	gi|89158462	gi|122135200
	1181	gi|311266259	Sus scrofa	PREDICTED: succinyl-CoA ligase [ADP-forming] subunit beta, mitochondrial [Sus scrofa]	11.82	14.46	3	6	5	13	13.61	gi|311266259	gi|3808237	gi|21263966
	1182	gi|343488486	Sus scrofa	39S ribosomal protein L15, mitochondrial [Sus scrofa]	11.82	13.23	1	5	5	7	21.62	gi|343488486
	1183	gi|335294002	Sus scrofa	PREDICTED: 3-hydroxybutyrate dehydrogenase type 2-like isoform 2 [Sus scrofa]	11.81	11.98	2	6	6	12	28.57	gi|335294002	gi|335294000
	1184	gi|311261483	Sus scrofa	PREDICTED: LOW QUALITY PROTEIN: golgin subfamily A member 5-like [Sus scrofa]	11.78	12.57	1	6	6	7	10.27	gi|311261483
	1185	gi|350591121	Sus scrofa	PREDICTED: phosphatidylinositide phosphatase SAC1-like [Sus scrofa]	11.78	12.06	2	5	5	8	13.46	gi|350591121	gi|350591135
	1186	gi|350583231	Sus scrofa	PREDICTED: protoporphyrinogen oxidase [Sus scrofa]	11.78	11.97	1	7	6	10	20.55	gi|350583231
	1187	gi|10835490	Sus scrofa	Chain A, Prolyl Oligopeptidase From Porcine Brain, Mutant	11.75	12.01	28	8	6	19	10	gi|10835490	gi|51592147	gi|5107663	gi|5107662	gi|50514023	gi|460417434	gi|460417433	gi|460417432	gi|433552012	gi|407280245
	1188	gi|346986341	Sus scrofa	ribosome maturation protein SBDS [Sus scrofa]	11.74	12.05	1	6	6	10	34.4	gi|346986341
	1189	gi|83921635	Sus scrofa	FKBP1A-like [Sus scrofa]	11.74	11.88	2	13	5	39	34.26	gi|83921635	gi|61098747
	1190	gi|335287709	Sus scrofa	PREDICTED: peptidyl-prolyl cis-trans isomerase FKBP11-like isoform 2 [Sus scrofa]	11.74	11.75	3	6	6	17	19.9	gi|335287709	gi|311255241	gi|350583910
	1191	gi|335285523	Sus scrofa	PREDICTED: KLRAQ motif-containing protein 1 isoform 1 [Sus scrofa]	11.73	11.97	1	6	6	6	8.858	gi|335285523
	1192	gi|75060235	Sus scrofa	RecName: Full=GTP-binding protein SAR1a	11.73	11.84	3	6	5	12	37.37	gi|75060235	gi|72535188	gi|62868640
	1193	gi|310789267	Sus scrofa	prosaposin variant 1 [Sus scrofa]	11.72	11.89	3	9	6	17	20.3	gi|310789267	gi|312062797	gi|310789269
	1194	gi|346227216	Sus scrofa	ribosomal protein L15 [Sus scrofa]	11.72	11.72	3	7	6	21	25	gi|346227216	gi|335298744	gi|335298742
	1195	gi|335302442	Sus scrofa	PREDICTED: N-myc-interactor-like [Sus scrofa]	11.7	11.89	1	6	6	7	26.21	gi|335302442
	1196	gi|347800629	Sus scrofa	synaptosomal-associated protein, 23kDa [Sus scrofa]	11.67	11.72	2	6	6	9	44.55	gi|347800629	gi|347800627
	1197	gi|194042633	Sus scrofa	PREDICTED: nuclear pore complex protein Nup133 [Sus scrofa]	11.66	12.16	1	6	6	6	7.273	gi|194042633
	1198	gi|311263942	Sus scrofa	PREDICTED: oligoribonuclease, mitochondrial-like [Sus scrofa]	11.66	11.78	1	7	6	10	26.58	gi|311263942
	1199	gi|335293682	Sus scrofa	PREDICTED: ras GTPase-activating protein-binding protein 2 isoform 3 [Sus scrofa]	11.64	11.75	3	5	5	9	15.8	gi|335293682	gi|335293680	gi|335293678
	1200	gi|343887362	Sus scrofa	small nuclear ribonucleoprotein Sm D2 [Sus scrofa]	11.61	11.68	1	7	6	12	39.83	gi|343887362
	1201	gi|217416474	Sus scrofa	H/ACA ribonucleoprotein complex subunit 4 [Sus scrofa]	11.6	12.66	2	6	6	12	14.56	gi|217416474	gi|213688833
	1202	gi|346986398	Sus scrofa	charged multivesicular body protein 2b [Sus scrofa]	11.59	11.81	1	6	6	8	20.19	gi|346986398
	1203	gi|350589746	Sus scrofa	PREDICTED: 60S ribosomal protein L21-like isoform 4 [Sus scrofa]	11.57	11.78	4	7	6	15	29.37	gi|350589746	gi|350589744	gi|350589742	gi|350589740
	1204	gi|113205780	Sus scrofa	quinone oxidoreductase [Sus scrofa]	11.56	13.71	4	6	6	11	17.58	gi|113205780	gi|104295137	gi|115502567	gi|111434264
	1205	gi|219521974	Sus scrofa	copine-1 [Sus scrofa]	11.56	13.49	2	6	5	16	10.06	gi|219521974	gi|217314903
	1206	gi|346421380	Sus scrofa	ATP-binding cassette sub-family D member 3 [Sus scrofa]	11.55	12.58	1	6	6	10	10.98	gi|346421380
	1207	gi|194038528	Sus scrofa	PREDICTED: acyl-coenzyme A thioesterase 6-like [Sus scrofa]	11.53	12.3	1	7	6	22	13.54	gi|194038528
	1208	gi|335303414	Sus scrofa	PREDICTED: tubulin alpha-4A chain [Sus scrofa]	11.51	85.91	1	7	5	22	67.19	gi|335303414
	1209	gi|311260217	Sus scrofa	PREDICTED: BAG family molecular chaperone regulator 2-like [Sus scrofa]	11.51	12.16	1	6	5	7	43.33	gi|311260217
	1210	gi|350581743	Sus scrofa	PREDICTED: phosphomannomutase 2-like, partial [Sus scrofa]	11.51	11.95	1	7	6	11	39.07	gi|350581743
	1211	gi|311246094	Sus scrofa	PREDICTED: acidic leucine-rich nuclear phosphoprotein 32 family member B [Sus scrofa]	11.51	11.57	1	7	6	15	16.48	gi|311246094
	1212	gi|350579853	Sus scrofa	PREDICTED: liprin-alpha-1-like [Sus scrofa]	11.5	11.88	1	6	6	18	19.07	gi|350579853
	1213	gi|335288570	Sus scrofa	PREDICTED: NADH dehydrogenase [ubiquinone] 1 alpha subcomplex subunit 9, mitochondrial-like [Sus scrofa]	11.49	13.07	1	7	6	10	20.69	gi|335288570
	1214	gi|87621715	Sus scrofa	protein phosphatase 1 catalytic subunit alpha isoform [Sus scrofa]	11.47	11.48	2	7	6	15	17.88	gi|87621715	gi|113205690
	1215	gi|47523830	Sus scrofa	apolipoprotein A-IV precursor [Sus scrofa]	11.44	12.12	3	4	4	5	17.02	gi|47523830	gi|3913046	gi|2695742
	1216	gi|350536531	Sus scrofa	phosphatidylinositol-binding clathrin assembly protein [Sus scrofa]	11.43	11.64	3	6	6	9	9.545	gi|350536531	gi|338784421	gi|350596835
	1217	gi|194040707	Sus scrofa	PREDICTED: arginine and glutamate-rich protein 1 [Sus scrofa]	11.42	12.37	1	9	6	13	19.05	gi|194040707
	1218	gi|194045138	Sus scrofa	PREDICTED: immunoglobulin-binding protein 1 isoform 1 [Sus scrofa]	11.39	12.16	2	7	5	16	17.99	gi|194045138	gi|194045136
	1219	gi|284519712	Sus scrofa	caspase-8 [Sus scrofa]	11.38	11.69	3	7	6	8	14.4	gi|284519712	gi|284466087	gi|335303216
	1220	gi|350578073	Sus scrofa	PREDICTED: peptidyl-prolyl cis-trans isomerase-like 4 [Sus scrofa]	11.38	11.52	1	6	6	7	22.13	gi|350578073
	1221	gi|335308701	Sus scrofa	PREDICTED: SPARC-like isoform 1 [Sus scrofa]	11.35	11.53	5	5	5	25	14.33	gi|335308701	gi|335308699	gi|72535202	gi|62461808	gi|152031691
	1222	gi|305855176	Sus scrofa	cleavage and polyadenylation specificity factor subunit 6 [Sus scrofa]	11.35	11.52	2	6	6	13	12.52	gi|305855176	gi|285818464
	1223	gi|335307937	Sus scrofa	PREDICTED: golgin subfamily A member 2, partial [Sus scrofa]	11.32	12.61	1	5	5	6	8.317	gi|335307937
	1224	gi|194043083	Sus scrofa	PREDICTED: malectin-like [Sus scrofa]	11.32	11.38	1	8	7	13	24.91	gi|194043083
	1225	gi|297307133	Sus scrofa	protein canopy homolog 2 precursor [Sus scrofa]	11.3	11.3	1	6	5	28	39.56	gi|297307133
	1226	gi|211578396	Sus scrofa	uncharacterized protein LOC100156145 [Sus scrofa]	11.29	11.57	2	8	6	10	13.35	gi|211578396	gi|209571737
	1227	gi|343780920	Sus scrofa	polyadenylate-binding protein 2 [Sus scrofa]	11.29	11.36	1	6	6	15	17.32	gi|343780920
	1228	gi|346986424	Sus scrofa	pescadillo homolog [Sus scrofa]	11.28	11.68	1	5	5	10	8.194	gi|346986424
	1229	gi|311258550	Sus scrofa	PREDICTED: EF-hand domain-containing protein D2-like [Sus scrofa]	11.27	11.73	1	6	6	14	33.89	gi|311258550
	1230	gi|350583835	Sus scrofa	PREDICTED: ADP-ribosylation factor-binding protein GGA1 [Sus scrofa]	11.27	11.27	1	6	6	7	14.62	gi|350583835
	1231	gi|350585594	Sus scrofa	PREDICTED: spermidine synthase [Sus scrofa]	11.26	11.31	1	6	6	13	20.86	gi|350585594
	1232	gi|346986324	Sus scrofa	tumor protein D52 [Sus scrofa]	11.19	11.72	1	5	5	12	33.7	gi|346986324
	1233	gi|350539577	Sus scrofa	coatomer subunit gamma-2 [Sus scrofa]	11.18	11.53	2	5	5	7	6.659	gi|350539577	gi|301087607
	1234	gi|350587731	Sus scrofa	PREDICTED: LPS-responsive vesicle trafficking, beach and anchor containing, partial [Sus scrofa]	11.16	11.43	1	5	5	8	5.334	gi|350587731
	1235	gi|350585538	Sus scrofa	PREDICTED: cytosolic acyl coenzyme A thioester hydrolase [Sus scrofa]	11.16	11.17	1	7	6	15	22.19	gi|350585538
	1236	gi|311277195	Sus scrofa	PREDICTED: host cell factor 1 [Sus scrofa]	11.15	11.35	1	5	5	9	4.041	gi|311277195
	1237	gi|350529419	Sus scrofa	inositol polyphosphate-1-phosphatase [Sus scrofa]	11.12	11.23	1	6	6	7	16.92	gi|350529419
	1238	gi|335287916	Sus scrofa	PREDICTED: integrin alpha-5 isoform 1 [Sus scrofa]	11.12	11.2	2	6	6	9	7.001	gi|335287916	gi|335287918
	1239	gi|350587377	Sus scrofa	PREDICTED: cytosol aminopeptidase-like [Sus scrofa]	11.12	11.2	1	7	6	18	30.64	gi|350587377
	1240	gi|281427372	Sus scrofa	ferrochelatase, mitochondrial [Sus scrofa]	11.12	11.18	2	6	6	9	17.34	gi|281427372	gi|262117874
	1241	gi|311248247	Sus scrofa	PREDICTED: ATP synthase subunit delta, mitochondrial-like isoform 1 [Sus scrofa]	11.1	11.23	2	7	5	16	29.76	gi|311248247	gi|350580769
	1242	gi|164298	Sus scrofa	protein phosphatase 2A beta subunit, partial [Sus scrofa]	11.09	11.62	5	6	5	14	30.03	gi|164298	gi|1352666	gi|47523790	gi|164296	gi|311272409
	1243	gi|297747368	Sus scrofa	ubiquinol-cytochrome c reductase binding protein [Sus scrofa]	11.09	11.13	1	7	5	22	59.46	gi|297747368
	1244	gi|335295703	Sus scrofa	PREDICTED: rho guanine nucleotide exchange factor 5-like [Sus scrofa]	11.08	11.41	1	5	5	5	6.242	gi|335295703
	1245	gi|335299152	Sus scrofa	PREDICTED: twinfilin-2 [Sus scrofa]	11.07	12.52	1	5	5	9	24.36	gi|335299152
	1246	gi|335297447	Sus scrofa	PREDICTED: guanine nucleotide-binding protein subunit alpha-13 [Sus scrofa]	11.06	13.48	1	6	6	10	20.95	gi|335297447
	1247	gi|335299134	Sus scrofa	PREDICTED: U3 small nucleolar RNA-interacting protein 2-like [Sus scrofa]	11.05	11.13	1	5	5	7	13.26	gi|335299134
	1248	gi|510347	Sus scrofa	protein phosphatase 2A 65 kDa regulatory subunit, beta isoform [Sus scrofa]	11.04	23.26	6	6	5	9	18.44	gi|510347	gi|335294855	gi|1702997	gi|335294857	gi|335294861	gi|335294863
	1249	gi|350595023	Sus scrofa	PREDICTED: brefeldin A-inhibited guanine nucleotide-exchange protein 2 [Sus scrofa]	11.02	11.61	1	4	4	6	3.641	gi|350595023
	1250	gi|148235064	Sus scrofa	myc box-dependent-interacting protein 1 [Sus scrofa]	11.01	11.14	2	6	6	6	15.44	gi|148235064	gi|119352621
	1251	gi|62287175	Sus scrofa	RecName: Full=40S ribosomal protein S23	11	11.95	3	6	5	11	35.66	gi|62287175	gi|47523312	gi|38492168
	1252	gi|37039809	Sus scrofa	envelope protein [Sus scrofa]	10.98	15.25	25	6	6	6	13.39	gi|37039809	gi|37039805	gi|37039793	gi|338173792	gi|338173786	gi|335279089	gi|33286869	gi|194044970	gi|37039783	gi|37039813
	1253	gi|335290816	Sus scrofa	PREDICTED: regulator of chromosome condensation isoform 1 [Sus scrofa]	10.98	11.15	2	6	5	14	17.61	gi|335290816	gi|350585800
	1254	gi|350587460	Sus scrofa	PREDICTED: sister chromatid cohesion protein PDS5 homolog A-like [Sus scrofa]	10.97	11.53	1	5	5	6	6.806	gi|350587460
	1255	gi|335310680	Sus scrofa	PREDICTED: SNW domain-containing protein 1-like isoform 1 [Sus scrofa]	10.97	11.08	2	6	6	10	14.47	gi|335310680	gi|335310682
	1256	gi|350597087	Sus scrofa	PREDICTED: NFX1-type zinc finger-containing protein 1 [Sus scrofa]	10.95	12.23	2	6	6	7	4.225	gi|350597087	gi|417516009
	1257	gi|311266882	Sus scrofa	PREDICTED: conserved oligomeric Golgi complex subunit 1 [Sus scrofa]	10.95	12.02	1	5	5	6	7.136	gi|311266882
	1258	gi|456753133	Sus scrofa	toll interacting protein [Sus scrofa]	10.95	10.95	2	5	5	7	24.18	gi|456753133	gi|365796119
	1259	gi|335299136	Sus scrofa	PREDICTED: poly [ADP-ribose] polymerase 3 [Sus scrofa]	10.94	11.19	1	5	5	6	11.65	gi|335299136
	1260	gi|315455031	Sus scrofa	catenin beta-like1 protein [Sus scrofa]	10.93	11.15	1	5	5	6	10.46	gi|315455031
	1261	gi|335285527	Sus scrofa	PREDICTED: DNA mismatch repair protein Msh6-like [Sus scrofa]	10.92	11.2	1	5	5	8	3.671	gi|335285527
	1262	gi|346644830	Sus scrofa	sulfide:quinone oxidoreductase, mitochondrial [Sus scrofa]	10.92	11.06	2	6	6	9	12	gi|346644830	gi|350578685
	1263	gi|226709210	Sus scrofa	RecName: Full=Cytochrome c oxidase subunit 6C; AltName: Full=Cytochrome c oxidase polypeptide VIc	10.91	10.91	3	7	6	16	60.53	gi|226709210	gi|148225574	gi|117660798
	1264	gi|335290029	Sus scrofa	PREDICTED: nuclear pore glycoprotein p62 [Sus scrofa]	10.9	11.75	1	6	5	17	15.23	gi|335290029
	1265	gi|311251141	Sus scrofa	PREDICTED: abhydrolase domain-containing protein 11-like isoform 1 [Sus scrofa]	10.9	11.26	2	6	6	12	18.81	gi|311251141	gi|311251143
	1266	gi|350590315	Sus scrofa	PREDICTED: eukaryotic translation initiation factor 1-like [Sus scrofa]	10.89	10.95	5	5	5	8	48.67	gi|350590315	gi|48675941	gi|47116965	gi|45268977	gi|10998414
	1267	gi|343432596	Sus scrofa	torsin A interacting protein 2 [Sus scrofa]	10.89	10.92	2	5	5	8	11.79	gi|343432596	gi|335307411
	1268	gi|343432668	Sus scrofa	RNA binding motif (RNP1, RRM) protein 3 [Sus scrofa]	10.88	11.8	1	8	5	21	46.15	gi|343432668
	1269	gi|194038051	Sus scrofa	PREDICTED: nuclear pore complex protein Nup153 [Sus scrofa]	10.88	10.95	1	5	5	7	5.699	gi|194038051
	1270	gi|90111865	Sus scrofa	RecName: Full=Voltage-dependent anion-selective channel protein 3; Short=VDAC-3; AltName: Full=Outer mitochondrial membrane protein porin 3	10.87	15.15	3	6	5	17	31.45	gi|90111865	gi|8745556	gi|47523786
	1271	gi|350588572	Sus scrofa	PREDICTED: sortilin-related receptor-like [Sus scrofa]	10.87	11.66	1	5	5	7	4.664	gi|350588572
	1272	gi|335299252	Sus scrofa	PREDICTED: peroxisomal acyl-coenzyme A oxidase 2 [Sus scrofa]	10.85	10.93	1	5	5	5	8.37	gi|335299252
	1273	gi|350579385	Sus scrofa	PREDICTED: glyoxylate reductase/hydroxypyruvate reductase [Sus scrofa]	10.85	10.92	1	7	6	12	22.15	gi|350579385
	1274	gi|194038455	Sus scrofa	PREDICTED: arginase-2, mitochondrial [Sus scrofa]	10.84	10.91	1	5	5	7	21.75	gi|194038455
	1275	gi|335307366	Sus scrofa	PREDICTED: 26S proteasome non-ATPase regulatory subunit 7 [Sus scrofa]	10.83	11.65	1	5	5	9	22.53	gi|335307366
	1276	gi|178056567	Sus scrofa	prefoldin subunit 4 [Sus scrofa]	10.81	11.06	2	5	5	15	42.54	gi|178056567	gi|147225098
	1277	gi|158514030	Sus scrofa	RecName: Full=60S ribosomal protein L14	10.79	11.36	3	5	5	14	24.41	gi|158514030	gi|148237282	gi|117661006
	1278	gi|311267211	Sus scrofa	PREDICTED: dnaJ homolog subfamily C member 7 isoform 1 [Sus scrofa]	10.79	10.99	3	6	5	8	12.15	gi|311267211	gi|335297638	gi|335297636
	1279	gi|212549623	Sus scrofa	endoplasmic reticulum resident protein 44 precursor [Sus scrofa]	10.76	13.33	2	6	5	9	19.7	gi|212549623	gi|187480160
	1280	gi|417515419	Sus scrofa	semaphorin-3C precursor [Sus scrofa]	10.76	10.84	1	6	6	8	8.522	gi|417515419
	1281	gi|51704217	Sus scrofa	RecName: Full=60S ribosomal protein L35	10.74	11.33	6	8	6	16	30.08	gi|51704217	gi|47523710	gi|45268979	gi|12957204	gi|123299970	gi|117661065
	1282	gi|349732264	Sus scrofa	replication protein A 32 kDa subunit [Sus scrofa]	10.74	10.86	1	5	5	7	32.96	gi|349732264
	1283	gi|51704218	Sus scrofa	RecName: Full=60S ribosomal protein L29	10.73	10.82	4	6	6	10	32.5	gi|51704218	gi|47522730	gi|4586439	gi|4586433
	1284	gi|311269414	Sus scrofa	PREDICTED: signal recognition particle receptor subunit beta-like [Sus scrofa]	10.73	10.73	1	5	5	12	26.47	gi|311269414
	1285	gi|350581964	Sus scrofa	PREDICTED: constitutive coactivator of PPAR-gamma-like protein 1, partial [Sus scrofa]	10.71	10.96	1	7	6	7	6.027	gi|350581964
	1286	gi|456754105	Sus scrofa	nicotinate phosphoribosyltransferase domain containing 1 [Sus scrofa]	10.7	10.75	2	5	5	13	11.9	gi|456754105	gi|37787313
	1287	gi|335306576	Sus scrofa	PREDICTED: HIV Tat-specific factor 1 homolog [Sus scrofa]	10.69	10.93	1	5	5	8	10	gi|335306576
	1288	gi|311273314	Sus scrofa	PREDICTED: COP9 signalosome complex subunit 8-like isoform 1 [Sus scrofa]	10.69	10.71	1	7	6	11	41.15	gi|311273314
	1289	gi|350591312	Sus scrofa	PREDICTED: calcium-dependent secretion activator 1 [Sus scrofa]	10.68	10.81	1	5	5	9	5.691	gi|350591312
	1290	gi|73621342	Sus scrofa	RecName: Full=Serine/threonine-protein kinase OSR1; AltName: Full=Oxidative stress-responsive 1 protein	10.67	10.87	3	5	5	6	12.1	gi|73621342	gi|47523744	gi|30525874
	1291	gi|311249270	Sus scrofa	PREDICTED: coiled-coil domain-containing protein 124-like [Sus scrofa]	10.66	10.91	1	5	5	6	23.77	gi|311249270
	1292	gi|311257142	Sus scrofa	PREDICTED: V-type proton ATPase subunit d 1-like [Sus scrofa]	10.66	10.71	1	6	6	8	14.53	gi|311257142
	1293	gi|350585533	Sus scrofa	PREDICTED: leucine-rich repeat-containing protein 47-like [Sus scrofa]	10.66	10.66	1	6	6	8	26.32	gi|350585533
	1294	gi|335289036	Sus scrofa	PREDICTED: adenine phosphoribosyltransferase-like [Sus scrofa]	10.65	10.7	2	6	5	20	46.11	gi|335289036	gi|311256890
	1295	gi|311273095	Sus scrofa	PREDICTED: ATP-binding cassette sub-family B member 6, mitochondrial [Sus scrofa]	10.64	11.09	1	5	5	6	10.21	gi|311273095
	1296	gi|350587614	Sus scrofa	PREDICTED: ubiquitin-like modifier activating enzyme 6 [Sus scrofa]	10.62	11.62	1	5	5	7	5.608	gi|350587614
	1297	gi|350584292	Sus scrofa	PREDICTED: dynamin 1-like [Sus scrofa]	10.62	11.01	2	5	5	8	8.247	gi|350584292	gi|350597090
	1298	gi|335309283	Sus scrofa	PREDICTED: ATP synthase-coupling factor 6, mitochondrial-like isoform 2 [Sus scrofa]	10.6	10.66	4	6	6	12	34.48	gi|335309283	gi|335309281	gi|335300559	gi|114689
	1299	gi|350581178	Sus scrofa	PREDICTED: NADH dehydrogenase [ubiquinone] 1 alpha subcomplex subunit 2-like [Sus scrofa]	10.59	10.69	2	6	5	16	35.35	gi|350581178	gi|311250305
	1300	gi|311269679	Sus scrofa	PREDICTED: NADH dehydrogenase [ubiquinone] 1 beta subcomplex subunit 5, mitochondrial-like isoform 1 [Sus scrofa]	10.59	10.69	2	6	6	9	26.98	gi|311269679	gi|335299958
	1301	gi|350594172	Sus scrofa	PREDICTED: brain acid soluble protein 1-like isoform 2 [Sus scrofa]	10.57	10.57	2	5	5	21	50.44	gi|350594172	gi|311273514
	1302	gi|335279738	Sus scrofa	PREDICTED: deoxyuridine 5'-triphosphate nucleotidohydrolase, mitochondrial-like isoform 1 [Sus scrofa]	10.55	10.6	2	5	5	10	39.3	gi|335279738	gi|335279740
	1303	gi|343791007	Sus scrofa	dynein, cytoplasmic 1, light intermediate chain 2 [Sus scrofa]	10.54	11.98	1	5	5	6	16.06	gi|343791007
	1304	gi|335309074	Sus scrofa	PREDICTED: SAM domain and HD domain-containing protein 1-like, partial [Sus scrofa]	10.54	11.3	1	5	5	8	14.48	gi|335309074
	1305	gi|350587954	Sus scrofa	PREDICTED: rap1 GTPase-GDP dissociation stimulator 1, partial [Sus scrofa]	10.54	10.78	1	6	5	8	11.79	gi|350587954
	1306	gi|350590267	Sus scrofa	PREDICTED: dual specificity protein phosphatase 3-like isoform 2 [Sus scrofa]	10.51	10.61	1	6	5	9	34.59	gi|350590267
	1307	gi|9857260	Sus scrofa	esterase D [Sus scrofa]	10.5	10.98	4	5	5	13	19.15	gi|9857260	gi|62900112	gi|47522936	gi|10443892
	1308	gi|335310769	Sus scrofa	PREDICTED: THO complex subunit 4-like, partial [Sus scrofa]	10.5	10.55	1	8	5	12	25.45	gi|335310769
	1309	gi|350593080	Sus scrofa	PREDICTED: LOW QUALITY PROTEIN: uncharacterized protein C10orf118 [Sus scrofa]	10.48	13.37	1	6	6	6	8.7	gi|350593080
	1310	gi|335289328	Sus scrofa	PREDICTED: ubiquinone biosynthesis protein COQ9, mitochondrial-like [Sus scrofa]	10.47	10.48	1	6	5	7	18.3	gi|335289328
	1311	gi|346227226	Sus scrofa	40S ribosomal protein S11 [Sus scrofa]	10.47	10.47	1	7	5	19	32.28	gi|346227226
	1312	gi|311277187	Sus scrofa	PREDICTED: translocon-associated protein subunit delta-like isoform 1 [Sus scrofa]	10.47	10.47	2	6	5	16	36.42	gi|311277187	gi|335306703
	1313	gi|54036319	Sus scrofa	RecName: Full=40S ribosomal protein S17	10.46	10.82	3	5	5	8	25.19	gi|54036319	gi|48675931	gi|45269037
	1314	gi|350580123	Sus scrofa	PREDICTED: cytoskeleton-associated protein 5, partial [Sus scrofa]	10.46	10.74	1	5	5	6	9.636	gi|350580123
	1315	gi|350588060	Sus scrofa	PREDICTED: 60S ribosomal protein L27a-like [Sus scrofa]	10.46	10.53	2	8	5	21	24.32	gi|350588060	gi|335294212
	1316	gi|311244046	Sus scrofa	PREDICTED: golgi-associated PDZ and coiled-coil motif-containing protein isoform 2 [Sus scrofa]	10.44	10.62	2	5	5	8	15.33	gi|311244046	gi|311244048
	1317	gi|350583434	Sus scrofa	PREDICTED: histone H3.2 [Sus scrofa]	10.44	10.6	8	6	5	26	20.59	gi|350583434	gi|350583419	gi|347582608	gi|336092201	gi|335287027	gi|311259879	gi|194039818	gi|194039886
	1318	gi|335280045	Sus scrofa	PREDICTED: protein disulfide-isomerase TMX3 [Sus scrofa]	10.43	11.49	1	6	6	10	15.54	gi|335280045
	1319	gi|335285223	Sus scrofa	PREDICTED: 39S ribosomal protein L19, mitochondrial-like [Sus scrofa]	10.43	10.55	1	5	5	6	15.41	gi|335285223
	1320	gi|350581931	Sus scrofa	PREDICTED: isoleucyl-tRNA synthetase, cytoplasmic-like [Sus scrofa]	10.42	10.53	1	5	5	10	7.901	gi|350581931
	1321	gi|311269142	Sus scrofa	PREDICTED: NEDD8-activating enzyme E1 catalytic subunit isoform 1 [Sus scrofa]	10.41	10.5	2	6	5	7	12.74	gi|311269142	gi|335299309
	1322	gi|417515664	Sus scrofa	ER degradation enhancer, mannosidase alpha-like 3 [Sus scrofa]	10.4	11.11	1	5	5	9	7.395	gi|417515664
	1323	gi|350590222	Sus scrofa	PREDICTED: ATP-dependent RNA helicase DDX42 [Sus scrofa]	10.4	10.43	1	8	6	10	9.382	gi|350590222
	1324	gi|350580345	Sus scrofa	PREDICTED: probable cation-transporting ATPase 13A1-like, partial [Sus scrofa]	10.39	10.73	1	4	4	6	6.404	gi|350580345
	1325	gi|311245701	Sus scrofa	PREDICTED: S-methyl-5'-thioadenosine phosphorylase-like [Sus scrofa]	10.39	10.41	1	6	5	18	21.55	gi|311245701
	1326	gi|350586333	Sus scrofa	PREDICTED: prolyl 3-hydroxylase 1 [Sus scrofa]	10.37	10.5	1	5	5	10	10.24	gi|350586333
	1327	gi|194044238	Sus scrofa	PREDICTED: tRNA (adenine-N(1)-)-methyltransferase non-catalytic subunit TRM6 [Sus scrofa]	10.36	11.62	1	6	6	10	10.26	gi|194044238
	1328	gi|194041842	Sus scrofa	PREDICTED: canalicular multispecific organic anion transporter 1 [Sus scrofa]	10.36	10.83	1	5	5	6	6.222	gi|194041842
	1329	gi|335304834	Sus scrofa	PREDICTED: protein-glutamine gamma-glutamyltransferase 2 [Sus scrofa]	10.36	10.67	1	5	5	7	8.908	gi|335304834
	1330	gi|346716281	Sus scrofa	eukaryotic translation initiation factor 1A, Y-linked [Sus scrofa]	10.35	10.52	1	5	5	10	29.86	gi|346716281
	1331	gi|345091067	Sus scrofa	aldo-keto reductase family 7, member A2 (aflatoxin aldehyde reductase) [Sus scrofa]	10.35	10.39	1	6	5	11	13.01	gi|345091067
	1332	gi|51315703	Sus scrofa	RecName: Full=Caveolin-1	10.34	10.34	5	5	5	12	27.53	gi|51315703	gi|47523930	gi|40846450	gi|38322749	gi|110962347
	1333	gi|456753006	Sus scrofa	exocyst complex component 4 tv1 [Sus scrofa]	10.33	10.79	1	5	5	7	6.051	gi|456753006
	1334	gi|346716090	Sus scrofa	thioredoxin-like protein 1 [Sus scrofa]	10.33	10.4	1	6	5	17	31.83	gi|346716090
	1335	gi|311244862	Sus scrofa	PREDICTED: huntingtin-interacting protein K-like [Sus scrofa]	10.33	10.33	1	5	5	5	30.15	gi|311244862
	1336	gi|456753420	Sus scrofa	dedicator of cytokinesis 7 [Sus scrofa]	10.32	10.61	1	5	5	7	3.216	gi|456753420
	1337	gi|335306235	Sus scrofa	PREDICTED: magnesium transporter protein 1 [Sus scrofa]	10.32	10.43	1	5	5	10	15.59	gi|335306235
	1338	gi|350595636	Sus scrofa	PREDICTED: probable ubiquitin carboxyl-terminal hydrolase FAF-X-like, partial [Sus scrofa]	10.31	11.09	1	5	5	5	4.56	gi|350595636
	1339	gi|47523694	Sus scrofa	calpain small subunit 1 [Sus scrofa]	10.31	10.36	5	6	5	17	24.81	gi|47523694	gi|24528345	gi|164405	gi|164403	gi|115613
	1340	gi|350592092	Sus scrofa	PREDICTED: coxsackievirus and adenovirus receptor homolog isoform 1 [Sus scrofa]	10.3	10.34	1	5	5	8	16.85	gi|350592092
	1341	gi|335306140	Sus scrofa	PREDICTED: chromosome-associated kinesin KIF4A [Sus scrofa]	10.29	11.2	1	4	4	6	4.943	gi|335306140
	1342	gi|350580832	Sus scrofa	PREDICTED: clathrin light chain B-like isoform 1 [Sus scrofa]	10.29	10.53	1	5	5	9	27.43	gi|350580832
	1343	gi|75064988	Sus scrofa	RecName: Full=Syndecan-4; Short=SYND4; Flags: Precursor	10.29	10.3	3	10	6	24	30.69	gi|75064988	gi|47523634	gi|24415967
	1344	gi|350591497	Sus scrofa	PREDICTED: ras-related protein Rab-7a-like [Sus scrofa]	10.28	10.52	1	10	5	29	28.97	gi|350591497
	1345	gi|335286919	Sus scrofa	PREDICTED: protein S100-A10-like isoform 4 [Sus scrofa]	10.28	10.37	5	6	5	15	49.48	gi|335286919	gi|335286917	gi|335286915	gi|311254303	gi|126302599
	1346	gi|194043274	Sus scrofa	PREDICTED: developmentally-regulated GTP-binding protein 1 isoform 1 [Sus scrofa]	10.27	10.85	1	6	5	15	18.8	gi|194043274
	1347	gi|8051723	Sus scrofa	lanosterol 14 alpha-demethylase [Sus scrofa]	10.27	10.57	6	6	6	10	13.92	gi|8051723	gi|47523914	gi|3913298	gi|2749869	gi|262072941	gi|11066260
	1348	gi|311257513	Sus scrofa	PREDICTED: 26S proteasome non-ATPase regulatory subunit 8-like [Sus scrofa]	10.27	10.38	1	5	5	12	14.25	gi|311257513
	1349	gi|311253771	Sus scrofa	PREDICTED: ribosome biogenesis regulatory protein homolog [Sus scrofa]	10.26	10.62	1	5	5	7	18.08	gi|311253771
	1350	gi|343790934	Sus scrofa	cell cycle regulator Mat89Bb homolog [Sus scrofa]	10.26	10.39	1	5	5	5	6.657	gi|343790934
	1351	gi|350594828	Sus scrofa	PREDICTED: charged multivesicular body protein 4b-like [Sus scrofa]	10.26	10.35	1	7	5	13	33.93	gi|350594828
	1352	gi|55977738	Sus scrofa	RecName: Full=Protein-L-isoaspartate(D-aspartate) O-methyltransferase; Short=PIMT; AltName: Full=L-isoaspartyl protein carboxyl methyltransferase; AltName: Full=Protein L-isoaspartyl/D-aspartyl methyltransferase; AltName: Full=Protein-beta-aspartate methyltransferase	10.26	10.28	3	6	5	16	23.79	gi|55977738	gi|307746897	gi|19070126
	1353	gi|178056175	Sus scrofa	basigin precursor [Sus scrofa]	10.25	10.47	2	5	5	25	15.24	gi|178056175	gi|166244451
	1354	gi|350590446	Sus scrofa	PREDICTED: integrin alpha-3-like [Sus scrofa]	10.25	10.25	1	7	5	16	27.92	gi|350590446
	1355	gi|350595942	Sus scrofa	PREDICTED: probable phospholipid-transporting ATPase IG-like, partial [Sus scrofa]	10.24	11.31	1	6	5	10	9	gi|350595942
	1356	gi|350590014	Sus scrofa	PREDICTED: serine/threonine-protein kinase 24 [Sus scrofa]	10.24	10.43	1	5	5	7	10.53	gi|350590014
	1357	gi|350579651	Sus scrofa	PREDICTED: GTPase-activating protein and VPS9 domain-containing protein 1-like [Sus scrofa]	10.23	10.52	1	5	5	5	5.281	gi|350579651
	1358	gi|311271301	Sus scrofa	PREDICTED: vacuolar protein sorting-associated protein 26A isoform 1 [Sus scrofa]	10.23	10.41	1	5	5	11	21.41	gi|311271301
	1359	gi|350593002	Sus scrofa	PREDICTED: sideroflexin-3 [Sus scrofa]	10.23	10.38	1	5	5	15	38.51	gi|350593002
	1360	gi|62510530	Sus scrofa	RecName: Full=Dihydropteridine reductase; AltName: Full=HDHPR; AltName: Full=Quinoid dihydropteridine reductase	10.23	10.31	3	6	5	11	34.98	gi|62510530	gi|47523746	gi|22094813
	1361	gi|311255898	Sus scrofa	PREDICTED: LOW QUALITY PROTEIN: nuclear pore complex protein Nup107-like [Sus scrofa]	10.22	10.51	1	6	5	6	6.577	gi|311255898
	1362	gi|335279374	Sus scrofa	PREDICTED: histone deacetylase 2-like [Sus scrofa]	10.2	10.89	1	6	5	8	15.78	gi|335279374
	1363	gi|311263851	Sus scrofa	PREDICTED: KDEL motif-containing protein 2 [Sus scrofa]	10.18	10.84	1	5	5	8	10.63	gi|311263851
	1364	gi|335285899	Sus scrofa	PREDICTED: cleavage and polyadenylation specificity factor subunit 3-like [Sus scrofa]	10.18	10.3	1	5	5	10	8.187	gi|335285899
	1365	gi|350587106	Sus scrofa	PREDICTED: protein sel-1 homolog 1-like [Sus scrofa]	10.18	10.28	1	5	5	9	12.76	gi|350587106
	1366	gi|194042531	Sus scrofa	PREDICTED: HEAT repeat-containing protein 1 [Sus scrofa]	10.15	11.04	1	6	5	7	3.25	gi|194042531
	1367	gi|335290806	Sus scrofa	PREDICTED: dnaJ homolog subfamily C member 8-like [Sus scrofa]	10.15	10.22	1	5	5	6	23.72	gi|335290806
	1368	gi|350593925	Sus scrofa	PREDICTED: phenylalanyl-tRNA synthetase beta chain-like, partial [Sus scrofa]	10.15	10.2	1	6	5	14	14.65	gi|350593925
	1369	gi|350590448	Sus scrofa	PREDICTED: integrin alpha-3 [Sus scrofa]	10.14	10.39	1	5	5	9	11.84	gi|350590448
	1370	gi|350596914	Sus scrofa	PREDICTED: dihydroorotate dehydrogenase (quinone), mitochondrial-like [Sus scrofa]	10.14	10.25	1	5	5	6	23.49	gi|350596914
	1371	gi|456753957	Sus scrofa	DEAD (Asp-Glu-Ala-Asp) box helicase 6 [Sus scrofa]	10.12	10.33	3	5	5	12	14.29	gi|456753957	gi|335294994	gi|311264024
	1372	gi|456754131	Sus scrofa	nucleoporin like 1 tv2 [Sus scrofa]	10.11	10.24	1	5	5	6	9.727	gi|456754131
	1373	gi|335310912	Sus scrofa	PREDICTED: filamin-A-like, partial [Sus scrofa]	10.1	10.95	1	6	5	19	26.58	gi|335310912
	1374	gi|335281900	Sus scrofa	PREDICTED: nuclear pore complex protein Nup160 [Sus scrofa]	10.1	10.52	1	5	5	11	3.424	gi|335281900
	1375	gi|335282824	Sus scrofa	PREDICTED: ilvB (bacterial acetolactate synthase)-like [Sus scrofa]	10.1	10.26	1	5	4	6	12.66	gi|335282824
	1376	gi|122143720	Sus scrofa	RecName: Full=Cystathionine gamma-lyase; AltName: Full=Cysteine-protein sulfhydrase; AltName: Full=Gamma-cystathionase	10.1	10.22	3	5	5	5	19.01	gi|122143720	gi|113205776	gi|104295139
	1377	gi|350591514	Sus scrofa	PREDICTED: hypothetical protein LOC100624760 [Sus scrofa]	10.1	10.1	1	5	5	8	10.34	gi|350591514
	1378	gi|350592992	Sus scrofa	PREDICTED: hypothetical protein LOC100152229 [Sus scrofa]	10.09	10.09	1	6	6	9	34.59	gi|350592992
	1379	gi|198282077	Sus scrofa	cytochrome P450 3A46 [Sus scrofa]	10.08	10.32	2	5	5	8	12.72	gi|198282077	gi|197791176
	1380	gi|356582297	Sus scrofa	ADP-ribosylation factor-like 8B [Sus scrofa]	10.07	10.89	1	7	5	19	23.12	gi|356582297
	1381	gi|346716228	Sus scrofa	histidine triad nucleotide-binding protein 2, mitochondrial isoform 2 precursor [Sus scrofa]	10.06	10.15	2	5	5	10	35.29	gi|346716228	gi|346716222
	1382	gi|350583584	Sus scrofa	PREDICTED: syntaxin-binding protein 3 [Sus scrofa]	10.05	10.16	1	5	5	7	12.87	gi|350583584
	1383	gi|335294283	Sus scrofa	PREDICTED: protein kinase C delta-binding protein-like [Sus scrofa]	10.05	10.13	1	5	5	9	23.66	gi|335294283
	1384	gi|350580642	Sus scrofa	PREDICTED: putative ATP-dependent Clp protease proteolytic subunit, mitochondrial-like, partial [Sus scrofa]	10.05	10.05	1	6	5	12	27.36	gi|350580642
	1385	gi|194035847	Sus scrofa	PREDICTED: astrocytic phosphoprotein PEA-15 [Sus scrofa]	10.04	10.12	1	5	5	9	51.54	gi|194035847
	1386	gi|335297640	Sus scrofa	PREDICTED: 2',3'-cyclic-nucleotide 3'-phosphodiesterase [Sus scrofa]	10.03	10.21	1	7	5	10	16.43	gi|335297640
	1387	gi|212549665	Sus scrofa	Na(+)/H(+) exchange regulatory cofactor NHE-RF2 [Sus scrofa]	10.03	10.1	2	6	5	9	21.96	gi|212549665	gi|209361550
	1388	gi|350591869	Sus scrofa	PREDICTED: nuclear cap-binding protein subunit 2 isoform 1 [Sus scrofa]	10.03	10.04	1	5	5	10	23.72	gi|350591869
	1389	gi|194038734	Sus scrofa	PREDICTED: protein transport protein Sec23A isoform 2 [Sus scrofa]	10.02	15.1	1	5	5	6	11.63	gi|194038734
	1390	gi|194018718	Sus scrofa	40S ribosomal protein S20 [Sus scrofa]	10.02	10.26	3	5	5	24	25.21	gi|194018718	gi|189043876	gi|117661119
	1391	gi|335287008	Sus scrofa	PREDICTED: extracellular matrix protein 1, partial [Sus scrofa]	10.01	10.01	1	7	5	10	13.32	gi|335287008
	1392	gi|417515542	Sus scrofa	hexose-6-phosphate dehydrogenase (glucose 1-dehydrogenase) [Sus scrofa]	10	10.63	1	5	5	8	6.65	gi|417515542
	1393	gi|356991250	Sus scrofa	fatty acyl-CoA reductase 1 [Sus scrofa]	10	10.25	2	5	5	10	10.87	gi|356991250	gi|351738779
	1394	gi|311266740	Sus scrofa	PREDICTED: phosphoribosyl pyrophosphate synthase-associated protein 1 [Sus scrofa]	10	10.04	1	5	5	8	15.32	gi|311266740
	1395	gi|350583783	Sus scrofa	PREDICTED: SUN domain-containing protein 2-like [Sus scrofa]	9.99	10.14	1	5	5	6	7.983	gi|350583783
	1396	gi|350579827	Sus scrofa	PREDICTED: LOW QUALITY PROTEIN: nucleosome assembly protein 1-like 4-like [Sus scrofa]	9.98	15.01	2	5	5	12	23.83	gi|350579827	gi|356650697
	1397	gi|350579520	Sus scrofa	PREDICTED: U4/U6 small nuclear ribonucleoprotein Prp4-like [Sus scrofa]	9.98	10.06	1	4	4	10	14.2	gi|350579520
	1398	gi|311259825	Sus scrofa	PREDICTED: leucine-rich repeat-containing protein 16A [Sus scrofa]	9.97	10.77	1	5	5	5	4.015	gi|311259825
	1399	gi|345090993	Sus scrofa	RAB8A, member RAS oncogene family [Sus scrofa]	9.96	17.41	1	5	5	11	41.06	gi|345090993
	1400	gi|335283960	Sus scrofa	PREDICTED: SUN domain-containing protein 1, partial [Sus scrofa]	9.96	10.27	1	5	5	7	12.12	gi|335283960
	1401	gi|311274648	Sus scrofa	PREDICTED: sulfiredoxin-1-like [Sus scrofa]	9.96	10.06	2	5	5	11	39.42	gi|311274648	gi|311274638
	1402	gi|350583730	Sus scrofa	PREDICTED: ADP-ribosylation factor GTPase-activating protein 3-like [Sus scrofa]	9.94	10.06	1	5	5	7	11.99	gi|350583730
	1403	gi|335300790	Sus scrofa	PREDICTED: LOW QUALITY PROTEIN: ribosomal RNA processing protein 1 homolog B-like [Sus scrofa]	9.94	10	1	4	4	6	11.22	gi|335300790
	1404	gi|350582274	Sus scrofa	PREDICTED: N-acetyl-D-glucosamine kinase [Sus scrofa]	9.94	9.94	1	5	5	8	21.8	gi|350582274
	1405	gi|350591605	Sus scrofa	PREDICTED: plastin-1-like [Sus scrofa]	9.93	17.07	1	5	4	14	16.88	gi|350591605
	1406	gi|8134591	Sus scrofa	RecName: Full=Niemann-Pick C1 protein; Flags: Precursor	9.93	10.06	3	5	5	6	3.759	gi|8134591	gi|5690449	gi|47523702
	1407	gi|350582787	Sus scrofa	PREDICTED: low molecular weight phosphotyrosine protein phosphatase-like [Sus scrofa]	9.92	9.96	2	5	5	28	33.54	gi|350582787	gi|350596121
	1408	gi|335286349	Sus scrofa	PREDICTED: regulator of microtubule dynamics protein 1 [Sus scrofa]	9.91	9.93	1	5	5	9	17.2	gi|335286349
	1409	gi|345441773	Sus scrofa	armadillo repeat containing 6 isoform 1 [Sus scrofa]	9.9	11.38	1	5	5	8	17.09	gi|345441773
	1410	gi|325652132	Sus scrofa	NLR family member X1 [Sus scrofa]	9.88	10.1	2	6	5	8	5.744	gi|325652132	gi|301602399
	1411	gi|464909920	Sus scrofa	transcription factor p65 [Sus scrofa]	9.87	9.9	4	5	5	9	12.3	gi|464909920	gi|326368205	gi|166796055	gi|166079187
	1412	gi|157427726	Sus scrofa	COP9 signalosome complex subunit 2 [Sus scrofa]	9.85	10.04	2	6	6	7	14	gi|157427726	gi|148800601
	1413	gi|190360639	Sus scrofa	interferon-induced 17 kDa protein [Sus scrofa]	9.85	9.9	2	7	5	29	27.54	gi|190360639	gi|182406743
	1414	gi|148225172	Sus scrofa	NADH dehydrogenase [ubiquinone] 1 alpha subcomplex subunit 4 [Sus scrofa]	9.85	9.85	2	5	5	8	39.02	gi|148225172	gi|117660613
	1415	gi|85720739	Sus scrofa	beta-enolase 3 [Sus scrofa]	9.83	46.31	6	12	5	53	40.55	gi|85720739	gi|167859940	gi|167859938	gi|122134154	gi|113205498	gi|110349182
	1416	gi|335305039	Sus scrofa	PREDICTED: sterile alpha and TIR motif-containing protein 1-like [Sus scrofa]	9.83	10.13	2	5	5	8	9.116	gi|335305039	gi|449061887
	1417	gi|350583523	Sus scrofa	PREDICTED: putative helicase MOV-10 [Sus scrofa]	9.82	10.45	1	4	4	6	5.894	gi|350583523
	1418	gi|335301124	Sus scrofa	PREDICTED: acetoacetyl-CoA synthetase-like [Sus scrofa]	9.82	9.99	1	5	5	9	7.256	gi|335301124
	1419	gi|350592837	Sus scrofa	PREDICTED: protein transport protein Sec24C isoform 1 [Sus scrofa]	9.81	9.82	2	5	5	6	5.846	gi|350592837	gi|350592835
	1420	gi|346421437	Sus scrofa	dnaJ homolog subfamily A member 1 [Sus scrofa]	9.79	10.58	1	6	5	12	16.62	gi|346421437
	1421	gi|456754353	Sus scrofa	serine/threonine kinase 3 tv1 [Sus scrofa]	9.78	10.29	1	5	5	7	13.44	gi|456754353
	1422	gi|350590664	Sus scrofa	PREDICTED: polymerase delta-interacting protein 2 [Sus scrofa]	9.78	9.88	1	4	4	12	19.29	gi|350590664
	1423	gi|350591788	Sus scrofa	PREDICTED: hypothetical protein LOC448846 [Sus scrofa]	9.77	15.88	1	5	5	7	18.83	gi|350591788
	1424	gi|223634702	Sus scrofa	RecName: Full=Succinyl-CoA ligase [ADP/GDP-forming] subunit alpha, mitochondrial; AltName: Full=Succinyl-CoA synthetase subunit alpha; Short=SCS-alpha; Flags: Precursor	9.76	9.85	6	7	4	16	20.81	gi|223634702	gi|2258465	gi|9955019	gi|90109572	gi|47523876	gi|2258467
	1425	gi|187370725	Sus scrofa	mitochondrial tryptophanyl tRNA synthetase 2 [Sus scrofa]	9.76	9.76	2	5	5	13	15.56	gi|187370725	gi|350583470
	1426	gi|194035719	Sus scrofa	PREDICTED: glutamate--cysteine ligase regulatory subunit [Sus scrofa]	9.75	9.75	1	6	5	14	21.53	gi|194035719
	1427	gi|350596725	Sus scrofa	PREDICTED: pseudouridylate synthase 7 homolog, partial [Sus scrofa]	9.74	16.27	1	5	5	9	32.75	gi|350596725
	1428	gi|346716314	Sus scrofa	Rho GDP dissociation inhibitor (GDI) beta [Sus scrofa]	9.73	10.45	1	5	5	12	31	gi|346716314
	1429	gi|350580262	Sus scrofa	PREDICTED: pleckstrin homology domain-containing family A member 7 [Sus scrofa]	9.72	9.9	1	5	5	6	4.721	gi|350580262
	1430	gi|73853882	Sus scrofa	DNA (cytosine-5)-methyltransferase 1 [Sus scrofa]	9.71	11.14	2	5	5	8	3.727	gi|73853882	gi|66363554
	1431	gi|335308282	Sus scrofa	PREDICTED: 28S ribosomal protein S29, mitochondrial-like [Sus scrofa]	9.71	10.28	2	5	5	6	14.36	gi|335308282	gi|335286776
	1432	gi|335309229	Sus scrofa	PREDICTED: 40S ribosomal protein S15a-like [Sus scrofa]	9.71	9.8	1	4	4	12	32.45	gi|335309229
	1433	gi|350589995	Sus scrofa	PREDICTED: multidrug resistance-associated protein 4-like, partial [Sus scrofa]	9.7	10.42	1	5	5	5	9.211	gi|350589995
	1434	gi|335309772	Sus scrofa	PREDICTED: acyl-coenzyme A thioesterase 2, mitochondrial-like, partial [Sus scrofa]	9.7	9.74	1	5	5	16	38.73	gi|335309772
	1435	gi|350589961	Sus scrofa	PREDICTED: LIM domain only protein 7-like [Sus scrofa]	9.69	10.95	1	4	4	8	12.88	gi|350589961
	1436	gi|350595451	Sus scrofa	PREDICTED: histone H2A.V-like [Sus scrofa]	9.68	13.61	3	8	5	32	30.53	gi|350595451	gi|178056781	gi|166407422
	1437	gi|47523186	Sus scrofa	connective tissue growth factor precursor [Sus scrofa]	9.68	9.7	4	6	5	22	10.03	gi|47523186	gi|4097833	gi|3023580	gi|2317892
	1438	gi|335284225	Sus scrofa	PREDICTED: tyrosine-protein kinase BAZ1B [Sus scrofa]	9.66	10.41	1	6	5	10	3.696	gi|335284225
	1439	gi|90109876	Sus scrofa	RecName: Full=Testin	9.66	9.93	3	5	4	10	9.501	gi|90109876	gi|77546826	gi|178056876
	1440	gi|153792082	Sus scrofa	inhibitor of nuclear factor kappa-B kinase subunit beta [Sus scrofa]	9.65	11.18	2	5	5	6	8.609	gi|153792082	gi|146741294
	1441	gi|350585079	Sus scrofa	PREDICTED: xaa-Pro dipeptidase [Sus scrofa]	9.65	10.06	2	5	5	13	26.24	gi|350585079	gi|350585077
	1442	gi|4579751	Sus scrofa	130 kDa regulatory subunit of myosin phosphatase [Sus scrofa]	9.64	18.22	1	5	4	10	14.48	gi|4579751
	1443	gi|335288894	Sus scrofa	PREDICTED: ubiquitin-conjugating enzyme E2 N-like [Sus scrofa]	9.64	9.95	1	5	5	13	40.13	gi|335288894
	1444	gi|350579688	Sus scrofa	PREDICTED: adenylate kinase isoenzyme 1 [Sus scrofa]	9.63	11.26	5	4	4	6	18.96	gi|350579688	gi|350579686	gi|313507265	gi|229498	gi|125151
	1445	gi|345091084	Sus scrofa	RNA binding motif protein 25 [Sus scrofa]	9.63	9.97	1	5	5	6	12.45	gi|345091084
	1446	gi|348605213	Sus scrofa	N(alpha)-acetyltransferase 50, NatE catalytic subunit [Sus scrofa]	9.62	9.62	1	5	5	8	25.44	gi|348605213
	1447	gi|76781337	Sus scrofa	ADAMTS1 [Sus scrofa]	9.61	9.94	2	4	4	5	8.342	gi|76781337	gi|221325628
	1448	gi|194036316	Sus scrofa	PREDICTED: RNA-binding protein 8A [Sus scrofa]	9.61	9.61	1	5	5	10	28.16	gi|194036316
	1449	gi|55583761	Sus scrofa	RecName: Full=Proteasome activator complex subunit 1; AltName: Full=Proteasome activator 28 subunit alpha; Short=PA28a; Short=PA28alpha	9.58	9.66	3	8	5	13	18.07	gi|55583761	gi|34978646	gi|33317670
	1450	gi|356614808	Sus scrofa	mitochondrial NADH dehydrogenase Fe-S protein 4 [Sus scrofa]	9.58	9.62	1	5	4	13	34.86	gi|356614808
	1451	gi|350578316	Sus scrofa	PREDICTED: absent in melanoma 1 protein [Sus scrofa]	9.57	10.02	1	5	5	8	3.754	gi|350578316
	1452	gi|350590530	Sus scrofa	PREDICTED: 28S ribosomal protein S23, mitochondrial-like [Sus scrofa]	9.56	9.67	2	4	4	8	24.87	gi|350590530	gi|345091036
	1453	gi|417515625	Sus scrofa	interferon-induced protein with tetratricopeptide repeats 2 [Sus scrofa]	9.52	9.76	2	4	4	5	9.091	gi|417515625	gi|395147196
	1454	gi|209863047	Sus scrofa	U4/U6 small nuclear ribonucleoprotein Prp3 [Sus scrofa]	9.51	9.69	2	4	4	8	8.785	gi|209863047	gi|205363465
	1455	gi|350580339	Sus scrofa	PREDICTED: LOW QUALITY PROTEIN: NADH dehydrogenase [ubiquinone] 1 alpha subcomplex subunit 13 [Sus scrofa]	9.51	9.52	2	7	5	18	25.61	gi|350580339	gi|347582630
	1456	gi|350584314	Sus scrofa	PREDICTED: liprin-beta-1 isoform 1 [Sus scrofa]	9.5	10.34	1	5	5	6	5.816	gi|350584314
	1457	gi|311251053	Sus scrofa	PREDICTED: ephrin type-B receptor 4 [Sus scrofa]	9.5	9.81	1	5	5	6	6.282	gi|311251053
	1458	gi|350578327	Sus scrofa	PREDICTED: translocation protein SEC63 homolog [Sus scrofa]	9.49	9.7	1	4	4	6	7.368	gi|350578327
	1459	gi|3928503	Sus scrofa	cytochrome oxidase subunit II [Sus scrofa]	9.48	11.64	101	7	5	18	27.71	gi|3928503	gi|33320953	gi|33320939	gi|33320925	gi|33320911	gi|33320897	gi|33320883	gi|33320869	gi|33320855	gi|33320841
	1460	gi|297747302	Sus scrofa	aspartyl aminopeptidase [Sus scrofa]	9.48	9.76	1	6	5	7	11.58	gi|297747302
	1461	gi|335295199	Sus scrofa	PREDICTED: zinc finger CCCH domain-containing protein 11A isoform 2 [Sus scrofa]	9.47	9.71	2	4	4	6	5.637	gi|335295199	gi|335295197
	1462	gi|194473990	Sus scrofa	uncharacterized protein LOC100151957 [Sus scrofa]	9.47	9.54	2	5	5	10	14.78	gi|194473990	gi|147225118
	1463	gi|350589397	Sus scrofa	PREDICTED: aminopeptidase B-like [Sus scrofa]	9.46	9.56	1	6	5	8	15.82	gi|350589397
	1464	gi|178056472	Sus scrofa	ras-related protein Rap-2a precursor [Sus scrofa]	9.44	10.49	3	5	5	9	25.68	gi|178056472	gi|122131881	gi|115394768
	1465	gi|339895861	Sus scrofa	Pentatricopeptide repeat domain 3 [Sus scrofa]	9.44	9.6	1	5	5	10	7.826	gi|339895861
	1466	gi|305855170	Sus scrofa	long-chain-fatty-acid--CoA ligase 5 [Sus scrofa]	9.43	9.75	2	4	4	4	7.613	gi|305855170	gi|285818418
	1467	gi|350535248	Sus scrofa	vacuolar protein sorting-associated protein 45 [Sus scrofa]	9.43	9.61	1	4	4	7	8.596	gi|350535248
	1468	gi|350584931	Sus scrofa	PREDICTED: beta-2-syntrophin isoform 1 [Sus scrofa]	9.42	9.66	2	5	5	7	10.58	gi|350584931	gi|350584929
	1469	gi|350589627	Sus scrofa	PREDICTED: ADP-sugar pyrophosphatase-like isoform 2 [Sus scrofa]	9.42	9.54	2	5	5	7	28.31	gi|350589627	gi|350589625
	1470	gi|321400096	Sus scrofa	transmembrane emp24 domain-containing protein 7 precursor [Sus scrofa]	9.42	9.45	1	6	5	16	22.67	gi|321400096
	1471	gi|335294944	Sus scrofa	PREDICTED: RING finger protein 214 isoform 2 [Sus scrofa]	9.39	10.54	3	5	5	6	7.66	gi|335294944	gi|311263976	gi|335294947
	1472	gi|48429127	Sus scrofa	RecName: Full=Small ubiquitin-related modifier 2; Short=SUMO-2; AltName: Full=MIF2 suppressor; AltName: Full=SMT3 homolog 2; AltName: Full=Sentrin-2; AltName: Full=Ubiquitin-like protein SMT3A; Short=Smt3A; Flags: Precursor	9.39	9.39	5	5	5	15	44.21	gi|48429127	gi|47522794	gi|17467358	gi|156622222	gi|118138553
	1473	gi|335310969	Sus scrofa	PREDICTED: NADH dehydrogenase [ubiquinone] 1 alpha subcomplex subunit 6-like, partial [Sus scrofa]	9.37	9.42	2	5	5	6	37.82	gi|335310969	gi|297747277
	1474	gi|311267179	Sus scrofa	PREDICTED: alpha-N-acetylglucosaminidase [Sus scrofa]	9.36	9.59	1	4	4	7	6.855	gi|311267179
	1475	gi|350581925	Sus scrofa	PREDICTED: LOW QUALITY PROTEIN: phosphoglycolate phosphatase-like [Sus scrofa]	9.36	9.36	1	6	5	9	18.38	gi|350581925
	1476	gi|311270305	Sus scrofa	PREDICTED: exportin-7 [Sus scrofa]	9.35	9.79	1	4	4	5	4.336	gi|311270305
	1477	gi|311255405	Sus scrofa	PREDICTED: keratin, type II cytoskeletal 5 [Sus scrofa]	9.34	21.83	1	5	4	7	18.27	gi|311255405
	1478	gi|394995073	Sus scrofa	interferon-induced protein with tetratricopeptide repeats 5 [Sus scrofa]	9.34	9.75	2	4	4	9	11	gi|394995073	gi|311271611
	1479	gi|311266803	Sus scrofa	PREDICTED: 5'(3')-deoxyribonucleotidase, cytosolic type-like [Sus scrofa]	9.33	9.43	1	4	4	9	20.09	gi|311266803
	1480	gi|311258960	Sus scrofa	PREDICTED: peptidyl-prolyl cis-trans isomerase E-like isoform 1 [Sus scrofa]	9.32	12.45	1	5	5	8	18.94	gi|311258960
	1481	gi|359392421	Sus scrofa	tumor susceptibility 101 protein [Sus scrofa]	9.32	9.44	1	5	5	7	13.3	gi|359392421
	1482	gi|6166051	Sus scrofa	RecName: Full=Cytochrome b5	9.32	9.32	5	6	5	16	42.54	gi|6166051	gi|48976129	gi|353819	gi|2642486	gi|2642488
	1483	gi|346644814	Sus scrofa	sorcin isoform 2 [Sus scrofa]	9.29	9.29	2	6	5	16	24.04	gi|346644814	gi|346421398
	1484	gi|335286933	Sus scrofa	PREDICTED: 39S ribosomal protein L9, mitochondrial-like isoform 1 [Sus scrofa]	9.28	9.45	2	6	6	7	18.28	gi|335286933	gi|335286937
	1485	gi|264681474	Sus scrofa	sterol-4-alpha-carboxylate 3-dehydrogenase, decarboxylating [Sus scrofa]	9.27	9.45	2	4	4	8	12.74	gi|264681474	gi|262204910
	1486	gi|311251345	Sus scrofa	PREDICTED: rab GTPase-binding effector protein 2-like [Sus scrofa]	9.25	9.6	1	4	4	4	8.642	gi|311251345
	1487	gi|350588760	Sus scrofa	PREDICTED: GTP-binding protein 10-like isoform 2 [Sus scrofa]	9.25	9.35	2	4	4	5	16.28	gi|350588760	gi|350588762
	1488	gi|335299956	Sus scrofa	PREDICTED: actin-like 6A isoform 3 [Sus scrofa]	9.24	9.28	3	7	5	12	13.7	gi|335299956	gi|335299954	gi|311269675
	1489	gi|350529407	Sus scrofa	basic leucine zipper and W2 domains 2 [Sus scrofa]	9.23	9.5	1	4	4	11	9.547	gi|350529407
	1490	gi|335310872	Sus scrofa	PREDICTED: mitochondrial-processing peptidase subunit alpha-like [Sus scrofa]	9.23	9.24	1	5	4	14	13.92	gi|335310872
	1491	gi|109895120	Sus scrofa	Toll-like receptor 3 [Sus scrofa]	9.22	9.53	9	4	4	4	5.752	gi|109895120	gi|169264968	gi|82830862	gi|262065486	gi|195537249	gi|148230823	gi|210050417	gi|325492673	gi|311697783
	1492	gi|311245685	Sus scrofa	PREDICTED: phospholipase A-2-activating protein [Sus scrofa]	9.21	9.98	1	4	4	4	7.915	gi|311245685
	1493	gi|350582471	Sus scrofa	PREDICTED: echinoderm microtubule associated protein like 4 [Sus scrofa]	9.19	9.29	1	4	4	7	5.708	gi|350582471
	1494	gi|343478171	Sus scrofa	small nuclear ribonucleoprotein Sm D3 [Sus scrofa]	9.18	9.24	1	6	5	11	42.06	gi|343478171
	1495	gi|194044922	Sus scrofa	PREDICTED: ADP/ATP translocase 2 [Sus scrofa]	9.17	32.52	1	8	5	21	41.61	gi|194044922
	1496	gi|311269389	Sus scrofa	PREDICTED: acyl-CoA dehydrogenase family member 11 [Sus scrofa]	9.17	9.27	1	4	4	7	6.146	gi|311269389
	1497	gi|343478226	Sus scrofa	N(2),N(2)-dimethylguanosine tRNA methyltransferase [Sus scrofa]	9.17	9.21	1	4	4	7	8.346	gi|343478226
	1498	gi|350582850	Sus scrofa	PREDICTED: 5-oxoprolinase, partial [Sus scrofa]	9.16	9.48	1	5	5	5	4.729	gi|350582850
	1499	gi|350579548	Sus scrofa	PREDICTED: tenascin-like, partial [Sus scrofa]	9.15	9.36	4	5	5	6	3.673	gi|350579548	gi|6175057	gi|47523544	gi|2125
	1500	gi|417515672	Sus scrofa	V-type proton ATPase subunit S1 precursor [Sus scrofa]	9.15	9.22	1	6	5	7	18.12	gi|417515672
	1501	gi|335287845	Sus scrofa	PREDICTED: UPF0160 protein MYG1, mitochondrial-like [Sus scrofa]	9.13	9.85	1	4	4	8	13.02	gi|335287845
	1502	gi|295444972	Sus scrofa	alpha-galactosidase A [Sus scrofa]	9.12	9.24	3	6	5	12	13.39	gi|295444972	gi|188998339	gi|188998336
	1503	gi|298160936	Sus scrofa	transmembrane protein C9orf46 [Sus scrofa]	9.12	9.16	1	5	4	15	27.89	gi|298160936
	1504	gi|456754280	Sus scrofa	cytochrome P450, family 2, subfamily S, polypeptide 1 [Sus scrofa]	9.11	9.53	1	5	4	11	11.72	gi|456754280
	1505	gi|311269040	Sus scrofa	PREDICTED: 2',5'-phosphodiesterase 12-like [Sus scrofa]	9.11	9.2	1	5	5	6	10.34	gi|311269040
	1506	gi|335296106	Sus scrofa	PREDICTED: WD repeat-containing protein 26 [Sus scrofa]	9.11	9.2	2	5	5	7	7.424	gi|335296106	gi|311265293
	1507	gi|335287222	Sus scrofa	PREDICTED: putative RNA-binding protein 15 [Sus scrofa]	9.09	11.44	3	5	5	6	6.986	gi|335287222	gi|335287224	gi|335287220
	1508	gi|350596743	Sus scrofa	PREDICTED: lamina-associated polypeptide 2, isoform alpha-like [Sus scrofa]	9.09	9.28	1	5	5	6	8.443	gi|350596743
	1509	gi|84322432	Sus scrofa	neuroblastoma ras oncogene [Sus scrofa]	9.08	13.27	3	5	4	7	35.98	gi|84322432	gi|118573267	gi|113205598
	1510	gi|350590636	Sus scrofa	PREDICTED: mitochondrial Rho GTPase 1 isoform 1 [Sus scrofa]	9.08	10.03	3	5	5	9	8.628	gi|350590636	gi|350590638	gi|350590634
	1511	gi|350593788	Sus scrofa	PREDICTED: ribosome biogenesis protein WDR12-like [Sus scrofa]	9.08	9.19	1	5	5	8	12.77	gi|350593788
	1512	gi|346986322	Sus scrofa	peptidyl-prolyl cis-trans isomerase D [Sus scrofa]	9.07	10.41	1	4	4	6	12.7	gi|346986322
	1513	gi|311260229	Sus scrofa	PREDICTED: vacuolar protein sorting-associated protein 52 homolog [Sus scrofa]	9.07	9.3	1	4	4	5	7.331	gi|311260229
	1514	gi|311253283	Sus scrofa	PREDICTED: protein FAM203A-like [Sus scrofa]	9.07	9.09	1	4	4	7	15.76	gi|311253283
	1515	gi|350591860	Sus scrofa	PREDICTED: disks large homolog 1, partial [Sus scrofa]	9.06	9.38	1	5	5	7	6.627	gi|350591860
	1516	gi|335304027	Sus scrofa	PREDICTED: 28S ribosomal protein S36, mitochondrial-like [Sus scrofa]	9.05	9.07	1	5	4	19	37.25	gi|335304027
	1517	gi|342349330	Sus scrofa	ribosomal protein S6 kinase, 90kDa, polypeptide 1 [Sus scrofa]	9.04	9.54	1	5	5	6	7.483	gi|342349330
	1518	gi|350582838	Sus scrofa	PREDICTED: ribosome biogenesis protein BOP1 [Sus scrofa]	9.04	9.21	1	6	6	8	8.696	gi|350582838
	1519	gi|343887450	Sus scrofa	acireductone dioxygenase 1 [Sus scrofa]	9.03	9.03	1	4	4	7	35.75	gi|343887450
	1520	gi|178056558	Sus scrofa	ras-related protein Rab-5A [Sus scrofa]	9.01	14.36	3	5	4	6	46.98	gi|178056558	gi|122131883	gi|115394760
	1521	gi|311268786	Sus scrofa	PREDICTED: leucine zipper transcription factor-like 1 [Sus scrofa]	9.01	9.24	1	4	4	6	24.08	gi|311268786
	1522	gi|221325626	Sus scrofa	NADH dehydrogenase [ubiquinone] 1 beta subcomplex subunit 8, mitochondrial [Sus scrofa]	9.01	9.04	2	7	4	12	36.02	gi|221325626	gi|219563064
	1523	gi|347543763	Sus scrofa	calmodulin-like 4 [Sus scrofa]	9.01	9.01	1	4	4	12	18.95	gi|347543763
	1524	gi|335290248	Sus scrofa	PREDICTED: hsp70-binding protein 1-like [Sus scrofa]	9.01	9.01	1	4	4	8	21.01	gi|335290248
	1525	gi|329663924	Sus scrofa	tubulin-folding cofactor B-like [Sus scrofa]	9	9	2	5	4	8	18.44	gi|329663924	gi|24528346
	1526	gi|335301836	Sus scrofa	PREDICTED: 40S ribosomal protein S24 [Sus scrofa]	8.99	9.01	9	5	4	9	35.11	gi|335301836	gi|335301831	gi|335301828	gi|335301826	gi|335301824	gi|311271423	gi|311271421	gi|194042181	gi|194042179
	1527	gi|456754346	Sus scrofa	SEC16-like A [Sus scrofa]	8.96	9	1	5	5	6	2.89	gi|456754346
	1528	gi|350583294	Sus scrofa	PREDICTED: IQ motif containing GTPase activating protein 3 [Sus scrofa]	8.95	11.64	1	5	5	5	5.699	gi|350583294
	1529	gi|335283958	Sus scrofa	PREDICTED: integrator complex subunit 1-like [Sus scrofa]	8.95	9.39	1	5	5	6	2.238	gi|335283958
	1530	gi|54873401	Sus scrofa	heat shock 60 kDa protein 1 [Sus scrofa]	8.93	28.43	1	13	4	71	78.45	gi|54873401
	1531	gi|335298292	Sus scrofa	PREDICTED: phosphatidylinositol transfer protein alpha isoform-like [Sus scrofa]	8.93	9.14	1	4	4	7	13.1	gi|335298292
	1532	gi|350595577	Sus scrofa	PREDICTED: spermine synthase [Sus scrofa]	8.93	8.97	1	5	4	10	11.46	gi|350595577
	1533	gi|311259468	Sus scrofa	PREDICTED: putative hydroxypyruvate isomerase-like isoform 2 [Sus scrofa]	8.91	9.01	2	4	4	6	30.29	gi|311259468	gi|311259466
	1534	gi|350581646	Sus scrofa	PREDICTED: eukaryotic elongation factor 2 kinase [Sus scrofa]	8.9	9.73	1	4	4	4	6.925	gi|350581646
	1535	gi|335310931	Sus scrofa	PREDICTED: vacuolar protein sorting-associated protein 35 [Sus scrofa]	8.9	9.05	1	5	4	16	10.86	gi|335310931
	1536	gi|335298111	Sus scrofa	PREDICTED: notchless protein homolog 1 [Sus scrofa]	8.88	8.98	1	4	4	7	11.34	gi|335298111
	1537	gi|47523554	Sus scrofa	V-type proton ATPase subunit H [Sus scrofa]	8.88	8.97	5	4	4	4	12.63	gi|47523554	gi|4538856	gi|23956412	gi|18206257	gi|4538854
	1538	gi|343790936	Sus scrofa	KH domain containing, RNA binding, signal transduction associated 1 [Sus scrofa]	8.88	8.92	1	6	4	10	9.255	gi|343790936
	1539	gi|343488527	Sus scrofa	secretory carrier-associated membrane protein 2 [Sus scrofa]	8.88	8.92	1	6	4	7	17.38	gi|343488527
	1540	gi|350579217	Sus scrofa	PREDICTED: DENN domain-containing protein 4C [Sus scrofa]	8.87	9.12	1	4	4	4	3.077	gi|350579217
	1541	gi|335284680	Sus scrofa	PREDICTED: dnaJ homolog subfamily A member 3, mitochondrial isoform 2 [Sus scrofa]	8.86	9.32	2	4	4	10	15.21	gi|335284680	gi|335284678
	1542	gi|456754268	Sus scrofa	WD repeat-containing protein 44 isoform 1 [Sus scrofa]	8.86	9.04	1	4	4	5	6.031	gi|456754268
	1543	gi|72535208	Sus scrofa	2'-5'-oligoadenylate synthase 2 [Sus scrofa]	8.84	9.16	2	4	4	6	9.052	gi|72535208	gi|45594389
	1544	gi|456753234	Sus scrofa	MYC induced nuclear antigen tv2 [Sus scrofa]	8.83	9.25	1	4	4	5	9.483	gi|456753234
	1545	gi|335303485	Sus scrofa	PREDICTED: calcium-binding protein 39 isoform 2 [Sus scrofa]	8.83	9.2	2	5	4	5	11.14	gi|335303485	gi|335303483
	1546	gi|350578155	Sus scrofa	PREDICTED: enoyl-CoA hydratase domain-containing protein 1-like [Sus scrofa]	8.83	9.09	1	4	4	4	20	gi|350578155
	1547	gi|350581929	Sus scrofa	PREDICTED: isoleucyl-tRNA synthetase, cytoplasmic-like [Sus scrofa]	8.82	9.35	1	4	4	11	14.56	gi|350581929
	1548	gi|343887434	Sus scrofa	serine/threonine-protein kinase VRK1 [Sus scrofa]	8.82	8.9	1	4	4	5	15.91	gi|343887434
	1549	gi|350579136	Sus scrofa	PREDICTED: protein phosphatase 1A-like [Sus scrofa]	8.82	8.89	1	5	5	10	15.71	gi|350579136
	1550	gi|417515934	Sus scrofa	transmembrane 9 superfamily member 2 precursor [Sus scrofa]	8.79	9.03	1	5	4	10	8.296	gi|417515934
	1551	gi|350590345	Sus scrofa	PREDICTED: SWI/SNF-related matrix-associated actin-dependent regulator chromatin subfamily E member 1-like [Sus scrofa]	8.79	8.79	1	4	4	6	20.45	gi|350590345
	1552	gi|298160960	Sus scrofa	NHP2 non-histone chromosome protein 2-like 1 [Sus scrofa]	8.79	8.79	2	6	4	28	32.03	gi|298160960	gi|298160958
	1553	gi|218847756	Sus scrofa	erlin-1 [Sus scrofa]	8.77	17.23	2	4	4	8	26.44	gi|218847756	gi|217314885
	1554	gi|146741356	Sus scrofa	ATPase, Cu(2+)-transporting, alpha polypeptide [Sus scrofa]	8.77	9.32	3	4	4	4	4.193	gi|146741356	gi|417515631	gi|311276546
	1555	gi|346986315	Sus scrofa	alpha-soluble NSF attachment protein [Sus scrofa]	8.77	8.82	1	6	4	15	17.29	gi|346986315
	1556	gi|311260344	Sus scrofa	PREDICTED: cap-specific mRNA (nucleoside-2'-O-)-methyltransferase 1 [Sus scrofa]	8.76	9.06	1	4	4	5	7.066	gi|311260344
	1557	gi|335290371	Sus scrofa	PREDICTED: nucleolar complex protein 2 homolog [Sus scrofa]	8.76	8.97	2	4	4	6	5.787	gi|335290371	gi|456754127
	1558	gi|311256688	Sus scrofa	PREDICTED: NADH dehydrogenase [ubiquinone] 1 alpha subcomplex subunit 12-like isoform 1 [Sus scrofa]	8.76	8.77	1	5	5	10	33.79	gi|311256688
	1559	gi|335289810	Sus scrofa	PREDICTED: immunity-related GTPase family Q protein-like [Sus scrofa]	8.74	8.9	1	4	4	6	8.489	gi|335289810
	1560	gi|350579447	Sus scrofa	PREDICTED: protein NipSnap homolog 3A [Sus scrofa]	8.74	8.83	1	5	4	6	16.6	gi|350579447
	1561	gi|335308310	Sus scrofa	PREDICTED: acidic leucine-rich nuclear phosphoprotein 32 family member E, partial [Sus scrofa]	8.74	8.78	1	4	4	10	35.25	gi|335308310
	1562	gi|311262871	Sus scrofa	PREDICTED: glycerol-3-phosphate acyltransferase 3 [Sus scrofa]	8.71	8.84	1	5	5	9	13.01	gi|311262871
	1563	gi|335297237	Sus scrofa	PREDICTED: nuclear protein localization protein 4 homolog [Sus scrofa]	8.71	8.74	1	4	4	6	7.801	gi|335297237
	1564	gi|335298430	Sus scrofa	PREDICTED: LOW QUALITY PROTEIN: mitochondrial 2-oxoglutarate/malate carrier protein [Sus scrofa]	8.7	8.95	1	4	4	11	19.43	gi|335298430
	1565	gi|347300383	Sus scrofa	aminoacyl tRNA synthase complex-interacting multifunctional protein 2 isoform 1 [Sus scrofa]	8.69	8.76	2	6	4	9	25.39	gi|347300383	gi|347300385
	1566	gi|335297918	Sus scrofa	PREDICTED: U3 small nucleolar RNA-associated protein 18 homolog [Sus scrofa]	8.68	8.83	1	5	5	5	13.81	gi|335297918
	1567	gi|298104100	Sus scrofa	X-ray repair cross-complementing protein 6 [Sus scrofa]	8.68	8.82	1	4	4	9	10.71	gi|298104100
	1568	gi|311265307	Sus scrofa	PREDICTED: pyrroline-5-carboxylate reductase 2-like [Sus scrofa]	8.67	8.76	1	4	4	8	24.69	gi|311265307
	1569	gi|347360927	Sus scrofa	phytanoyl-CoA hydroxylase-interacting protein-like [Sus scrofa]	8.67	8.73	1	5	5	7	13.03	gi|347360927
	1570	gi|456753432	Sus scrofa	ELAV-like 1 (Hu antigen R) [Sus scrofa]	8.64	9.12	3	4	4	13	22.7	gi|456753432	gi|305855162	gi|285818484
	1571	gi|162951805	Sus scrofa	lysine-specific histone demethylase 1A [Sus scrofa]	8.64	8.9	3	4	4	9	6.186	gi|162951805	gi|159895634	gi|159895632
	1572	gi|335297890	Sus scrofa	PREDICTED: luc7-like protein 3-like [Sus scrofa]	8.62	9.12	1	6	4	8	9.722	gi|335297890
	1573	gi|335301809	Sus scrofa	PREDICTED: adenosine kinase isoform 2 [Sus scrofa]	8.62	9.05	4	4	4	14	11.05	gi|335301809	gi|335301811	gi|335301815	gi|335301813
	1574	gi|335281701	Sus scrofa	PREDICTED: echinoderm microtubule associated protein like 3 [Sus scrofa]	8.62	8.79	1	4	4	6	8.594	gi|335281701
	1575	gi|350593526	Sus scrofa	PREDICTED: 26S proteasome non-ATPase regulatory subunit 14 [Sus scrofa]	8.61	8.72	1	5	4	8	24.84	gi|350593526
	1576	gi|311276614	Sus scrofa	PREDICTED: cleavage stimulation factor subunit 2-like isoform 1 [Sus scrofa]	8.6	8.76	2	5	5	6	9.615	gi|311276614	gi|335306285
	1577	gi|350588726	Sus scrofa	PREDICTED: eukaryotic translation initiation factor 2D isoform 2 [Sus scrofa]	8.6	8.68	1	4	4	5	13.5	gi|350588726
	1578	gi|350593954	Sus scrofa	PREDICTED: arf-GAP domain and FG repeats-containing protein 1-like [Sus scrofa]	8.6	8.64	1	5	5	9	8.484	gi|350593954
	1579	gi|4995882	Sus scrofa	urate transporter/channel protein, isoform (UATp,i) [Sus scrofa]	8.6	8.6	4	4	4	8	15.19	gi|4995882	gi|4995880	gi|47522622	gi|213990518
	1580	gi|410072514	Sus scrofa	47 kDa tail interaction protein [Sus scrofa]	8.59	8.73	6	4	4	6	9.567	gi|410072514	gi|410072512	gi|229001074	gi|72535168	gi|68565356	gi|60651141
	1581	gi|194044484	Sus scrofa	PREDICTED: eukaryotic translation initiation factor 2 subunit 2 [Sus scrofa]	8.58	8.78	1	6	4	27	15.32	gi|194044484
	1582	gi|350595269	Sus scrofa	PREDICTED: LOW QUALITY PROTEIN: inosine-5'-monophosphate dehydrogenase 1-like [Sus scrofa]	8.57	17.44	1	4	4	4	14.87	gi|350595269
	1583	gi|194038105	Sus scrofa	PREDICTED: serine/threonine-protein kinase MRCK beta [Sus scrofa]	8.56	10.12	1	5	4	8	3.183	gi|194038105
	1584	gi|335286592	Sus scrofa	PREDICTED: UDP-N-acetylhexosamine pyrophosphorylase [Sus scrofa]	8.56	8.66	1	4	4	6	10.89	gi|335286592
	1585	gi|335307003	Sus scrofa	PREDICTED: LanC lantibiotic synthetase component C-like 1 [Sus scrofa]	8.56	8.56	1	4	4	8	9.028	gi|335307003
	1586	gi|350580071	Sus scrofa	PREDICTED: oxysterol-binding protein 1 [Sus scrofa]	8.55	8.98	1	4	4	7	6.18	gi|350580071
	1587	gi|417515736	Sus scrofa	RNA polymerase II-associated protein 3, partial [Sus scrofa]	8.54	8.8	2	4	4	5	7.541	gi|417515736	gi|350596750
	1588	gi|350594480	Sus scrofa	PREDICTED: gem-associated protein 5 [Sus scrofa]	8.53	9.39	1	4	4	5	5.033	gi|350594480
	1589	gi|335288252	Sus scrofa	PREDICTED: TBC1 domain family member 15 [Sus scrofa]	8.52	9.11	2	4	4	7	8.249	gi|335288252	gi|194037760
	1590	gi|350586678	Sus scrofa	PREDICTED: DNA-directed RNA polymerases I and III subunit RPAC1 [Sus scrofa]	8.52	8.58	1	4	4	11	19.65	gi|350586678
	1591	gi|350593408	Sus scrofa	PREDICTED: transforming acidic coiled-coil-containing protein 1-like [Sus scrofa]	8.51	8.58	1	4	4	7	22.52	gi|350593408
	1592	gi|311267167	Sus scrofa	PREDICTED: tubulin gamma-1 chain-like [Sus scrofa]	8.51	8.54	1	4	4	6	9.313	gi|311267167
	1593	gi|335281341	Sus scrofa	PREDICTED: mitochondrial glutamate carrier 1-like [Sus scrofa]	8.5	8.69	1	5	5	12	22.05	gi|335281341
	1594	gi|349732208	Sus scrofa	mitochondrial ribosomal protein S35 [Sus scrofa]	8.5	8.61	1	4	4	5	16.92	gi|349732208
	1595	gi|335284676	Sus scrofa	PREDICTED: coronin-7-like [Sus scrofa]	8.5	8.59	1	5	5	7	6.358	gi|335284676
	1596	gi|335295885	Sus scrofa	PREDICTED: LOW QUALITY PROTEIN: TRMT1-like protein-like [Sus scrofa]	8.5	8.58	1	4	4	5	8.82	gi|335295885
	1597	gi|417515881	Sus scrofa	AP-1 complex subunit gamma-1 [Sus scrofa]	8.48	8.73	3	4	4	6	4.38	gi|417515881	gi|350584905	gi|350584903
	1598	gi|148233424	Sus scrofa	SRA stem-loop-interacting RNA-binding protein, mitochondrial [Sus scrofa]	8.48	8.71	2	4	4	9	48.65	gi|148233424	gi|117660724
	1599	gi|47522640	Sus scrofa	CD97 antigen [Sus scrofa]	8.47	8.71	2	5	4	8	6.148	gi|47522640	gi|15638633
	1600	gi|350578331	Sus scrofa	PREDICTED: sorting nexin-3-like [Sus scrofa]	8.46	12.24	1	6	4	10	35.71	gi|350578331
	1601	gi|164359	Sus scrofa	apolipoprotein A-I [Sus scrofa]	8.46	9.17	2	5	5	9	32.45	gi|164359	gi|461519
	1602	gi|158512830	Sus scrofa	RecName: Full=Ribose-5-phosphate isomerase; AltName: Full=Phosphoriboisomerase	8.46	8.55	3	4	4	5	17.32	gi|158512830	gi|148232214	gi|124265188
	1603	gi|335282345	Sus scrofa	PREDICTED: mitochondrial import inner membrane translocase subunit Tim13-like [Sus scrofa]	8.45	8.45	1	6	5	15	53.68	gi|335282345
	1604	gi|311248055	Sus scrofa	PREDICTED: protein lin-7 homolog C-like [Sus scrofa]	8.43	8.52	1	4	4	6	22.84	gi|311248055
	1605	gi|335284369	Sus scrofa	PREDICTED: CD2 antigen cytoplasmic tail-binding protein 2-like [Sus scrofa]	8.43	8.47	1	5	4	7	15.59	gi|335284369
	1606	gi|55247591	Sus scrofa	granulin precursor [Sus scrofa]	8.43	8.45	2	5	4	13	6.69	gi|55247591	gi|113205762
	1607	gi|311249553	Sus scrofa	PREDICTED: sequestosome-1-like [Sus scrofa]	8.43	8.44	1	4	4	16	17.05	gi|311249553
	1608	gi|47523060	Sus scrofa	serine/threonine-protein phosphatase 2B catalytic subunit alpha isoform [Sus scrofa]	8.42	9.18	2	4	4	8	7.632	gi|47523060	gi|14209665
	1609	gi|350583332	Sus scrofa	PREDICTED: pre-B-cell leukemia transcription factor-interacting protein 1-like [Sus scrofa]	8.42	8.81	1	4	4	5	8.374	gi|350583332
	1610	gi|385862179	Sus scrofa	protein diaphanous homolog 1 [Sus scrofa]	8.41	9.21	1	4	4	6	4.204	gi|385862179
	1611	gi|311274558	Sus scrofa	PREDICTED: vacuolar protein sorting-associated protein 16 homolog isoform 1 [Sus scrofa]	8.4	9.21	2	4	4	6	7.032	gi|311274558	gi|311274560
	1612	gi|456754080	Sus scrofa	mitogen-activated protein kinase kinase 3 [Sus scrofa]	8.38	8.97	1	4	4	6	14.41	gi|456754080
	1613	gi|194033503	Sus scrofa	PREDICTED: prostaglandin G/H synthase 1 [Sus scrofa]	8.38	8.62	2	5	4	7	11	gi|194033503	gi|258537745
	1614	gi|342349340	Sus scrofa	carnitine O-octanoyltransferase [Sus scrofa]	8.38	8.59	1	3	3	3	9.967	gi|342349340
	1615	gi|335296984	Sus scrofa	PREDICTED: exosome complex exonuclease RRP44, partial [Sus scrofa]	8.36	8.94	1	3	3	9	7.432	gi|335296984
	1616	gi|456754196	Sus scrofa	SET domain containing 3 tv1 [Sus scrofa]	8.36	8.66	2	4	4	6	9.244	gi|456754196	gi|194038089
	1617	gi|350596024	Sus scrofa	PREDICTED: glutamyl-tRNA(Gln) amidotransferase subunit A homolog [Sus scrofa]	8.36	8.6	3	4	4	7	8.935	gi|350596024	gi|350578318	gi|350578320
	1618	gi|350578125	Sus scrofa	PREDICTED: LOW QUALITY PROTEIN: rCG57303 [Sus scrofa]	8.36	8.47	1	4	4	5	7.143	gi|350578125
	1619	gi|346227220	Sus scrofa	TGF-beta-activated kinase 1 and MAP3K7-binding protein 1 [Sus scrofa]	8.35	8.45	1	5	4	8	10.12	gi|346227220
	1620	gi|178056392	Sus scrofa	guanine nucleotide-binding protein G(k) subunit alpha [Sus scrofa]	8.34	15.56	2	4	4	5	25.42	gi|178056392	gi|115394796
	1621	gi|350592328	Sus scrofa	PREDICTED: kinesin family member 13B [Sus scrofa]	8.32	9.04	1	4	4	5	3.346	gi|350592328
	1622	gi|343790897	Sus scrofa	eukaryotic translation initiation factor [Sus scrofa]	8.32	8.38	1	7	4	22	30.2	gi|343790897
	1623	gi|350594246	Sus scrofa	PREDICTED: disabled homolog 2 [Sus scrofa]	8.32	8.37	1	4	4	11	5.462	gi|350594246
	1624	gi|335288542	Sus scrofa	PREDICTED: COP9 signalosome complex subunit 7a [Sus scrofa]	8.31	8.41	3	5	4	5	16.73	gi|335288542	gi|311256275	gi|311256273
	1625	gi|335286203	Sus scrofa	PREDICTED: tetratricopeptide repeat protein 35-like [Sus scrofa]	8.3	8.51	1	4	4	5	23.81	gi|335286203
	1626	gi|350593384	Sus scrofa	PREDICTED: ufm1-specific protease 2 [Sus scrofa]	8.3	8.46	1	5	4	5	15.05	gi|350593384
	1627	gi|335290872	Sus scrofa	PREDICTED: U5 small nuclear ribonucleoprotein 40 kDa protein-like [Sus scrofa]	8.3	8.45	1	4	4	9	18.16	gi|335290872
	1628	gi|311252944	Sus scrofa	PREDICTED: prolactin regulatory element-binding protein [Sus scrofa]	8.3	8.33	1	3	3	4	19.62	gi|311252944
	1629	gi|335295375	Sus scrofa	PREDICTED: LOW QUALITY PROTEIN: peroxisome biogenesis factor 1 [Sus scrofa]	8.29	10.13	1	4	4	4	3.978	gi|335295375
	1630	gi|335292049	Sus scrofa	PREDICTED: WD repeat-containing protein 46 isoform 1 [Sus scrofa]	8.28	8.44	2	4	4	7	7.944	gi|335292049	gi|311260234
	1631	gi|347300325	Sus scrofa	dehydrogenase/reductase SDR family member 11 [Sus scrofa]	8.28	8.35	1	5	5	9	16.86	gi|347300325
	1632	gi|194035833	Sus scrofa	PREDICTED: nicastrin [Sus scrofa]	8.27	8.32	1	4	4	10	5.642	gi|194035833
	1633	gi|178056616	Sus scrofa	rho-related GTP-binding protein RhoG [Sus scrofa]	8.27	8.27	2	4	4	8	24.08	gi|178056616	gi|115394780
	1634	gi|346986269	Sus scrofa	interferon-induced protein with tetratricopeptide repeats 1 [Sus scrofa]	8.26	9.52	2	4	4	8	14.23	gi|346986269	gi|398330178
	1635	gi|311259534	Sus scrofa	PREDICTED: phosphopantothenate--cysteine ligase-like [Sus scrofa]	8.26	8.43	1	4	4	5	18.33	gi|311259534
	1636	gi|335284231	Sus scrofa	PREDICTED: transducin beta-like protein 2-like [Sus scrofa]	8.26	8.37	1	5	4	8	9.932	gi|335284231
	1637	gi|584955	Sus scrofa	RecName: Full=Calponin-2; AltName: Full=Calponin H2, smooth muscle; AltName: Full=Neutral calponin	8.24	10.28	3	5	4	6	18.92	gi|584955	gi|335282248	gi|1962
	1638	gi|338819187	Sus scrofa	RecName: Full=Pachytene checkpoint protein 2 homolog; AltName: Full=Thyroid hormone receptor interactor 13; AltName: Full=Thyroid receptor-interacting protein 13; Short=TR-interacting protein 13; Short=TRIP-13	8.24	8.36	3	5	5	5	14.39	gi|338819187	gi|305855152	gi|285818444
	1639	gi|311257755	Sus scrofa	PREDICTED: symplekin [Sus scrofa]	8.23	9.11	1	4	4	5	3.304	gi|311257755
	1640	gi|350529421	Sus scrofa	mitochondrial ribosomal protein L49 [Sus scrofa]	8.23	8.23	1	4	4	5	30.72	gi|350529421
	1641	gi|8347147	Sus scrofa	inflammatory response protein 6 [Sus scrofa]	8.22	8.3	4	4	4	6	12.98	gi|8347147	gi|75056255	gi|47523214	gi|443665852
	1642	gi|311252389	Sus scrofa	PREDICTED: STAM-binding protein [Sus scrofa]	8.21	10.47	1	5	4	6	14.15	gi|311252389
	1643	gi|345091040	Sus scrofa	La ribonucleoprotein domain family, member 7 [Sus scrofa]	8.21	8.42	2	5	4	6	10.63	gi|345091040	gi|350596592
	1644	gi|417515977	Sus scrofa	integrin alpha-X precursor [Sus scrofa]	8.2	8.96	1	4	4	5	3.889	gi|417515977
	1645	gi|311257986	Sus scrofa	PREDICTED: TBC1 domain family member 17 isoform 1 [Sus scrofa]	8.2	8.32	1	4	4	9	6.934	gi|311257986
	1646	gi|335285497	Sus scrofa	PREDICTED: endoplasmic reticulum lectin 1-like [Sus scrofa]	8.2	8.3	3	5	4	14	10.94	gi|335285497	gi|311252641	gi|311252643
	1647	gi|335303108	Sus scrofa	PREDICTED: dnaJ homolog subfamily C member 10, partial [Sus scrofa]	8.17	8.91	1	5	4	7	3.828	gi|335303108
	1648	gi|350589278	Sus scrofa	PREDICTED: melanoma inhibitory activity protein 3-like, partial [Sus scrofa]	8.17	8.68	1	3	3	4	4.987	gi|350589278
	1649	gi|343488506	Sus scrofa	neutral cholesterol ester hydrolase 1 [Sus scrofa]	8.17	8.25	1	4	4	8	10.78	gi|343488506
	1650	gi|311253311	Sus scrofa	PREDICTED: cytochrome c1, heme protein, mitochondrial-like [Sus scrofa]	8.17	8.17	2	5	4	17	20.86	gi|311253311	gi|311253273
	1651	gi|456753050	Sus scrofa	cleavage and polyadenylation specific factor 2, 100kDa [Sus scrofa]	8.16	9.7	1	4	4	9	8.184	gi|456753050
	1652	gi|346421407	Sus scrofa	COP9 signalosome complex subunit 3 [Sus scrofa]	8.15	8.74	1	5	4	8	15.13	gi|346421407
	1653	gi|350584610	Sus scrofa	PREDICTED: N-acetylglucosamine-1-phosphotransferase subunits alpha/beta [Sus scrofa]	8.15	8.28	1	4	4	7	3.636	gi|350584610
	1654	gi|335297926	Sus scrofa	PREDICTED: c-Jun-amino-terminal kinase-interacting protein 4-like [Sus scrofa]	8.15	8.24	1	4	4	4	17.86	gi|335297926
	1655	gi|343790912	Sus scrofa	ras-related C3 botulinum toxin substrate 1 (rho family, small GTP binding protein Rac1) [Sus scrofa]	8.15	8.15	1	4	4	9	21.88	gi|343790912
	1656	gi|311267230	Sus scrofa	PREDICTED: synaptonemal complex protein SC65 [Sus scrofa]	8.14	8.87	1	4	4	5	11.94	gi|311267230
	1657	gi|350590145	Sus scrofa	PREDICTED: cerebellar degeneration-related protein 2-like isoform 1 [Sus scrofa]	8.14	8.56	2	4	4	5	11.83	gi|350590145	gi|350590147
	1658	gi|343432640	Sus scrofa	39S ribosomal protein L44, mitochondrial [Sus scrofa]	8.14	8.28	1	4	4	6	13.86	gi|343432640
	1659	gi|335283420	Sus scrofa	PREDICTED: protein PRRC1-like, partial [Sus scrofa]	8.14	8.28	1	4	4	5	14.84	gi|335283420
	1660	gi|335282567	Sus scrofa	PREDICTED: evolutionarily conserved signaling intermediate in Toll pathway, mitochondrial-like [Sus scrofa]	8.14	8.22	1	4	4	7	10.16	gi|335282567
	1661	gi|456753312	Sus scrofa	KIAA1033 [Sus scrofa]	8.13	9.03	2	4	4	4	3.751	gi|456753312	gi|350584574
	1662	gi|335291465	Sus scrofa	PREDICTED: UPF0587 protein C1orf123 homolog [Sus scrofa]	8.13	8.17	1	4	4	6	28.13	gi|335291465
	1663	gi|417515676	Sus scrofa	caspase-7 isoform alpha precursor [Sus scrofa]	8.12	8.19	1	4	4	6	18.94	gi|417515676
	1664	gi|260593713	Sus scrofa	occludin [Sus scrofa]	8.12	8.12	2	4	4	5	10.92	gi|260593713	gi|239934655
	1665	gi|335286400	Sus scrofa	PREDICTED: transcription elongation factor B polypeptide 1-like isoform 4 [Sus scrofa]	8.12	8.12	4	5	4	7	37.5	gi|335286400	gi|335286398	gi|335286396	gi|335286394
	1666	gi|350591252	Sus scrofa	PREDICTED: RNA-binding protein 5 [Sus scrofa]	8.11	8.61	1	4	4	5	5.521	gi|350591252
	1667	gi|164653933	Sus scrofa	sirtuin 5 [Sus scrofa]	8.11	8.36	3	4	4	6	18.06	gi|164653933	gi|157427738	gi|156630245
	1668	gi|456754226	Sus scrofa	sorting nexin 4 [Sus scrofa]	8.11	8.28	1	4	4	7	17.78	gi|456754226
	1669	gi|311267769	Sus scrofa	PREDICTED: peptidyl-tRNA hydrolase 2, mitochondrial-like isoform 4 [Sus scrofa]	8.11	8.13	3	5	4	11	29.61	gi|311267769	gi|311267767	gi|311267765
	1670	gi|148234138	Sus scrofa	cytochrome c oxidase subunit 6B1 [Sus scrofa]	8.11	8.11	3	5	4	21	33.72	gi|148234138	gi|117660782	gi|227130
	1671	gi|350594366	Sus scrofa	PREDICTED: splicing regulatory glutamine/lysine-rich protein 1, partial [Sus scrofa]	8.1	8.55	1	4	4	7	10.39	gi|350594366
	1672	gi|348605272	Sus scrofa	mitochondrial ribosomal protein S34 [Sus scrofa]	8.1	8.16	1	6	4	11	21.56	gi|348605272
	1673	gi|311249666	Sus scrofa	PREDICTED: ribosome-releasing factor 2, mitochondrial-like [Sus scrofa]	8.09	8.45	1	4	4	4	8.119	gi|311249666
	1674	gi|311268846	Sus scrofa	PREDICTED: coiled-coil domain-containing protein 51-like isoform 1 [Sus scrofa]	8.08	8.46	2	4	4	5	9.024	gi|311268846	gi|311268844
	1675	gi|409733864	Sus scrofa	c-Jun activation domain binding protein-1 [Sus scrofa]	8.08	8.08	3	5	4	6	17.37	gi|409733864	gi|157427724	gi|148800597
	1676	gi|311277231	Sus scrofa	PREDICTED: trimethyllysine dioxygenase, mitochondrial-like [Sus scrofa]	8.07	8.37	1	3	3	4	10.69	gi|311277231
	1677	gi|335289931	Sus scrofa	PREDICTED: apoptosis regulator BAX isoform 2 [Sus scrofa]	8.07	8.17	2	6	4	10	21.79	gi|335289931	gi|335289929
	1678	gi|343790890	Sus scrofa	acyl-CoA dehydrogenase family, member 8 [Sus scrofa]	8.06	8.17	1	4	4	7	10.84	gi|343790890
	1679	gi|335290008	Sus scrofa	PREDICTED: ras-related protein R-Ras-like [Sus scrofa]	8.06	8.07	1	5	4	8	21.56	gi|335290008
	1680	gi|311275228	Sus scrofa	PREDICTED: glutathione S-transferase kappa 1-like isoform 1 [Sus scrofa]	8.05	8.1	3	4	4	4	17.7	gi|311275228	gi|311275230	gi|311275226
	1681	gi|335310356	Sus scrofa	PREDICTED: drebrin-like, partial [Sus scrofa]	8.05	8.08	1	4	4	8	23.18	gi|335310356
	1682	gi|335298382	Sus scrofa	PREDICTED: thioredoxin domain-containing protein 17-like isoform 2 [Sus scrofa]	8.05	8.05	2	4	4	9	38.21	gi|335298382	gi|311268187
	1683	gi|95117652	Sus scrofa	muscle 6-phosphofructokinase [Sus scrofa]	8.04	15.37	4	4	4	6	13.17	gi|95117652	gi|86371672	gi|122135793	gi|113205650
	1684	gi|335284508	Sus scrofa	PREDICTED: mu-crystallin homolog [Sus scrofa]	8.04	8.07	1	4	4	5	19.11	gi|335284508
	1685	gi|350587800	Sus scrofa	PREDICTED: histone-lysine N-methyltransferase SETD7 [Sus scrofa]	8.04	8.06	2	4	4	4	11.58	gi|350587800	gi|456754203
	1686	gi|311265230	Sus scrofa	PREDICTED: 3'(2'),5'-bisphosphate nucleotidase 1-like isoform 2 [Sus scrofa]	8.03	8.15	2	4	4	8	15.34	gi|311265230	gi|311265232
	1687	gi|343962595	Sus scrofa	thioredoxin, mitochondrial [Sus scrofa]	8.03	8.15	1	4	4	10	17.47	gi|343962595
	1688	gi|194033457	Sus scrofa	PREDICTED: monofunctional C1-tetrahydrofolate synthase, mitochondrial-like, partial [Sus scrofa]	8.02	8.2	1	4	4	8	14.98	gi|194033457
	1689	gi|335288106	Sus scrofa	PREDICTED: SAP domain-containing ribonucleoprotein-like isoform 3 [Sus scrofa]	8.02	8.08	3	4	4	4	27.14	gi|335288106	gi|311255630	gi|335288104
	1690	gi|350529368	Sus scrofa	synaptojanin 2 binding protein [Sus scrofa]	8.02	8.03	1	4	4	6	33.79	gi|350529368
	1691	gi|488443472	Sus scrofa	LSm14A protein [Sus scrofa]	8.01	8.78	1	4	4	5	9.287	gi|488443472
	1692	gi|346716318	Sus scrofa	cleavage and polyadenylation specificity factor subunit 5 [Sus scrofa]	8.01	8.22	1	4	4	7	27.75	gi|346716318
	1693	gi|335291063	Sus scrofa	PREDICTED: palmitoyl-protein thioesterase 1-like [Sus scrofa]	8.01	8.14	3	4	4	7	9.804	gi|335291063	gi|311258974	gi|335291059
	1694	gi|350583748	Sus scrofa	PREDICTED: ran GTPase-activating protein 1 [Sus scrofa]	8.01	8.01	1	4	4	7	17.32	gi|350583748
	1695	gi|68534962	Sus scrofa	histone H1.2-like protein [Sus scrofa]	8	29.67	3	4	4	24	37.56	gi|68534962	gi|66775665	gi|45479844
	1696	gi|335292563	Sus scrofa	PREDICTED: NEDD8-like [Sus scrofa]	8	8.05	2	3	3	11	45.68	gi|335292563	gi|311260957
	1697	gi|335287004	Sus scrofa	PREDICTED: 28S ribosomal protein S21, mitochondrial-like isoform 2 [Sus scrofa]	8	8.03	3	5	4	9	40.23	gi|335287004	gi|335287002	gi|335307926
	1698	gi|47522884	Sus scrofa	diacylglycerol kinase alpha [Sus scrofa]	8	8	4	4	4	7	6.267	gi|47522884	gi|226820	gi|1939	gi|125323
	1699	gi|335290920	Sus scrofa	PREDICTED: MARCKS-related protein-like isoform 1 [Sus scrofa]	8	8	4	4	4	5	24.12	gi|335290920	gi|311258854	gi|335290922	gi|311258852
	1700	gi|350593250	Sus scrofa	PREDICTED: rab3 GTPase-activating protein catalytic subunit [Sus scrofa]	7.97	8.22	1	4	4	8	4.294	gi|350593250
	1701	gi|335307623	Sus scrofa	PREDICTED: ras-related protein Rab-5B-like [Sus scrofa]	7.96	12.44	1	6	4	9	41.86	gi|335307623
	1702	gi|350593606	Sus scrofa	PREDICTED: integrin alpha-6 [Sus scrofa]	7.95	8.41	1	4	4	10	7.43	gi|350593606
	1703	gi|311248332	Sus scrofa	PREDICTED: deoxyhypusine hydroxylase-like [Sus scrofa]	7.95	8.03	1	4	4	9	14.85	gi|311248332
	1704	gi|350579603	Sus scrofa	PREDICTED: ribosome-recycling factor, mitochondrial-like [Sus scrofa]	7.95	8.01	2	9	4	15	20.61	gi|350579603	gi|350579605
	1705	gi|335282871	Sus scrofa	PREDICTED: epidermal growth factor receptor pathway substrate 15-like 1 [Sus scrofa]	7.94	8.15	1	4	4	4	4.066	gi|335282871
	1706	gi|311273981	Sus scrofa	PREDICTED: nudC domain-containing protein 2-like isoform 1 [Sus scrofa]	7.93	8.16	1	4	4	4	29.3	gi|311273981
	1707	gi|190360621	Sus scrofa	ferric-chelate reductase 1 precursor [Sus scrofa]	7.93	8	2	5	4	13	6.43	gi|190360621	gi|187373267
	1708	gi|284519721	Sus scrofa	fatty acid desaturase 2 [Sus scrofa]	7.92	9.01	3	4	4	6	10.14	gi|284519721	gi|222090424	gi|282555015
	1709	gi|350586196	Sus scrofa	PREDICTED: nardilysin [Sus scrofa]	7.92	8.27	3	4	4	5	3.163	gi|350586196	gi|417515437	gi|350586198
	1710	gi|335291759	Sus scrofa	PREDICTED: protein DEK [Sus scrofa]	7.91	8.25	2	3	3	10	11.5	gi|335291759	gi|194038067
	1711	gi|350593434	Sus scrofa	PREDICTED: glutathione reductase, mitochondrial isoform 3 [Sus scrofa]	7.91	8.06	4	3	3	4	17.38	gi|350593434	gi|350593430	gi|350593436	gi|350593432
	1712	gi|5902681	Sus scrofa	RecName: Full=Serine/threonine-protein phosphatase 2A 55 kDa regulatory subunit B alpha isoform; AltName: Full=PP2A subunit B isoform B55-alpha; AltName: Full=PP2A subunit B isoform PR55-alpha; AltName: Full=PP2A subunit B isoform R2-alpha; AltName: Full=PP2A subunit B isoform alpha	7.91	7.98	3	4	4	12	9.859	gi|5902681	gi|510343	gi|255683519
	1713	gi|350583480	Sus scrofa	PREDICTED: WD repeat-containing protein 3 [Sus scrofa]	7.89	8.16	1	4	4	5	4.772	gi|350583480
	1714	gi|350591669	Sus scrofa	PREDICTED: GMP synthase [glutamine-hydrolyzing]-like [Sus scrofa]	7.89	7.96	1	5	4	18	10.49	gi|350591669
	1715	gi|311271911	Sus scrofa	PREDICTED: nucleolysin TIAR isoform 2 [Sus scrofa]	7.87	7.87	2	3	3	5	14.29	gi|311271911	gi|311271909
	1716	gi|219521966	Sus scrofa	acylglycerol kinase, mitochondrial [Sus scrofa]	7.86	8.05	2	4	4	5	9.501	gi|219521966	gi|217314883
	1717	gi|335290482	Sus scrofa	PREDICTED: peroxisomal membrane protein PEX14 [Sus scrofa]	7.86	8.05	3	4	4	7	17.52	gi|335290482	gi|311258435	gi|311258433
	1718	gi|9957597	Sus scrofa	RNA helicase [Sus scrofa]	7.83	8.11	5	4	4	6	5.957	gi|9957597	gi|75050051	gi|356460981	gi|224176124	gi|157272171
	1719	gi|350588680	Sus scrofa	PREDICTED: vacuolar protein sorting-associated protein 26B-like [Sus scrofa]	7.83	7.88	3	4	4	4	15.19	gi|350588680	gi|212549653	gi|209361546
	1720	gi|335284373	Sus scrofa	PREDICTED: LOW QUALITY PROTEIN: E3 ubiquitin-protein ligase BRE1B-like [Sus scrofa]	7.82	12.97	1	3	3	4	5.877	gi|335284373
	1721	gi|350580065	Sus scrofa	PREDICTED: syntaxin-3-like, partial [Sus scrofa]	7.79	7.85	1	4	4	6	13.78	gi|350580065
	1722	gi|311245647	Sus scrofa	PREDICTED: 39S ribosomal protein L46, mitochondrial-like [Sus scrofa]	7.75	7.88	1	5	4	9	24.01	gi|311245647
	1723	gi|311249297	Sus scrofa	PREDICTED: peptidyl-prolyl cis-trans isomerase FKBP8 [Sus scrofa]	7.75	7.8	1	5	4	6	13.77	gi|311249297
	1724	gi|335290039	Sus scrofa	PREDICTED: DNA polymerase delta catalytic subunit [Sus scrofa]	7.74	9.73	1	3	3	3	4.336	gi|335290039
	1725	gi|58332862	Sus scrofa	lysosome-associated membrane glycoprotein 1 precursor [Sus scrofa]	7.73	7.73	2	5	4	15	8.717	gi|58332862	gi|57282794
	1726	gi|350580668	Sus scrofa	PREDICTED: scaffold attachment factor B2 [Sus scrofa]	7.72	13.83	1	4	4	9	7.416	gi|350580668
	1727	gi|311274870	Sus scrofa	PREDICTED: 1-phosphatidylinositol-4,5-bisphosphate phosphodiesterase gamma-1-like [Sus scrofa]	7.72	8.04	1	4	4	4	4.512	gi|311274870
	1728	gi|311275439	Sus scrofa	PREDICTED: transportin-3 isoform 1 [Sus scrofa]	7.71	8.13	3	4	4	5	5.092	gi|311275439	gi|335305352	gi|335305354
	1729	gi|350580632	Sus scrofa	PREDICTED: general transcription factor IIF subunit 1-like [Sus scrofa]	7.71	7.93	1	3	3	5	8.317	gi|350580632
	1730	gi|350584658	Sus scrofa	PREDICTED: methionine aminopeptidase 2 isoform 2 [Sus scrofa]	7.71	7.85	4	4	4	4	11.21	gi|350584658	gi|417515546	gi|350584660	gi|350584656
	1731	gi|350579945	Sus scrofa	PREDICTED: barrier-to-autointegration factor-like [Sus scrofa]	7.71	7.81	10	4	4	6	22.47	gi|350579945	gi|335281493	gi|335281491	gi|335281489	gi|335281487	gi|335281485	gi|311247256	gi|311247254	gi|311247252	gi|311247250
	1732	gi|335297132	Sus scrofa	PREDICTED: cysteinyl-tRNA synthetase, mitochondrial-like [Sus scrofa]	7.71	7.8	1	4	4	4	9.866	gi|335297132
	1733	gi|350588867	Sus scrofa	PREDICTED: hypothetical protein LOC100621977 [Sus scrofa]	7.71	7.71	1	4	4	8	13	gi|350588867
	1734	gi|311253303	Sus scrofa	PREDICTED: exosome complex component RRP41-like isoform 1 [Sus scrofa]	7.71	7.71	1	4	4	8	22.86	gi|311253303
	1735	gi|350579086	Sus scrofa	PREDICTED: fermitin family homolog 2 [Sus scrofa]	7.7	7.79	1	4	4	5	10.65	gi|350579086
	1736	gi|51316557	Sus scrofa	RecName: Full=Diamine acetyltransferase 2; AltName: Full=Polyamine N-acetyltransferase 2; AltName: Full=Spermidine/spermine N(1)-acetyltransferase 2	7.7	7.75	3	3	3	6	31.18	gi|51316557	gi|32263929	gi|194018684
	1737	gi|335290460	Sus scrofa	PREDICTED: dnaJ homolog subfamily C member 11 [Sus scrofa]	7.69	7.76	1	4	4	6	13.08	gi|335290460
	1738	gi|343962640	Sus scrofa	mRNA turnover 4 homolog [Sus scrofa]	7.69	7.72	1	4	4	4	15.35	gi|343962640
	1739	gi|311258972	Sus scrofa	PREDICTED: adenylyl cyclase-associated protein 1-like [Sus scrofa]	7.68	9.79	1	4	4	9	24.28	gi|311258972
	1740	gi|47522942	Sus scrofa	high mobility group protein B2 [Sus scrofa]	7.66	14.07	13	4	4	4	32.86	gi|47522942	gi|300650742	gi|300629381	gi|300627768	gi|300537557	gi|259467120	gi|259464969	gi|259453251	gi|259437815	gi|164492
	1741	gi|194041237	Sus scrofa	PREDICTED: guanine nucleotide-binding protein-like 3 [Sus scrofa]	7.66	7.88	1	4	4	5	9.672	gi|194041237
	1742	gi|343432674	Sus scrofa	carbohydrate kinase domain-containing protein isoform 2 [Sus scrofa]	7.66	7.7	2	4	4	4	15.5	gi|343432674	gi|343432672
	1743	gi|346421435	Sus scrofa	sorbitol dehydrogenase [Sus scrofa]	7.66	7.69	1	4	4	7	12.64	gi|346421435
	1744	gi|75053356	Sus scrofa	RecName: Full=Interferon regulatory factor 3; Short=IRF-3	7.65	7.65	5	4	4	5	13.37	gi|75053356	gi|47523300	gi|40363627	gi|317016904	gi|163141076
	1745	gi|54114954	Sus scrofa	TPA_inf: HN1-like protein [Sus scrofa]	7.65	7.65	2	4	4	5	23.94	gi|54114954	gi|114326218
	1746	gi|350580979	Sus scrofa	PREDICTED: WD repeat-containing protein 36-like [Sus scrofa]	7.64	9.21	1	4	4	5	5.251	gi|350580979
	1747	gi|311270597	Sus scrofa	PREDICTED: 26S proteasome non-ATPase regulatory subunit 9-like [Sus scrofa]	7.64	7.69	1	5	4	15	23.32	gi|311270597
	1748	gi|350585584	Sus scrofa	PREDICTED: calsyntenin-1 [Sus scrofa]	7.62	7.87	2	4	4	5	4.293	gi|350585584	gi|335307535
	1749	gi|335287361	Sus scrofa	PREDICTED: formin binding protein 1-like [Sus scrofa]	7.62	7.69	1	3	3	3	11.07	gi|335287361
	1750	gi|311247754	Sus scrofa	PREDICTED: thioredoxin-related transmembrane protein 2-like [Sus scrofa]	7.59	7.65	1	4	4	5	14.19	gi|311247754
	1751	gi|335308170	Sus scrofa	PREDICTED: sorting and assembly machinery component 50 homolog, partial [Sus scrofa]	7.58	7.75	1	3	3	9	11.31	gi|335308170
	1752	gi|148839601	Sus scrofa	RecName: Full=Protein QIL1	7.58	7.61	3	5	4	8	28.81	gi|148839601	gi|148235477	gi|117660492
	1753	gi|335298834	Sus scrofa	PREDICTED: leucine-rich repeat flightless-interacting protein 2 [Sus scrofa]	7.57	12.22	1	4	4	5	9.388	gi|335298834
	1754	gi|335303100	Sus scrofa	PREDICTED: nck-associated protein 1 isoform 2 [Sus scrofa]	7.56	8.17	3	5	4	5	4.233	gi|335303100	gi|335303098	gi|335303102
	1755	gi|347300163	Sus scrofa	succinate-semialdehyde dehydrogenase, mitochondrial [Sus scrofa]	7.55	7.93	1	3	3	3	10.09	gi|347300163
	1756	gi|417515548	Sus scrofa	selenide, water dikinase 1 isoform 1 [Sus scrofa]	7.54	7.95	1	3	3	7	13.01	gi|417515548
	1757	gi|335310829	Sus scrofa	PREDICTED: ubiquitin carboxyl-terminal hydrolase 14-like [Sus scrofa]	7.54	7.83	1	4	4	4	12.15	gi|335310829
	1758	gi|456754085	Sus scrofa	mitogen-activated protein kinase 3 [Sus scrofa]	7.53	9.53	1	4	4	5	20	gi|456754085
	1759	gi|350595338	Sus scrofa	PREDICTED: LOW QUALITY PROTEIN: actin-binding protein anillin-like [Sus scrofa]	7.53	7.94	1	4	4	4	3.65	gi|350595338
	1760	gi|335292272	Sus scrofa	PREDICTED: fumarylacetoacetase-like [Sus scrofa]	7.53	7.56	1	3	3	5	11.93	gi|335292272
	1761	gi|350591372	Sus scrofa	PREDICTED: CCA tRNA nucleotidyltransferase 1, mitochondrial isoform 1, partial [Sus scrofa]	7.51	8.84	1	4	4	6	28.22	gi|350591372
	1762	gi|62286962	Sus scrofa	RecName: Full=Optineurin	7.51	8.7	3	3	3	5	5.923	gi|62286962	gi|47522752	gi|31324103
	1763	gi|417515509	Sus scrofa	branched chain amino-acid transaminase 1, cytosolic [Sus scrofa]	7.5	8.49	2	3	3	6	12.95	gi|417515509	gi|350584331
	1764	gi|600819	Sus scrofa	gamma-glutamyl transpeptidase [Sus scrofa]	7.5	7.58	4	4	4	5	6.514	gi|600819	gi|47522880	gi|146741348	gi|121149
	1765	gi|350592934	Sus scrofa	PREDICTED: TATA-binding protein-associated factor 172 [Sus scrofa]	7.49	7.81	1	3	3	4	2.758	gi|350592934
	1766	gi|343432666	Sus scrofa	vacuolar protein sorting 4 homolog A [Sus scrofa]	7.47	15.88	1	4	4	4	17.16	gi|343432666
	1767	gi|350595802	Sus scrofa	PREDICTED: SH3 domain-binding glutamic acid-rich-like protein-like [Sus scrofa]	7.47	7.5	2	5	4	9	35.34	gi|350595802	gi|350595800
	1768	gi|350578830	Sus scrofa	PREDICTED: intron-binding protein aquarius [Sus scrofa]	7.46	10.06	1	3	3	6	3.328	gi|350578830
	1769	gi|350584207	Sus scrofa	PREDICTED: LOW QUALITY PROTEIN: protein MON2 homolog isoform 3 [Sus scrofa]	7.46	8.06	1	5	4	5	2.617	gi|350584207
	1770	gi|417515784	Sus scrofa	all-trans-retinol 13,14-reductase precursor [Sus scrofa]	7.46	7.64	2	3	3	4	8.02	gi|417515784	gi|311252239
	1771	gi|350581895	Sus scrofa	PREDICTED: RNA-binding protein with serine-rich domain 1-like isoform 2 [Sus scrofa]	7.46	7.46	2	3	3	11	20.33	gi|350581895	gi|350581893
	1772	gi|335297415	Sus scrofa	PREDICTED: 60S ribosomal protein L38-like isoform 2 [Sus scrofa]	7.45	7.6	2	4	4	8	51.43	gi|335297415	gi|311266862
	1773	gi|350589963	Sus scrofa	PREDICTED: LIM domain only protein 7-like [Sus scrofa]	7.45	7.47	1	3	3	7	43.75	gi|350589963
	1774	gi|311249593	Sus scrofa	PREDICTED: vesicular integral-membrane protein VIP36 [Sus scrofa]	7.44	7.45	1	4	4	7	21.17	gi|311249593
	1775	gi|335278958	Sus scrofa	PREDICTED: costars family protein C6orf115-like [Sus scrofa]	7.44	7.44	3	4	3	13	49.38	gi|335278958	gi|335278956	gi|311243865
	1776	gi|311246132	Sus scrofa	PREDICTED: 39S ribosomal protein L50, mitochondrial-like [Sus scrofa]	7.43	7.76	1	4	4	5	30.19	gi|311246132
	1777	gi|350592016	Sus scrofa	PREDICTED: LOW QUALITY PROTEIN: protein TFG [Sus scrofa]	7.42	7.87	1	3	3	4	18.16	gi|350592016
	1778	gi|350588569	Sus scrofa	PREDICTED: sortilin-related receptor, partial [Sus scrofa]	7.42	7.48	1	4	4	7	13.23	gi|350588569
	1779	gi|311250145	Sus scrofa	PREDICTED: cytochrome b-c1 complex subunit 8-like isoform 1 [Sus scrofa]	7.42	7.43	3	4	4	8	25.89	gi|311250145	gi|335283469	gi|335283467
	1780	gi|311245746	Sus scrofa	PREDICTED: endophilin-A1-like [Sus scrofa]	7.41	11.7	1	4	4	10	20.45	gi|311245746
	1781	gi|311247522	Sus scrofa	PREDICTED: succinate dehydrogenase assembly factor 2, mitochondrial-like [Sus scrofa]	7.41	8.22	1	4	4	7	17.47	gi|311247522
	1782	gi|343403821	Sus scrofa	chromatin modifying protein 1A [Sus scrofa]	7.41	7.41	1	4	4	6	20.41	gi|343403821
	1783	gi|350587090	Sus scrofa	PREDICTED: serine palmitoyltransferase 2 [Sus scrofa]	7.4	7.55	1	3	3	4	6.997	gi|350587090
	1784	gi|343887454	Sus scrofa	chromosome 15 open reading frame 24 ortholog precursor [Sus scrofa]	7.4	7.42	2	4	4	8	25.31	gi|343887454	gi|335309394
	1785	gi|75053175	Sus scrofa	RecName: Full=Glucosylceramidase; AltName: Full=Acid beta-glucosidase; AltName: Full=Beta-glucocerebrosidase; AltName: Full=D-glucosyl-N-acylsphingosine glucohydrolase; Flags: Precursor	7.39	9.47	3	3	3	6	9.701	gi|75053175	gi|54020970	gi|34787133
	1786	gi|305855180	Sus scrofa	catechol O-methyltransferase [Sus scrofa]	7.39	7.5	2	4	4	6	17.04	gi|305855180	gi|285818436
	1787	gi|350583163	Sus scrofa	PREDICTED: aspartyl/asparaginyl beta-hydroxylase-like [Sus scrofa]	7.38	8.03	1	4	4	5	12.59	gi|350583163
	1788	gi|350582553	Sus scrofa	PREDICTED: baculoviral IAP repeat-containing protein 6 [Sus scrofa]	7.38	7.67	1	4	4	4	1.867	gi|350582553
	1789	gi|311260254	Sus scrofa	PREDICTED: inositol 1,4,5-trisphosphate receptor type 3 [Sus scrofa]	7.37	7.88	1	3	3	3	3.37	gi|311260254
	1790	gi|311250943	Sus scrofa	PREDICTED: 28 kDa heat- and acid-stable phosphoprotein-like [Sus scrofa]	7.36	8.65	1	4	3	11	20.88	gi|311250943
	1791	gi|67460595	Sus scrofa	RecName: Full=Bifunctional epoxide hydrolase 2; Includes: RecName: Full=Cytosolic epoxide hydrolase 2; Short=CEH; AltName: Full=Epoxide hydratase; AltName: Full=Soluble epoxide hydrolase; Short=SEH; Includes: RecName: Full=Lipid-phosphate phosphatase	7.35	7.47	3	3	3	8	8.829	gi|67460595	gi|48675951	gi|45551399
	1792	gi|350588678	Sus scrofa	PREDICTED: thymocyte nuclear protein 1-like [Sus scrofa]	7.34	7.43	1	4	4	5	14.75	gi|350588678
	1793	gi|335293789	Sus scrofa	PREDICTED: U6 snRNA-associated Sm-like protein LSm6-like [Sus scrofa]	7.34	7.38	1	5	4	8	46.25	gi|335293789
	1794	gi|311266579	Sus scrofa	PREDICTED: cullin-4A [Sus scrofa]	7.33	7.62	1	3	3	4	5.913	gi|311266579
	1795	gi|335280985	Sus scrofa	PREDICTED: golgin subfamily A member 1 [Sus scrofa]	7.32	7.96	1	4	4	4	7.301	gi|335280985
	1796	gi|347300255	Sus scrofa	DAZ-associated protein 1 [Sus scrofa]	7.32	7.32	1	3	3	5	13.79	gi|347300255
	1797	gi|350585252	Sus scrofa	PREDICTED: heterogeneous nuclear ribonucleoprotein U-like protein 1 [Sus scrofa]	7.28	7.36	1	3	3	3	8.852	gi|350585252
	1798	gi|335310775	Sus scrofa	PREDICTED: programmed cell death protein 6-like [Sus scrofa]	7.28	7.3	1	4	4	9	32.23	gi|335310775
	1799	gi|298160968	Sus scrofa	importin subunit alpha-3 [Sus scrofa]	7.27	8.2	2	4	4	7	10.36	gi|298160968	gi|239923315
	1800	gi|311257110	Sus scrofa	PREDICTED: conserved oligomeric Golgi complex subunit 8-like [Sus scrofa]	7.27	7.53	1	4	4	4	8.507	gi|311257110
	1801	gi|298104132	Sus scrofa	acylphosphatase-1 isoform 2 [Sus scrofa]	7.27	7.27	3	4	4	6	33.66	gi|298104132	gi|298104130	gi|110825791
	1802	gi|335282905	Sus scrofa	PREDICTED: 60S ribosomal protein L18a-like isoform 4 [Sus scrofa]	7.26	7.26	4	3	3	8	18.75	gi|335282905	gi|335282903	gi|335282901	gi|335282899
	1803	gi|311252972	Sus scrofa	PREDICTED: transmembrane protein 214-like isoform 2 [Sus scrofa]	7.25	7.49	2	2	2	2	6.698	gi|311252972	gi|311252970
	1804	gi|311252829	Sus scrofa	PREDICTED: striatin [Sus scrofa]	7.25	7.31	1	3	3	7	6.538	gi|311252829
	1805	gi|343790930	Sus scrofa	vesicle-associated membrane protein 7 [Sus scrofa]	7.24	7.33	1	4	4	7	16.82	gi|343790930
	1806	gi|62461592	Sus scrofa	collagen alpha-1(V) chain precursor [Sus scrofa]	7.24	7.27	2	3	3	3	2.554	gi|62461592	gi|62086216
	1807	gi|350578528	Sus scrofa	PREDICTED: peptidyl-prolyl cis-trans isomerase B-like, partial [Sus scrofa]	7.22	23.4	1	9	4	33	53.61	gi|350578528
	1808	gi|311248412	Sus scrofa	PREDICTED: E3 ubiquitin-protein ligase UHRF1 [Sus scrofa]	7.21	7.44	1	4	4	5	5.89	gi|311248412
	1809	gi|311259273	Sus scrofa	PREDICTED: probable prolyl-tRNA synthetase, mitochondrial [Sus scrofa]	7.21	7.39	1	4	4	4	8.898	gi|311259273
	1810	gi|311267157	Sus scrofa	PREDICTED: coiled-coil domain-containing protein 56-like [Sus scrofa]	7.21	7.21	1	5	4	6	39.62	gi|311267157
	1811	gi|335287841	Sus scrofa	PREDICTED: aladin isoform 1 [Sus scrofa]	7.18	7.2	1	3	3	4	8.242	gi|335287841
	1812	gi|350589815	Sus scrofa	PREDICTED: conserved oligomeric Golgi complex subunit 6-like [Sus scrofa]	7.17	7.87	1	3	3	4	6.088	gi|350589815
	1813	gi|194036098	Sus scrofa	PREDICTED: SHC-transforming protein 1 isoform 1 [Sus scrofa]	7.17	7.26	2	3	3	7	9.605	gi|194036098	gi|335286795
	1814	gi|350581568	Sus scrofa	PREDICTED: protein NipSnap homolog 2-like [Sus scrofa]	7.17	7.21	1	4	4	18	11.85	gi|350581568
	1815	gi|359465556	Sus scrofa	active breakpoint cluster region-related protein [Sus scrofa]	7.16	7.55	1	4	4	5	5.596	gi|359465556
	1816	gi|350582973	Sus scrofa	PREDICTED: nudC domain-containing protein 1 [Sus scrofa]	7.16	7.43	1	4	4	10	11.01	gi|350582973
	1817	gi|346716134	Sus scrofa	peptidyl-tRNA hydrolase ICT1, mitochondrial [Sus scrofa]	7.16	7.18	1	3	3	5	18.05	gi|346716134
	1818	gi|350584606	Sus scrofa	PREDICTED: small subunit processome component 20 homolog [Sus scrofa]	7.15	8.36	1	5	4	8	1.438	gi|350584606
	1819	gi|311265391	Sus scrofa	PREDICTED: apoptosis-stimulating of p53 protein 2 [Sus scrofa]	7.15	7.56	1	4	4	5	5.022	gi|311265391
	1820	gi|311273425	Sus scrofa	PREDICTED: mTERF domain-containing protein 2-like [Sus scrofa]	7.14	7.25	1	3	3	4	11.58	gi|311273425
	1821	gi|148223599	Sus scrofa	proteasome subunit beta type-7 precursor [Sus scrofa]	7.14	7.24	4	3	3	8	15.52	gi|148223599	gi|160419232	gi|123299966	gi|117660969
	1822	gi|187470655	Sus scrofa	RecName: Full=Cathepsin B; Contains: RecName: Full=Cathepsin B light chain; Contains: RecName: Full=Cathepsin B heavy chain; Flags: Precursor	7.14	7.19	4	6	3	19	15.22	gi|187470655	gi|171948776	gi|147906534	gi|118490058
	1823	gi|343887444	Sus scrofa	transmembrane emp24 domain-containing protein 5 precursor [Sus scrofa]	7.14	7.17	1	4	4	12	25.22	gi|343887444
	1824	gi|335298808	Sus scrofa	PREDICTED: cytoplasmic dynein 1 light intermediate chain 1-like [Sus scrofa]	7.14	7.14	1	4	3	4	16.4	gi|335298808
	1825	gi|201066354	Sus scrofa	DCC-interacting protein 13-alpha [Sus scrofa]	7.13	7.18	2	4	3	6	11.3	gi|201066354	gi|197130945
	1826	gi|417515862	Sus scrofa	tyrosine-protein phosphatase non-receptor type 12 [Sus scrofa]	7.12	7.29	1	4	3	6	6.258	gi|417515862
	1827	gi|350584149	Sus scrofa	PREDICTED: RNA-binding motif, single-stranded-interacting protein 2 isoform 1, partial [Sus scrofa]	7.12	7.2	1	4	4	6	12.21	gi|350584149
	1828	gi|311275455	Sus scrofa	PREDICTED: V-type proton ATPase subunit F-like [Sus scrofa]	7.12	7.15	1	3	3	5	47.9	gi|311275455
	1829	gi|350589574	Sus scrofa	PREDICTED: sickle tail protein homolog [Sus scrofa]	7.11	7.42	1	3	3	5	3.493	gi|350589574
	1830	gi|311270052	Sus scrofa	PREDICTED: mitochondrial ribonuclease P protein 1-like [Sus scrofa]	7.11	7.25	1	5	4	6	12.21	gi|311270052
	1831	gi|311275542	Sus scrofa	PREDICTED: protein FAM3C-like [Sus scrofa]	7.11	7.25	1	3	3	5	28.63	gi|311275542
	1832	gi|350578669	Sus scrofa	PREDICTED: N-acetylgalactosamine kinase isoform 1 [Sus scrofa]	7.11	7.17	2	3	3	7	10.48	gi|350578669	gi|350578671
	1833	gi|346421419	Sus scrofa	lysosome membrane protein 2 precursor [Sus scrofa]	7.1	7.35	1	4	4	8	8.159	gi|346421419
	1834	gi|417515562	Sus scrofa	branched chain amino-acid transaminase 2, mitochondrial [Sus scrofa]	7.09	7.32	3	4	4	4	11.96	gi|417515562	gi|335289923	gi|335289925
	1835	gi|350584942	Sus scrofa	PREDICTED: anamorsin-like [Sus scrofa]	7.09	7.18	1	5	4	10	15.97	gi|350584942
	1836	gi|222136592	Sus scrofa	proteasome subunit beta type-3 [Sus scrofa]	7.09	7.16	1	4	4	6	27.32	gi|222136592
	1837	gi|194474050	Sus scrofa	disintegrin and metalloproteinase domain-containing protein 10 precursor [Sus scrofa]	7.09	7.15	2	3	3	6	6.684	gi|194474050	gi|190610714
	1838	gi|335293556	Sus scrofa	PREDICTED: exocyst complex component 1 [Sus scrofa]	7.08	7.19	1	5	4	5	5.034	gi|335293556
	1839	gi|311258042	Sus scrofa	PREDICTED: UPF0510 protein INM02-like [Sus scrofa]	7.08	7.13	1	4	4	8	13.74	gi|311258042
	1840	gi|194040624	Sus scrofa	PREDICTED: plastin-2 isoform 1 [Sus scrofa]	7.07	11.62	1	3	3	5	9.888	gi|194040624
	1841	gi|194043103	Sus scrofa	PREDICTED: mevalonate kinase-like [Sus scrofa]	7.07	7.36	1	5	4	9	13.49	gi|194043103
	1842	gi|343432633	Sus scrofa	ankyrin repeat and MYND domain containing 2 [Sus scrofa]	7.07	7.24	1	4	4	5	10.2	gi|343432633
	1843	gi|311247526	Sus scrofa	PREDICTED: cleavage and polyadenylation specificity factor subunit 7 isoform 2 [Sus scrofa]	7.07	7.08	2	3	3	6	9.342	gi|311247526	gi|311247524
	1844	gi|335285592	Sus scrofa	PREDICTED: cytochrome c oxidase subunit 7A-related protein, mitochondrial-like [Sus scrofa]	7.07	7.07	1	3	3	5	32.46	gi|335285592
	1845	gi|83415439	Sus scrofa	MHC class I antigen [Sus scrofa]	7.05	14.91	31	4	4	7	32.41	gi|83415439	gi|38503456	gi|350536103	gi|284521138	gi|284521132	gi|2352988	gi|21585991	gi|20378760	gi|20378698	gi|158253220
	1846	gi|195972993	Sus scrofa	stromal interaction molecule 1 precursor [Sus scrofa]	7.04	7.22	3	4	4	5	6.569	gi|195972993	gi|157929328	gi|193883968
	1847	gi|343403792	Sus scrofa	nuclear RNA export factor 1 [Sus scrofa]	7.04	7.19	1	3	3	4	7.097	gi|343403792
	1848	gi|47522720	Sus scrofa	urokinase-type plasminogen activator precursor [Sus scrofa]	7.04	7.14	4	4	4	4	12.9	gi|47522720	gi|2152	gi|137115	gi|313676
	1849	gi|350591737	Sus scrofa	PREDICTED: F-box-like/WD repeat-containing protein TBL1XR1-like isoform 1 [Sus scrofa]	7.04	7.12	1	4	3	5	7.782	gi|350591737
	1850	gi|335297609	Sus scrofa	PREDICTED: synaptic vesicle membrane protein VAT-1 homolog [Sus scrofa]	7.04	7.09	1	2	2	3	11.5	gi|335297609
	1851	gi|346986318	Sus scrofa	cytidine deaminase [Sus scrofa]	7.04	7.04	1	4	4	12	27.4	gi|346986318
	1852	gi|90102025	Sus scrofa	RecName: Full=Hepatocyte growth factor receptor; Short=HGF receptor; AltName: Full=HGF/SF receptor; AltName: Full=Proto-oncogene c-Met; AltName: Full=Scatter factor receptor; Short=SF receptor; AltName: Full=Tyrosine-protein kinase Met; Flags: Precursor	7.03	9.93	4	4	4	7	4.707	gi|90102025	gi|83921645	gi|73918824	gi|38322750
	1853	gi|456753512	Sus scrofa	xenotropic and polytropic retrovirus receptor 1 tv1 [Sus scrofa]	7.03	7.83	2	3	3	3	7.04	gi|456753512	gi|350589085
	1854	gi|311265591	Sus scrofa	PREDICTED: nucleolar protein 6 isoform 1 [Sus scrofa]	7.03	7.64	1	4	4	6	3.406	gi|311265591
	1855	gi|343887426	Sus scrofa	THO complex 6 homolog [Sus scrofa]	7.03	7.17	1	4	4	4	13.49	gi|343887426
	1856	gi|311268826	Sus scrofa	PREDICTED: putative ATP-dependent RNA helicase DHX30-like isoform 1 [Sus scrofa]	7.02	10.87	2	3	3	3	4.104	gi|311268826	gi|335299024
	1857	gi|164664472	Sus scrofa	serine/threonine-protein phosphatase 2A 56 kDa regulatory subunit delta isoform [Sus scrofa]	7.02	7.61	2	4	4	8	8.804	gi|164664472	gi|147223351
	1858	gi|417515832	Sus scrofa	AP-2 complex subunit alpha-2 isoform 1 [Sus scrofa]	7.01	15.94	2	4	4	4	10.14	gi|417515832	gi|350579821
	1859	gi|148887343	Sus scrofa	RecName: Full=ATP synthase subunit e, mitochondrial; Short=ATPase subunit e	7	7	2	7	3	21	39.44	gi|148887343	gi|117660446
	1860	gi|194036918	Sus scrofa	PREDICTED: thiosulfate sulfurtransferase/rhodanese-like domain-containing protein 1-like [Sus scrofa]	6.99	7.13	1	4	4	9	30.66	gi|194036918
	1861	gi|417515544	Sus scrofa	methionyl aminopeptidase 1 [Sus scrofa]	6.98	7.07	2	4	3	10	13.73	gi|417515544	gi|311262799
	1862	gi|218664471	Sus scrofa	methionine adenosyltransferase 2 subunit beta [Sus scrofa]	6.97	7.06	2	4	3	10	9.581	gi|218664471	gi|198448579
	1863	gi|335305341	Sus scrofa	PREDICTED: putative adenosylhomocysteinase 3 isoform 1 [Sus scrofa]	6.96	11.21	3	4	4	5	9.002	gi|335305341	gi|335305345	gi|335305343
	1864	gi|311249625	Sus scrofa	PREDICTED: FAS-associated factor 2 [Sus scrofa]	6.95	7.47	1	5	4	9	14.83	gi|311249625
	1865	gi|194042314	Sus scrofa	PREDICTED: ATP-dependent RNA helicase SUPV3L1, mitochondrial [Sus scrofa]	6.95	7.14	1	4	4	4	5.83	gi|194042314
	1866	gi|350585860	Sus scrofa	PREDICTED: importin subunit alpha-7-like [Sus scrofa]	6.95	6.98	2	3	3	6	8.834	gi|350585860	gi|350585834
	1867	gi|311265549	Sus scrofa	PREDICTED: dynactin subunit 3-like isoform 1 [Sus scrofa]	6.94	8.57	1	4	4	5	27.42	gi|311265549
	1868	gi|456754246	Sus scrofa	Tax1 (human T-cell leukemia virus type I) binding protein 3 [Sus scrofa]	6.94	6.99	4	3	3	15	39.52	gi|456754246	gi|311268143	gi|87133208	gi|350589935
	1869	gi|343432604	Sus scrofa	ubiquitin-conjugating enzyme E2 variant 2 [Sus scrofa]	6.93	16.92	1	5	4	11	62.76	gi|343432604
	1870	gi|335310570	Sus scrofa	PREDICTED: tyrosyl-tRNA synthetase, mitochondrial-like, partial [Sus scrofa]	6.92	7.06	1	3	3	5	9.693	gi|335310570
	1871	gi|282277831	Sus scrofa	adenylosuccinate lyase [Sus scrofa]	6.92	6.94	3	4	3	10	9.504	gi|282277831	gi|195539470	gi|192383832
	1872	gi|350584147	Sus scrofa	PREDICTED: nascent polypeptide-associated complex subunit alpha [Sus scrofa]	6.92	6.92	2	5	3	21	24.11	gi|350584147	gi|350584145
	1873	gi|350593019	Sus scrofa	PREDICTED: golgi-specific brefeldin A-resistance guanine nucleotide exchange factor 1 [Sus scrofa]	6.9	10.29	1	3	3	3	3.224	gi|350593019
	1874	gi|311260926	Sus scrofa	PREDICTED: sec1 family domain-containing protein 1 [Sus scrofa]	6.9	7.08	1	3	3	3	15.82	gi|311260926
	1875	gi|194039487	Sus scrofa	PREDICTED: WD repeat-containing protein 61 [Sus scrofa]	6.9	7	1	5	4	7	16.72	gi|194039487
	1876	gi|350596374	Sus scrofa	PREDICTED: neural precursor cell expressed, developmentally down-regulated 4-like, partial [Sus scrofa]	6.9	6.93	1	4	4	9	6.494	gi|350596374
	1877	gi|350589263	Sus scrofa	PREDICTED: isoleucyl-tRNA synthetase, mitochondrial [Sus scrofa]	6.89	15.62	1	3	3	6	15.17	gi|350589263
	1878	gi|335296360	Sus scrofa	PREDICTED: UPF0553 protein C9orf64 homolog isoform 1 [Sus scrofa]	6.89	7.15	2	3	3	6	11.73	gi|335296360	gi|335296362
	1879	gi|417515601	Sus scrofa	adducin 1 (alpha) [Sus scrofa]	6.88	7.05	2	4	4	5	7.93	gi|417515601	gi|335293128
	1880	gi|417515525	Sus scrofa	ATP-binding cassette, sub-family F (GCN20), member 2 [Sus scrofa]	6.88	6.99	2	3	3	4	7.68	gi|417515525	gi|350595124
	1881	gi|350594388	Sus scrofa	PREDICTED: methylcrotonoyl-CoA carboxylase beta chain, mitochondrial-like [Sus scrofa]	6.88	6.97	1	3	3	5	10.97	gi|350594388
	1882	gi|345199331	Sus scrofa	CWC27 spliceosome-associated protein homolog [Sus scrofa]	6.88	6.88	1	3	3	3	10.81	gi|345199331
	1883	gi|194039547	Sus scrofa	PREDICTED: LDLR chaperone MESD [Sus scrofa]	6.87	6.93	1	3	3	5	15.52	gi|194039547
	1884	gi|311265237	Sus scrofa	PREDICTED: LOW QUALITY PROTEIN: rab3 GTPase-activating protein non-catalytic subunit-like [Sus scrofa]	6.86	9.22	1	3	3	4	3.305	gi|311265237
	1885	gi|392513712	Sus scrofa	cleavage stimulation factor subunit 3 [Sus scrofa]	6.86	7.66	1	3	3	8	8.229	gi|392513712
	1886	gi|350591506	Sus scrofa	PREDICTED: ruvB-like 1-like, partial [Sus scrofa]	6.84	17.77	1	3	3	8	32.72	gi|350591506
	1887	gi|335287071	Sus scrofa	PREDICTED: lysophosphatidic acid phosphatase type 6 isoform 1 [Sus scrofa]	6.83	6.98	1	4	4	4	9.346	gi|335287071
	1888	gi|116175271	Sus scrofa	transformer-2 protein homolog alpha [Sus scrofa]	6.82	13.13	2	3	3	5	19	gi|116175271	gi|115371739
	1889	gi|335301722	Sus scrofa	PREDICTED: cell division cycle and apoptosis regulator protein 1-like [Sus scrofa]	6.82	6.92	1	3	3	4	11.39	gi|335301722
	1890	gi|311257284	Sus scrofa	PREDICTED: alanine aminotransferase 2 [Sus scrofa]	6.81	7.03	1	3	3	7	9.369	gi|311257284
	1891	gi|335307557	Sus scrofa	PREDICTED: bolA-like protein 2-like, partial [Sus scrofa]	6.81	6.81	1	4	3	6	51.9	gi|335307557
	1892	gi|350583438	Sus scrofa	PREDICTED: histone H2A type 2-C-like [Sus scrofa]	6.8	52.96	7	6	4	28	65.12	gi|350583438	gi|350583432	gi|335291892	gi|335291882	gi|311259877	gi|194039884	gi|194039812
	1893	gi|335289915	Sus scrofa	PREDICTED: 60S ribosomal protein L18 isoform 3 [Sus scrofa]	6.8	6.92	4	5	4	15	21.89	gi|335289915	gi|335289913	gi|335289911	gi|89573899
	1894	gi|335282244	Sus scrofa	PREDICTED: LOW QUALITY PROTEIN: WD repeat-containing protein 18-like [Sus scrofa]	6.8	6.84	1	3	3	10	9.302	gi|335282244
	1895	gi|417515786	Sus scrofa	phosphoinositide 3-kinase regulatory subunit 4 [Sus scrofa]	6.78	7.32	2	3	3	5	3.093	gi|417515786	gi|350590945
	1896	gi|194044589	Sus scrofa	PREDICTED: actin-related protein 5 [Sus scrofa]	6.78	6.89	1	3	3	5	7.895	gi|194044589
	1897	gi|350582353	Sus scrofa	PREDICTED: hypothetical protein LOC100739488 [Sus scrofa]	6.78	6.78	1	3	3	4	13.16	gi|350582353
	1898	gi|90823108	Sus scrofa	proteasome beta 10 subunit [Sus scrofa]	6.78	6.78	4	3	3	3	17.95	gi|90823108	gi|68532159	gi|68532157	gi|113205704
	1899	gi|311268986	Sus scrofa	PREDICTED: WD repeat-containing protein 82 [Sus scrofa]	6.77	7.14	1	3	3	4	15.34	gi|311268986
	1900	gi|350596610	Sus scrofa	PREDICTED: TAR DNA-binding protein 43-like, partial [Sus scrofa]	6.77	6.86	1	5	4	10	18.15	gi|350596610
	1901	gi|335310220	Sus scrofa	PREDICTED: elongation factor Ts, mitochondrial-like, partial [Sus scrofa]	6.77	6.83	1	5	4	5	20.73	gi|335310220
	1902	gi|311248911	Sus scrofa	PREDICTED: ATPase ASNA1-like [Sus scrofa]	6.77	6.8	1	3	3	8	12.64	gi|311248911
	1903	gi|311276634	Sus scrofa	PREDICTED: mitochondrial import inner membrane translocase subunit Tim8 A-like [Sus scrofa]	6.76	6.76	1	3	3	7	54.64	gi|311276634
	1904	gi|335310921	Sus scrofa	PREDICTED: inverted formin-2-like [Sus scrofa]	6.75	7.07	1	3	3	7	5.756	gi|335310921
	1905	gi|311269677	Sus scrofa	PREDICTED: 39S ribosomal protein L47, mitochondrial-like [Sus scrofa]	6.75	6.85	1	3	3	4	12.3	gi|311269677
	1906	gi|348041212	Sus scrofa	UDP-glucuronate decarboxylase 1 isoform b [Sus scrofa]	6.75	6.82	2	3	3	3	15.48	gi|348041212	gi|348041210
	1907	gi|335296705	Sus scrofa	PREDICTED: histone deacetylase complex subunit SAP18-like [Sus scrofa]	6.75	6.78	1	4	3	7	20.26	gi|335296705
	1908	gi|343887367	Sus scrofa	collagen, type I, alpha 2 precursor [Sus scrofa]	6.74	6.74	1	3	3	5	3.66	gi|343887367
	1909	gi|325652134	Sus scrofa	bromodomain-containing protein 4 [Sus scrofa]	6.73	6.99	2	4	4	5	2.997	gi|325652134	gi|321172828
	1910	gi|311247108	Sus scrofa	PREDICTED: NADH dehydrogenase [ubiquinone] iron-sulfur protein 8, mitochondrial-like isoform 2 [Sus scrofa]	6.73	6.73	2	4	3	8	15.57	gi|311247108	gi|311247106
	1911	gi|95108236	Sus scrofa	ribonuclease L [Sus scrofa]	6.72	6.96	2	3	3	4	5.653	gi|95108236	gi|147899900
	1912	gi|72535210	Sus scrofa	protein FADD [Sus scrofa]	6.72	6.95	3	4	3	13	22.27	gi|72535210	gi|46397561	gi|417515521
	1913	gi|350592151	Sus scrofa	PREDICTED: hypothetical protein LOC100510984 [Sus scrofa]	6.72	6.93	1	3	3	9	7.337	gi|350592151
	1914	gi|350579947	Sus scrofa	PREDICTED: U4/U6.U5 tri-snRNP-associated protein 1 [Sus scrofa]	6.71	8.09	1	4	4	6	7.597	gi|350579947
	1915	gi|335281622	Sus scrofa	PREDICTED: atlastin-3 [Sus scrofa]	6.71	6.85	1	3	3	4	9.751	gi|335281622
	1916	gi|335290854	Sus scrofa	PREDICTED: protein 4.1 isoform 1 [Sus scrofa]	6.69	6.89	2	3	3	3	5.233	gi|335290854	gi|350585810
	1917	gi|335300667	Sus scrofa	PREDICTED: sodium/myo-inositol cotransporter [Sus scrofa]	6.69	6.76	2	3	3	4	4.596	gi|335300667	gi|285818488
	1918	gi|148747492	Sus scrofa	keratin, type II cytoskeletal 2 epidermal [Sus scrofa]	6.68	10.51	2	3	3	7	14.95	gi|148747492	gi|146741298
	1919	gi|335305735	Sus scrofa	PREDICTED: AP-1 complex subunit sigma-2-like [Sus scrofa]	6.68	6.77	1	4	4	6	21.66	gi|335305735
	1920	gi|346986378	Sus scrofa	heme oxygenase 2 [Sus scrofa]	6.68	6.72	1	3	3	6	13.92	gi|346986378
	1921	gi|335286108	Sus scrofa	PREDICTED: protein NDRG1-like [Sus scrofa]	6.67	6.91	1	3	3	4	14.87	gi|335286108
	1922	gi|157427709	Sus scrofa	leucyl-cystinyl aminopeptidase [Sus scrofa]	6.66	7.03	3	4	4	5	3.899	gi|157427709	gi|156778063	gi|156763828
	1923	gi|335290688	Sus scrofa	PREDICTED: hydroxymethylglutaryl-CoA lyase, mitochondrial-like isoform 1 [Sus scrofa]	6.66	6.66	1	4	4	9	15.27	gi|335290688
	1924	gi|350584752	Sus scrofa	PREDICTED: cysteine-rich with EGF-like domain protein 2-like [Sus scrofa]	6.66	6.66	2	3	3	4	7.634	gi|350584752	gi|350584750
	1925	gi|311256955	Sus scrofa	PREDICTED: inactive hydroxysteroid dehydrogenase-like protein 1-like [Sus scrofa]	6.65	9.82	1	3	3	5	15.15	gi|311256955
	1926	gi|346986400	Sus scrofa	kunitz-type protease inhibitor 1 precursor [Sus scrofa]	6.64	6.77	1	3	3	3	7.269	gi|346986400
	1927	gi|335310184	Sus scrofa	PREDICTED: signal peptidase complex catalytic subunit SEC11A-like [Sus scrofa]	6.64	6.65	1	5	4	7	16.2	gi|335310184
	1928	gi|350581176	Sus scrofa	PREDICTED: WD repeat-containing protein 55 [Sus scrofa]	6.63	6.63	1	3	3	4	13.8	gi|350581176
	1929	gi|87047642	Sus scrofa	thymosin beta-4 [Sus scrofa]	6.62	13.47	4	5	3	27	84.09	gi|87047642	gi|85700161	gi|195537253	gi|113205664
	1930	gi|350583051	Sus scrofa	PREDICTED: protein virilizer homolog [Sus scrofa]	6.62	7.45	1	3	3	3	2.68	gi|350583051
	1931	gi|311257842	Sus scrofa	PREDICTED: glutamate-rich WD repeat-containing protein 1-like [Sus scrofa]	6.62	6.74	1	3	3	3	19.1	gi|311257842
	1932	gi|75054309	Sus scrofa	RecName: Full=N-acetylgalactosamine-6-sulfatase; AltName: Full=Chondroitinsulfatase; Short=Chondroitinase; AltName: Full=Galactose-6-sulfate sulfatase; AltName: Full=N-acetylgalactosamine-6-sulfate sulfatase; Short=GalNAc6S sulfatase; Flags: Precursor	6.61	6.73	3	3	3	3	9.77	gi|75054309	gi|47522740	gi|18028088
	1933	gi|335291463	Sus scrofa	PREDICTED: protein mago nashi homolog [Sus scrofa]	6.61	6.61	2	4	3	6	22.6	gi|335291463	gi|311256159
	1934	gi|311263617	Sus scrofa	PREDICTED: coiled-coil domain-containing protein 90B, mitochondrial-like [Sus scrofa]	6.59	6.88	1	3	3	4	10.24	gi|311263617
	1935	gi|311245655	Sus scrofa	PREDICTED: nesprin-2-like [Sus scrofa]	6.59	6.78	1	2	2	2	1.929	gi|311245655
	1936	gi|194400276	Sus scrofa	tissue-pecific transplantation antigen P35B [Sus scrofa]	6.59	6.64	1	4	4	5	15.11	gi|194400276
	1937	gi|311252813	Sus scrofa	PREDICTED: CCAAT/enhancer-binding protein zeta [Sus scrofa]	6.58	6.86	1	3	3	6	3.527	gi|311252813
	1938	gi|350590053	Sus scrofa	PREDICTED: rho guanine nucleotide exchange factor 7-like [Sus scrofa]	6.58	6.67	1	3	3	5	5.606	gi|350590053
	1939	gi|340007402	Sus scrofa	RAB10, member RAS oncogene family [Sus scrofa]	6.57	14.31	1	3	3	5	31.5	gi|340007402
	1940	gi|350584919	Sus scrofa	PREDICTED: IST1 homolog [Sus scrofa]	6.57	6.89	2	4	4	10	10.08	gi|350584919	gi|417515870
	1941	gi|311263736	Sus scrofa	PREDICTED: double-strand break repair protein MRE11A isoform 1 [Sus scrofa]	6.57	6.82	2	3	3	7	6.583	gi|311263736	gi|311263738
	1942	gi|197251940	Sus scrofa	actin-related protein 2/3 complex subunit 5 [Sus scrofa]	6.56	6.61	2	4	3	8	35.1	gi|197251940	gi|195562237
	1943	gi|335286884	Sus scrofa	PREDICTED: protein S100-A5-like [Sus scrofa]	6.56	6.61	1	4	3	8	43.48	gi|335286884
	1944	gi|298104120	Sus scrofa	V-type proton ATPase subunit G 1 [Sus scrofa]	6.56	6.61	1	5	3	12	25.42	gi|298104120
	1945	gi|350588322	Sus scrofa	PREDICTED: NADH dehydrogenase [ubiquinone] 1 subunit C2-like isoform 2 [Sus scrofa]	6.56	6.56	3	4	3	11	34.34	gi|350588322	gi|350588320	gi|347922122
	1946	gi|31074402	Sus scrofa	cell cycle progression 2 protein [Sus scrofa]	6.55	6.96	5	3	3	3	5.854	gi|31074402	gi|178056484	gi|124053394	gi|31074212	gi|335310523
	1947	gi|350583690	Sus scrofa	PREDICTED: tetratricopeptide repeat protein 38-like [Sus scrofa]	6.54	6.98	1	3	3	4	6.397	gi|350583690
	1948	gi|311266177	Sus scrofa	PREDICTED: 28S ribosomal protein S31, mitochondrial isoform 2 [Sus scrofa]	6.53	6.73	2	4	3	4	7.107	gi|311266177	gi|311266175
	1949	gi|345199319	Sus scrofa	cytochrome b5 reductase 1 [Sus scrofa]	6.53	6.66	1	3	3	7	14.1	gi|345199319
	1950	gi|417515776	Sus scrofa	TGF-beta receptor type-2 isoform B precursor [Sus scrofa]	6.53	6.56	2	3	3	4	6.526	gi|417515776	gi|125863346
	1951	gi|417515920	Sus scrofa	histone-binding protein RBBP4 [Sus scrofa]	6.51	24.09	2	3	3	18	25.18	gi|417515920	gi|335290940
	1952	gi|163310773	Sus scrofa	membrane-associated progesterone receptor component 2 [Sus scrofa]	6.51	6.91	4	4	4	7	10.76	gi|163310773	gi|160688702	gi|160688700	gi|126131205
	1953	gi|311254313	Sus scrofa	PREDICTED: sorting nexin-27-like [Sus scrofa]	6.51	6.51	1	3	3	3	8.872	gi|311254313
	1954	gi|47523762	Sus scrofa	plasma membrane calcium-transporting ATPase 1 [Sus scrofa]	6.5	22.91	3	3	3	3	10.82	gi|47523762	gi|2061	gi|114319
	1955	gi|350595726	Sus scrofa	PREDICTED: LOW QUALITY PROTEIN: protein LAS1 homolog [Sus scrofa]	6.5	6.68	1	3	3	4	6.606	gi|350595726
	1956	gi|311248720	Sus scrofa	PREDICTED: eukaryotic translation initiation factor 3 subunit G-like [Sus scrofa]	6.5	6.62	1	3	3	5	11.11	gi|311248720
	1957	gi|5669105	Sus scrofa	signal transducer and activator of transcription 5b [Sus scrofa]	6.49	7.52	8	3	3	4	4.828	gi|5669105	gi|55741762	gi|13633961	gi|315273318	gi|302201680	gi|5669103	gi|55741760	gi|13633962
	1958	gi|194041035	Sus scrofa	PREDICTED: large subunit GTPase 1 homolog [Sus scrofa]	6.49	7.14	1	3	3	4	5.828	gi|194041035
	1959	gi|47522692	Sus scrofa	long-chain specific acyl-CoA dehydrogenase, mitochondrial precursor [Sus scrofa]	6.49	6.61	3	3	3	6	16.51	gi|47522692	gi|2829676	gi|1695729
	1960	gi|350585300	Sus scrofa	PREDICTED: protein ETHE1, mitochondrial-like isoform 1 [Sus scrofa]	6.49	6.55	1	4	3	11	24.24	gi|350585300
	1961	gi|335281184	Sus scrofa	PREDICTED: WD repeat-containing protein 5 [Sus scrofa]	6.48	6.49	1	3	3	4	11.08	gi|335281184
	1962	gi|9965377	Sus scrofa	uteroferrin [Sus scrofa]	6.48	6.48	7	4	3	6	12.06	gi|9965377	gi|47523494	gi|417521	gi|164720	gi|164697	gi|6137386	gi|350597191
	1963	gi|456753275	Sus scrofa	DEAH (Asp-Glu-Ala-His) box polypeptide 36 tv2 [Sus scrofa]	6.47	7.02	2	3	3	4	4.108	gi|456753275	gi|456753025
	1964	gi|335298814	Sus scrofa	PREDICTED: CLIP-associating protein 2 [Sus scrofa]	6.46	6.82	1	4	4	5	3.162	gi|335298814
	1965	gi|335307977	Sus scrofa	PREDICTED: pleckstrin homology-like domain, family B, member 2, partial [Sus scrofa]	6.46	6.77	1	4	3	4	4.434	gi|335307977
	1966	gi|456754263	Sus scrofa	uridine-cytidine kinase 1-like 1 [Sus scrofa]	6.46	6.46	1	3	3	7	5.109	gi|456754263
	1967	gi|350593598	Sus scrofa	PREDICTED: histone acetyltransferase type B catalytic subunit-like isoform 1 [Sus scrofa]	6.44	7.09	1	3	3	7	11.69	gi|350593598
	1968	gi|348605187	Sus scrofa	nucleotide binding protein 2 [Sus scrofa]	6.44	6.56	1	3	3	5	15.13	gi|348605187
	1969	gi|417515459	Sus scrofa	solute carrier family 27 (fatty acid transporter), member 4 [Sus scrofa]	6.44	6.52	5	3	3	3	6.221	gi|417515459	gi|335281047	gi|189307308	gi|189307310	gi|189307316
	1970	gi|194034135	Sus scrofa	PREDICTED: endoplasmic reticulum metallopeptidase 1 [Sus scrofa]	6.43	7.24	1	3	2	10	4.862	gi|194034135
	1971	gi|350580100	Sus scrofa	PREDICTED: receptor-type tyrosine-protein phosphatase eta [Sus scrofa]	6.43	7.08	1	3	3	3	2.643	gi|350580100
	1972	gi|417515629	Sus scrofa	AT-rich interactive domain-containing protein 1A isoform a, partial [Sus scrofa]	6.43	6.6	3	3	3	5	2.145	gi|417515629	gi|456753261	gi|350585782
	1973	gi|345199333	Sus scrofa	SEC24 family, member A [Sus scrofa]	6.42	6.51	1	4	3	6	3.322	gi|345199333
	1974	gi|350593286	Sus scrofa	PREDICTED: CLIP-associating protein 1 [Sus scrofa]	6.41	6.93	1	2	2	2	5.511	gi|350593286
	1975	gi|350583174	Sus scrofa	PREDICTED: acyl-protein thioesterase 1 [Sus scrofa]	6.41	6.81	1	2	2	8	18.96	gi|350583174
	1976	gi|335289247	Sus scrofa	PREDICTED: tRNA-dihydrouridine synthase 2-like [Sus scrofa]	6.41	6.56	1	3	3	3	7.505	gi|335289247
	1977	gi|343432623	Sus scrofa	bolA-like protein 1 [Sus scrofa]	6.41	6.42	1	3	3	5	41.61	gi|343432623
	1978	gi|118403852	Sus scrofa	UBC1 [Sus scrofa]	6.4	6.84	2	3	3	7	18.5	gi|118403852	gi|115371727
	1979	gi|343403761	Sus scrofa	syntaxin 5 [Sus scrofa]	6.4	6.48	1	3	3	4	11.55	gi|343403761
	1980	gi|47523562	Sus scrofa	secretory carrier-associated membrane protein 1 [Sus scrofa]	6.4	6.42	4	4	3	6	16.57	gi|47523562	gi|47116963	gi|3947737	gi|3395572
	1981	gi|350579890	Sus scrofa	PREDICTED: glutathione S-transferase P 1-like [Sus scrofa]	6.39	11.04	2	4	4	8	30.96	gi|350579890	gi|311247132
	1982	gi|350595127	Sus scrofa	PREDICTED: anion exchange protein 2 [Sus scrofa]	6.39	7.5	1	3	3	3	4.449	gi|350595127
	1983	gi|297747348	Sus scrofa	probable 4-hydroxy-2-oxoglutarate aldolase, mitochondrial [Sus scrofa]	6.38	6.47	1	3	3	5	13.76	gi|297747348
	1984	gi|335307696	Sus scrofa	PREDICTED: EH domain-containing protein 3 [Sus scrofa]	6.37	21.22	1	4	3	5	23.51	gi|335307696
	1985	gi|350592960	Sus scrofa	PREDICTED: sorbin and SH3 domain-containing protein 1 [Sus scrofa]	6.37	6.76	1	3	3	3	4.525	gi|350592960
	1986	gi|350587698	Sus scrofa	PREDICTED: pleiotropic regulator 1-like [Sus scrofa]	6.36	6.55	2	5	4	5	9.942	gi|350587698	gi|349732229
	1987	gi|297632426	Sus scrofa	signal sequence receptor, alpha [Sus scrofa]	6.36	6.46	1	4	3	15	18.18	gi|297632426
	1988	gi|311273678	Sus scrofa	PREDICTED: protein pelota homolog [Sus scrofa]	6.36	6.45	1	3	3	6	6.753	gi|311273678
	1989	gi|311259504	Sus scrofa	PREDICTED: probable rRNA-processing protein EBP2-like [Sus scrofa]	6.36	6.42	1	5	4	13	13.36	gi|311259504
	1990	gi|345199296	Sus scrofa	RAB24, member RAS oncogene family [Sus scrofa]	6.36	6.38	1	3	3	3	29.56	gi|345199296
	1991	gi|350588024	Sus scrofa	PREDICTED: heterogeneous nuclear ribonucleoprotein D0-like [Sus scrofa]	6.35	6.4	1	4	3	22	17.41	gi|350588024
	1992	gi|311246542	Sus scrofa	PREDICTED: dynamin-1 [Sus scrofa]	6.34	19.42	2	3	3	7	11.87	gi|311246542	gi|194033645
	1993	gi|311270878	Sus scrofa	PREDICTED: AP-1 complex subunit beta-1 isoform 3 [Sus scrofa]	6.33	22.12	2	3	3	9	14.11	gi|311270878	gi|335301395
	1994	gi|350582038	Sus scrofa	PREDICTED: U5 small nuclear ribonucleoprotein 200 kDa helicase-like [Sus scrofa]	6.33	15.65	1	3	3	4	14.56	gi|350582038
	1995	gi|297632416	Sus scrofa	enhancer of rudimentary homolog [Sus scrofa]	6.33	6.41	1	3	3	9	22.12	gi|297632416
	1996	gi|456753114	Sus scrofa	zinc finger CCCH-type containing 18 [Sus scrofa]	6.33	6.39	1	3	3	6	3.672	gi|456753114
	1997	gi|194037373	Sus scrofa	PREDICTED: coatomer subunit zeta-1 isoform 1 [Sus scrofa]	6.33	6.36	2	3	3	7	25.42	gi|194037373	gi|311255489
	1998	gi|350578468	Sus scrofa	PREDICTED: myosin-Vb [Sus scrofa]	6.32	7.68	1	3	3	3	3.615	gi|350578468
	1999	gi|335310864	Sus scrofa	PREDICTED: endoplasmic reticulum mannosyl-oligosaccharide 1,2-alpha-mannosidase, partial [Sus scrofa]	6.32	6.38	1	3	3	4	4.929	gi|335310864
[truncated: 2,365 more rows]

## Sheet: Protein Quant Summary
Protein Quant Summary	Protein N	Representative Accession	Species	Name	Unused ProtScore	log 116:114	log 117:115						P-Value 116:114	P-Value 117:115
	1	gi|417515907	Sus scrofa	plectin, partial [Sus scrofa]	618.49	-0.536	-0.28						0	1.62093e-14
	2	gi|408360214	Sus scrofa	RecName: Full=Vimentin	351.83	0.00400006	0.00799985						0.256154	0.0122067
	3	gi|417515715	Sus scrofa	N-myosin-9 [Sus scrofa]	305.5	-0.00800001	-0.00399999						0.181529	0.582169
	4	gi|45269029	Sus scrofa	cytoskeletal beta actin, partial [Sus scrofa]	195.94	-0.024	0.188						0.0228693	0.3271
	5	gi|85701138	Sus scrofa	RecName: Full=Prelamin-A/C; Contains: RecName: Full=Lamin-A/C; Flags: Precursor	176.7	-0.04	0.448						0.0606102	0.000116726
	6	gi|417516001	Sus scrofa	talin-1 [Sus scrofa]	163.05	-0.22	-0.328						4.20686e-06	4.92836e-08
	7	gi|345441750	Sus scrofa	heat shock 70kDa protein 8 [Sus scrofa]	157.59	-0.048	-0.356						0.253491	0.00127498
	8	gi|194038728	Sus scrofa	PREDICTED: pyruvate kinase isozymes M1/M2 isoform 1 [Sus scrofa]	148.17	-0.236	-0.148						0.546704	0.800598
	9	gi|198443144	Sus scrofa	Chain B, Crystal Structure Of Mammalian Fatty Acid Synthase In Complex With Nadp	143.06	0.232	0.228						0.0142868	0.00230706
	10	gi|359811347	Sus scrofa	60 kDa heat shock protein, mitochondrial [Sus scrofa]	139.52	0.5	0.768						0.00256371	1.70754e-09
	11	gi|311273021	Sus scrofa	PREDICTED: fibronectin isoform 2 [Sus scrofa]	131.63	1.116	1.092						0.155174	0.156766
	12	gi|50403675	Sus scrofa	RecName: Full=Vinculin; AltName: Full=Metavinculin	131.28	-0.28	-0.584						1.20347e-08	0
	13	gi|346986428	Sus scrofa	heat shock 90kD protein 1, beta [Sus scrofa]	130.1	-0.152	-0.684						0.516284	0.00421941
	14	gi|350579657	Sus scrofa	PREDICTED: 78 kDa glucose-regulated protein [Sus scrofa]	129.71	0.224	0.324						0.000850566	5.981e-10
	15	gi|311246557	Sus scrofa	PREDICTED: spectrin alpha chain, brain [Sus scrofa]	128.72	-0.16	-0.232						6.64836e-05	4.45911e-07
	16	gi|350590876	Sus scrofa	PREDICTED: myosin-10, partial [Sus scrofa]	124.14	0.0440001	0.312						0.850587	1.96176e-05
	17	gi|335309939	Sus scrofa	PREDICTED: nucleolin-like [Sus scrofa]	121.34	0.28	-0.42						0.250665	0.00208129
	18	gi|417515895	Sus scrofa	ras GTPase-activating-like protein IQGAP1 [Sus scrofa]	120.92	0.192	-0.028						0.0886372	0.565805
	19	gi|350592954	Sus scrofa	PREDICTED: LOW QUALITY PROTEIN: myoferlin [Sus scrofa]	120.63	0.196	0.0999998						0.000925427	0.161002
	20	gi|358009193	Sus scrofa	prolyl 4-hydroxylase beta polypeptide [Sus scrofa]	119.96	0.232	0.512						0.199044	1.07118e-06
	21	gi|335289608	Sus scrofa	PREDICTED: alpha-actinin-4-like isoform 2 [Sus scrofa]	118.48	-0.244	-0.456						0.000348589	2.98943e-09
	22	gi|54020966	Sus scrofa	annexin A2 [Sus scrofa]	115.95	0.0999998	-0.056						0.287991	0.0112664
	23	gi|304365428	Sus scrofa	protein disulfide-isomerase A3 precursor [Sus scrofa]	115.88	0.204	0.404						0.00187478	2.88545e-11
	24	gi|350588218	Sus scrofa	PREDICTED: nuclear mitotic apparatus protein 1-like [Sus scrofa]	115.69	-0.332	-0.196						6.08926e-07	0.00398377
	25	gi|350591286	Sus scrofa	PREDICTED: filamin-B-like [Sus scrofa]	114.45	-0.336	-0.416						2.4292e-06	6.56838e-07
	26	gi|329744642	Sus scrofa	glyceraldehyde-3-phosphate dehydrogenase [Sus scrofa]	114.07	-0.112	-0.036						0.941025	0.990422
	27	gi|431944	Sus scrofa	Ppk 98; a protein kinase [Sus scrofa]	113.42	0.348	0.524						8.21953e-06	5.71634e-10
	28	gi|417515893	Sus scrofa	stress-70 protein, mitochondrial precursor [Sus scrofa]	112.91	0.256	0.536						0.0023089	1.11022e-15
	29	gi|350589126	Sus scrofa	PREDICTED: nucleoprotein TPR [Sus scrofa]	111.07	-0.164	-0.184						0.0104605	0.0141172
	30	gi|335306989	Sus scrofa	PREDICTED: ATP-dependent RNA helicase A-like [Sus scrofa]	110.51	0.44	0.0919999						0.014857	0.651707
	31	gi|227430407	Sus scrofa	keratin, type II cytoskeletal 8 [Sus scrofa]	110.35	0.604	0.812						0.00029321	1.01285e-08
	32	gi|350585579	Sus scrofa	PREDICTED: alpha-enolase-like, partial [Sus scrofa]	109.79	0.112	-0.424						0.470084	0.0439971
	33	gi|81174748	Sus scrofa	beta 5-tubulin [Sus scrofa]	109.45	-0.016	0.00400006						0.896735	0.216235
	34	gi|57527987	Sus scrofa	moesin [Sus scrofa]	109.01	-0.116	-0.42						0.000445015	1.06915e-07
	35	gi|223019599	Sus scrofa	eukaryotic translation elongation factor 1 alpha 1 [Sus scrofa]	108.84	0.388	0.028						0.37806	0.866965
	36	gi|81174755	Sus scrofa	tubulin alpha [Sus scrofa]	107.64
	37	gi|335282386	Sus scrofa	PREDICTED: elongation factor 2 [Sus scrofa]	103.08	0.028	-0.38						0.595633	3.37351e-07
	38	gi|347300243	Sus scrofa	glutamate dehydrogenase 1, mitochondrial [Sus scrofa]	102.28	0.252	0.62						0.177901	5.94364e-10
	39	gi|335283403	Sus scrofa	PREDICTED: lamin-B1 [Sus scrofa]	101.83	-0.296	-0.26						0.000290475	0.0132584
	40	gi|417515810	Sus scrofa	early endosome antigen 1 [Sus scrofa]	100.55	-0.292	-0.32						1.1228e-06	8.2021e-08
	41	gi|297591975	Sus scrofa	ATP synthase subunit alpha, mitochondrial [Sus scrofa]	96.61	0.0679999	0.668						0.673368	0
	42	gi|417515928	Sus scrofa	spectrin beta chain, brain 1, partial [Sus scrofa]	95.93	-0.288	-0.36						2.29567e-06	6.33712e-09
	43	gi|225450	Sus scrofa	valosin precursor	95.73	0.124	-0.292						0.0821599	0.000231135
	44	gi|350593858	Sus scrofa	PREDICTED: carbamoyl-phosphate synthase [ammonia], mitochondrial isoform 1 [Sus scrofa]	93.44	-0.112	0.56						0.186478	0
	45	gi|417515796	Sus scrofa	hypoxia up-regulated protein 1 precursor [Sus scrofa]	92.84	0.592	0.84						0.00755462	3.02389e-07
	46	gi|225735709	Sus scrofa	clathrin heavy chain 1 [Sus scrofa]	92.1	-0.284	-0.556						2.6397e-05	5.8234e-09
	47	gi|48675927	Sus scrofa	tropomyosin alpha-3 chain [Sus scrofa]	91.83	-0.276	-0.704						0.00755523	3.11512e-05
	48	gi|311250151	Sus scrofa	PREDICTED: heat shock 70 kDa protein 4 [Sus scrofa]	91.45	0.00799985	-0.3						0.369383	0.005158
	49	gi|350582454	Sus scrofa	PREDICTED: LOW QUALITY PROTEIN: leucine-rich PPR motif-containing protein, mitochondrial [Sus scrofa]	90.32	0.308	0.34						5.3417e-06	1.25792e-07
	50	gi|335305925	Sus scrofa	PREDICTED: LOW QUALITY PROTEIN: ubiquitin-like modifier activating enzyme 1 [Sus scrofa]	89.81	0.0679999	-0.196						0.91815	0.293134
	51	gi|349732227	Sus scrofa	heterogeneous nuclear ribonucleoprotein M [Sus scrofa]	89.74	0.884	0.984						0	1.77636e-15
	52	gi|417515768	Sus scrofa	utrophin [Sus scrofa]	89.19	-0.248	-0.036						0.00882921	0.286313
	53	gi|350582175	Sus scrofa	PREDICTED: mitochondrial inner membrane protein, partial [Sus scrofa]	88.89	0.144	0.348						0.0284816	7.20098e-10
	54	gi|411147409	Sus scrofa	laminin subunit gamma-1 precursor [Sus scrofa]	88.35	0.0600002	0.436						0.895941	9.71637e-10
	55	gi|194037554	Sus scrofa	PREDICTED: ATP synthase subunit beta, mitochondrial [Sus scrofa]	87.91	0.0919999	0.712						0.961909	8.48943e-12
	56	gi|335305558	Sus scrofa	PREDICTED: heterogeneous nuclear ribonucleoproteins A2/B1 isoform 1 [Sus scrofa]	87.89	1.396	1.084						1.93331e-05	0.012112
	57	gi|392513702	Sus scrofa	protein disulfide isomerase family A, member 4 precursor [Sus scrofa]	87.54	0.136	0.404						0.20637	6.7215e-07
	58	gi|311267276	Sus scrofa	PREDICTED: keratin, type I cytoskeletal 19-like [Sus scrofa]	86.43	0.296	0.48						0.184311	0.00406749
	59	gi|350585373	Sus scrofa	PREDICTED: myosin-14-like [Sus scrofa]	85.23	-0.404	-0.108						0.000267565	0.168395
	60	gi|393714792	Sus scrofa	sodium/potassium-transporting ATPase subunit alpha-1, partial [Sus scrofa]	83.07	-0.1	-0.532						0.878869	1.70915e-05
	61	gi|281427374	Sus scrofa	T-complex protein 1 subunit beta [Sus scrofa]	83	-0.044	-0.26						0.553534	0.000600487
	62	gi|311265228	Sus scrofa	PREDICTED: LOW QUALITY PROTEIN: bifunctional aminoacyl-tRNA synthetase [Sus scrofa]	81.28	0.104	-0.164						0.00510903	0.0135493
	63	gi|47169449	Sus scrofa	Chain A, Structure Of Pig Muscle Pgk Complexed With Atp	79.02	-0.036	-0.472						0.921891	7.10491e-07
	64	gi|350587231	Sus scrofa	PREDICTED: LOW QUALITY PROTEIN: cytoplasmic dynein 1 heavy chain 1 [Sus scrofa]	78.48	-0.06	-0.176						0.146788	0.000122843
	65	gi|350593495	Sus scrofa	PREDICTED: LOW QUALITY PROTEIN: glycerol-3-phosphate dehydrogenase, mitochondrial [Sus scrofa]	78.37	0.0959998	0.412						0.0316571	3.43015e-12
	66	gi|335284210	Sus scrofa	PREDICTED: heat shock protein beta-1-like isoform 1 [Sus scrofa]	78.26	0.552	0.992						0.00606949	4.11055e-07
	67	gi|350585912	Sus scrofa	PREDICTED: microtubule-actin cross-linking factor 1 isoform 1, partial [Sus scrofa]	76.44	-0.208	-0.184						1.24519e-05	0.000315385
	68	gi|347582591	Sus scrofa	cytoskeleton-associated protein 4 [Sus scrofa]	74.9	0.22	0.46						0.000376618	2.30727e-12
	69	gi|350594669	Sus scrofa	PREDICTED: ribosome-binding protein 1 [Sus scrofa]	73.69	-0.296	-0.052						0.13484	0.506164
	70	gi|311255664	Sus scrofa	PREDICTED: extended synaptotagmin-1-like isoform 2 [Sus scrofa]	72.57	0.2	0.144						0.021437	0.105665
	71	gi|28948618	Sus scrofa	Chain A, Structure Of Full-Length Annexin A1 In The Presence Of Calcium	72.35	-0.376	-1.244						0.00257479	1.45373e-12
	72	gi|385137156	Sus scrofa	kinectin 1 (kinesin receptor) [Sus scrofa]	71.87	-0.46	-0.32						2.83238e-08	8.40323e-06
	73	gi|417515794	Sus scrofa	kinesin-1 heavy chain [Sus scrofa]	71.57	-0.18	-0.16						0.0241592	0.0286295
	74	gi|417515523	Sus scrofa	methylenetetrahydrofolate dehydrogenase (NADP+ dependent) 1 [Sus scrofa]	71.33	-0.016	-0.036						0.586694	0.223975
	75	gi|9857227	Sus scrofa	ribophorin I [Sus scrofa]	71.09	0.204	0.44						0.0799606	3.37467e-07
	76	gi|335284690	Sus scrofa	PREDICTED: periplakin [Sus scrofa]	70.45	-0.38	-0.088						3.82043e-07	0.193868
	77	gi|350592792	Sus scrofa	PREDICTED: LOW QUALITY PROTEIN: nucleolar RNA helicase 2 [Sus scrofa]	70.45	-0.012	0						0.665421	0.470546
	78	gi|335284397	Sus scrofa	PREDICTED: major vault protein isoform 1 [Sus scrofa]	70.06	-0.28	-0.104						0.000163777	0.0997031
	79	gi|341942463	Sus scrofa	ATP citrate lyase [Sus scrofa]	68.85	-0.192	0.076						0.109417	0.170558
	80	gi|347300340	Sus scrofa	thrombospondin 1 precursor [Sus scrofa]	68.05	1.592	1.524						0	0
	81	gi|350591042	Sus scrofa	PREDICTED: programmed cell death 6-interacting protein [Sus scrofa]	67.12	-0.148	-0.22						0.0522913	0.00574517
	82	gi|342187282	Sus scrofa	hexokinase 1 [Sus scrofa]	66.88	0.324	0.444						0.00096929	3.12867e-06
	83	gi|335295652	Sus scrofa	PREDICTED: laminin subunit beta-1 [Sus scrofa]	66.46	0.104	0.46						0.306509	4.51246e-10
	84	gi|194042126	Sus scrofa	PREDICTED: eukaryotic translation initiation factor 3 subunit A [Sus scrofa]	65.85	-0.132	-0.34						0.0334528	1.74735e-06
	85	gi|350589336	Sus scrofa	PREDICTED: heterogeneous nuclear ribonucleoprotein U [Sus scrofa]	65.56	1.144	1.056						0.00138541	0.0170972
	86	gi|162952052	Sus scrofa	transketolase [Sus scrofa]	65.27	-0.256	-0.42						3.60269e-05	2.96849e-08
	87	gi|340007404	Sus scrofa	alpha-actinin-1 [Sus scrofa]	65.19	-0.00399999	-0.464						0.269794	2.14127e-07
	88	gi|456753038	Sus scrofa	annexin A6 tv1 [Sus scrofa]	64.97	-0.012	-0.14						0.945378	0.0515736
	89	gi|335300583	Sus scrofa	PREDICTED: T-complex protein 1 subunit theta-like isoform 2 [Sus scrofa]	64.28	-0.136	-0.46						0.273975	4.92241e-05
	90	gi|194034450	Sus scrofa	PREDICTED: nidogen-2 [Sus scrofa]	64.06	0.884	1.12						5.90696e-07	1.11466e-12
	91	gi|217039113	Sus scrofa	HDL binding protein [Sus scrofa]	63.66	0.00799985	0.196						0.241304	0.461212
	92	gi|350578005	Sus scrofa	PREDICTED: ezrin [Sus scrofa]	63.55	-0.364	-1.06						0.000496765	5.43632e-09
	93	gi|194036975	Sus scrofa	PREDICTED: polyadenylate-binding protein 1 [Sus scrofa]	63.33	-0.068	-0.112						0.773168	0.0912407
	94	gi|350585726	Sus scrofa	PREDICTED: basement membrane-specific heparan sulfate proteoglycan core protein [Sus scrofa]	63.24	0.992	1.268						2.213e-09	3.25517e-13
	95	gi|350581138	Sus scrofa	PREDICTED: catenin alpha-1 isoform 1 [Sus scrofa]	63.17	-0.232	-0.272						0.0149449	0.00375641
	96	gi|350578257	Sus scrofa	PREDICTED: heterogeneous nuclear ribonucleoprotein Q isoform 1 [Sus scrofa]	62.76	0.0520002	-0.352						0.548276	0.732606
	97	gi|417515489	Sus scrofa	nicotinamide nucleotide transhydrogenase [Sus scrofa]	62.73	0.0440001	0.476						0.481467	5.09381e-10
	98	gi|335283461	Sus scrofa	PREDICTED: DNA repair protein RAD50 [Sus scrofa]	62.41	-0.22	-0.056						0.00224804	0.405053
	99	gi|56748897	Sus scrofa	RecName: Full=Heat shock 70 kDa protein 1B; AltName: Full=Heat shock 70 kDa protein 2; Short=HSP70.2	62.37	0.636	0.604						0.211564	0.119401
	100	gi|335281609	Sus scrofa	PREDICTED: stress-induced-phosphoprotein 1-like [Sus scrofa]	62.25	-0.00800001	-0.428						0.181298	1.19809e-11
	101	gi|222090413	Sus scrofa	acetyl-coenzyme A carboxylase alpha [Sus scrofa]	60.9	-0.248	-0.104						0.00575523	0.580471
	102	gi|47522630	Sus scrofa	aspartate aminotransferase, mitochondrial precursor [Sus scrofa]	60.36	0.156	0.668						0.0995724	2.2069e-09
	103	gi|350583022	Sus scrofa	PREDICTED: 14-3-3 protein zeta/delta [Sus scrofa]	59.91	-0.144	-0.7						0.383465	0.00431125
	104	gi|311275365	Sus scrofa	PREDICTED: caldesmon [Sus scrofa]	59.45	-0.00399999	-0.052						0.967182	0.254594
	105	gi|346644874	Sus scrofa	T-complex protein 1 subunit gamma [Sus scrofa]	59.19	-0.176	-0.488						0.0860594	1.91391e-05
	106	gi|350590731	Sus scrofa	PREDICTED: myosin-Ic [Sus scrofa]	58.96	-0.00800001	0.00400006						0.133544	0.593096
	107	gi|350591288	Sus scrofa	PREDICTED: filamin-B [Sus scrofa]	58.61	-0.252	-0.24						0.00312918	0.0223837
	108	gi|311273930	Sus scrofa	PREDICTED: nucleophosmin-like isoform 1 [Sus scrofa]	58.36	0.452	0.18						0.00456026	0.161688
	109	gi|335293906	Sus scrofa	PREDICTED: annexin A5-like [Sus scrofa]	57.74	0.18	-0.42						0.0540036	0.021711
	110	gi|194042017	Sus scrofa	PREDICTED: structural maintenance of chromosomes protein 3 [Sus scrofa]	57.68	-0.188	-0.24						0.000459905	0.000259811
	111	gi|85792232	Sus scrofa	eukaryotic translation initiation factor 4A isoform 1 [Sus scrofa]	57.38	0.176	-0.064						0.430111	0.930624
	112	gi|54037147	Sus scrofa	RecName: Full=Neutral alpha-glucosidase AB; AltName: Full=Alpha-glucosidase 2; AltName: Full=Glucosidase II subunit alpha; Flags: Precursor	56.91	0.0119999	0.18						0.54752	0.0261878
	113	gi|47522738	Sus scrofa	aconitate hydratase, mitochondrial precursor [Sus scrofa]	56.9	-0.136	0.372						0.745627	0.399128
	114	gi|335287568	Sus scrofa	PREDICTED: probable ATP-dependent RNA helicase DDX17-like [Sus scrofa]	56.82	0.16	-0.108						0.0530642	0.0417078
	115	gi|456753229	Sus scrofa	minichromosome maintenance complex component 6 [Sus scrofa]	56.56	-0.26	-0.244						0.0170621	0.0218696
	116	gi|335284299	Sus scrofa	PREDICTED: T-complex protein 1 subunit zeta-like isoform 1 [Sus scrofa]	56.53	-0.144	-0.548						0.098783	2.13226e-05
	117	gi|392513715	Sus scrofa	heterogeneous nuclear ribonucleoprotein K [Sus scrofa]	56.44	0.264	0.0679999						0.22998	0.465793
	118	gi|335296435	Sus scrofa	PREDICTED: cytoplasmic aconitate hydratase [Sus scrofa]	56.41	-0.12	-0.26						0.00270814	3.02763e-05
	119	gi|335297344	Sus scrofa	PREDICTED: integrin beta-4-like [Sus scrofa]	56.07	-0.476	0.0520002						0.000397533	0.316056
	120	gi|116175259	Sus scrofa	heterogeneous nuclear ribonucleoprotein A1 [Sus scrofa]	55.86	0.204	-0.256						0.614693	0.189106
	121	gi|350584879	Sus scrofa	PREDICTED: alanyl-tRNA synthetase, cytoplasmic [Sus scrofa]	55.79	-0.14	-0.472						0.162163	9.19631e-08
	122	gi|387912908	Sus scrofa	RecName: Full=Calreticulin; AltName: Full=CRP55; AltName: Full=Calregulin; AltName: Full=Endoplasmic reticulum resident protein 60; Short=ERp60; AltName: Full=HACBP; Flags: Precursor	55.58	0.38	0.664						0.105461	5.91486e-07
	123	gi|7387634	Sus scrofa	RecName: Full=Trifunctional enzyme subunit alpha, mitochondrial; AltName: Full=78 kDa gastrin-binding protein; AltName: Full=TP-alpha; Includes: RecName: Full=Long-chain enoyl-CoA hydratase; Includes: RecName: Full=Long chain 3-hydroxyacyl-CoA dehydrogenase; Flags: Precursor	55.33	0	0.192						0.97126	0.498779
	124	gi|335286674	Sus scrofa	PREDICTED: transgelin-2-like isoform 2 [Sus scrofa]	54.99	0.58	-0.436						0.427004	0.0914954
	125	gi|194035835	Sus scrofa	PREDICTED: coatomer subunit alpha isoform 1 [Sus scrofa]	54.94	0.00400006	-0.14						0.861437	0.0208859
	126	gi|417515566	Sus scrofa	GCN1 general control of amino-acid synthesis 1-like 1 [Sus scrofa]	54.85	-0.168	-0.332						0.14772	0.00105273
	127	gi|499340	Sus scrofa	17beta-estradiol dehydrogenase [Sus scrofa]	54.82	-0.016	0.424						0.923639	4.08058e-08
	128	gi|311252547	Sus scrofa	PREDICTED: T-complex protein 1 subunit delta-like [Sus scrofa]	54.69	-0.044	-0.292						0.147787	1.96105e-05
	129	gi|304365440	Sus scrofa	protein disulfide-isomerase A6 precursor [Sus scrofa]	54.45	0.176	0.456						0.200466	5.26316e-05
	130	gi|311254317	Sus scrofa	PREDICTED: cingulin-like [Sus scrofa]	54.01	-0.448	-0.34						0.000125967	0.000992682
	131	gi|417515897	Sus scrofa	non-POU domain-containing octamer-binding protein [Sus scrofa]	53.75	0.00400006	-0.00399999						0.890449	0.895212
	132	gi|335294990	Sus scrofa	PREDICTED: histone H2A.x-like [Sus scrofa]	53.53	0.524	0.832						0.0725832	0.0238969
	133	gi|75039721	Sus scrofa	RecName: Full=Unconventional myosin-VI; AltName: Full=Unconventional myosin-6	53.47	-0.00399999	-0.024						0.411447	0.151832
	134	gi|311251336	Sus scrofa	PREDICTED: elongation factor Tu, mitochondrial-like [Sus scrofa]	53.22	0.34	0.592						0.00033382	9.05374e-10
	135	gi|6016267	Sus scrofa	RecName: Full=Heat shock protein HSP 90-alpha	53.06	-0.128	-0.728						0.104076	4.32824e-09
	136	gi|311272935	Sus scrofa	PREDICTED: NADH-ubiquinone oxidoreductase 75 kDa subunit, mitochondrial isoform 1 [Sus scrofa]	53	0.128	0.456						0.12985	6.32404e-09
	137	gi|335282599	Sus scrofa	PREDICTED: interleukin enhancer-binding factor 3 [Sus scrofa]	52.82	0.0360002	-0.236						0.723687	0.0669193
	138	gi|350535040	Sus scrofa	eukaryotic translation initiation factor 4 gamma 1 [Sus scrofa]	52.81	-0.104	-0.2						0.90521	0.252603
	139	gi|404428588	Sus scrofa	T-complex protein 1 subunit epsilon [Sus scrofa]	52.43	-0.072	-0.444						0.856096	0.000116329
	140	gi|346421378	Sus scrofa	serpin H1 precursor [Sus scrofa]	52.1	0.508	0.608						1.22401e-06	2.79565e-08
	141	gi|343780941	Sus scrofa	prohibitin 2 [Sus scrofa]	51.9	0.252	0.38						0.000514997	1.44496e-06
	142	gi|335297787	Sus scrofa	PREDICTED: puromycin-sensitive aminopeptidase isoform 1 [Sus scrofa]	51.63	-0.168	-0.384						0.00130135	4.36255e-06
	143	gi|343790945	Sus scrofa	annexin A8 [Sus scrofa]	51.49	0.16	-0.096						0.00266001	0.218333
	144	gi|350581241	Sus scrofa	PREDICTED: leucyl-tRNA synthetase, cytoplasmic [Sus scrofa]	51.38	-0.112	-0.316						0.10337	0.0009382
	145	gi|417515754	Sus scrofa	structural maintenance of chromosomes protein 1A [Sus scrofa]	50.68	-0.308	-0.276						0.00624254	0.000425757
	146	gi|194039474	Sus scrofa	PREDICTED: DNA replication licensing factor MCM3 [Sus scrofa]	50.55	-0.392	-0.372						0.000419931	0.00157991
	147	gi|311273875	Sus scrofa	PREDICTED: microtubule-associated protein 1B [Sus scrofa]	50.42	0	-0.012						0.405053	0.727514
	148	gi|417515574	Sus scrofa	UDP-glucose glycoprotein glucosyltransferase 1 [Sus scrofa]	50.1	0.116	0.308						0.818707	0.08725
	149	gi|47523720	Sus scrofa	glucose-6-phosphate isomerase [Sus scrofa]	50	-0.264	-0.756						0.000333724	3.9394e-08
	150	gi|417515734	Sus scrofa	E3 SUMO-protein ligase RanBP2 [Sus scrofa]	49.56	-0.2	-0.06						0.0407865	0.126641
	151	gi|47523128	Sus scrofa	sarcoplasmic/endoplasmic reticulum calcium ATPase 2 [Sus scrofa]	49.46	0.0720001	0.156						0.171882	0.0172823
	152	gi|758306	Sus scrofa	gelsolin [Sus scrofa]	49.36	-0.256	0.192						0.0524852	0.294855
	153	gi|2506849	Sus scrofa	RecName: Full=Malate dehydrogenase, mitochondrial; Flags: Precursor	49.19	0.516	0.844						0.00183028	3.75951e-08
	154	gi|350590415	Sus scrofa	PREDICTED: prohibitin-like [Sus scrofa]	49.09	0.232	0.512						0.35509	0.000287981
	155	gi|350590733	Sus scrofa	PREDICTED: pre-mRNA-processing-splicing factor 8, partial [Sus scrofa]	48.54	-0.184	-0.156						0.00577901	0.0340231
	156	gi|148230268	Sus scrofa	galectin-3 [Sus scrofa]	48.39	0.488	0.704						0.152761	0.00735617
	157	gi|335282347	Sus scrofa	PREDICTED: lamin-B2 [Sus scrofa]	47.73	-0.128	-0.124						0.285967	0.585683
	158	gi|47522868	Sus scrofa	osteopontin precursor [Sus scrofa]	47.73	1.736	1.468						0.000544677	0.00201226
	159	gi|343478174	Sus scrofa	T-complex protein 1 subunit alpha [Sus scrofa]	47.46	-0.172	-0.3						0.00830373	0.000355305
	160	gi|350582932	Sus scrofa	PREDICTED: annexin A13 isoform 2 [Sus scrofa]	46.51	0	-0.00800001						0.457482	0.584585
	161	gi|335302040	Sus scrofa	PREDICTED: delta-1-pyrroline-5-carboxylate synthase isoform 1 [Sus scrofa]	45.97	0.452	0.616						5.93648e-05	3.60759e-08
	162	gi|178056550	Sus scrofa	D-3-phosphoglycerate dehydrogenase [Sus scrofa]	45.44	-0.296	-0.024						0.0238651	0.576651
	163	gi|350578415	Sus scrofa	PREDICTED: collagen alpha-1(XII) chain [Sus scrofa]	45.37	0.8	0.724						4.17673e-08	7.44769e-05
	164	gi|350582854	Sus scrofa	PREDICTED: elongation factor 1-delta-like isoform 1 [Sus scrofa]	45.22	0.0360002	-0.352						0.689267	0.00040139
	165	gi|350583507	Sus scrofa	PREDICTED: cold shock domain-containing protein E1-like [Sus scrofa]	45.18	-0.00800001	-0.188						0.544684	0.0417053
	166	gi|335299628	Sus scrofa	PREDICTED: coatomer subunit beta' [Sus scrofa]	45.15	-0.176	-0.196						0.00369181	0.0252636
	167	gi|350529411	Sus scrofa	proteasome (prosome, macropain) 26S subunit, ATPase, 2 [Sus scrofa]	45.02	-0.012	0						0.958906	0.992022
	168	gi|417515899	Sus scrofa	2-oxoglutarate dehydrogenase, mitochondrial [Sus scrofa]	45.01	0.476	0.72						0.0234633	7.00222e-06
	169	gi|335290398	Sus scrofa	PREDICTED: ATPase family AAA domain-containing protein 3-like [Sus scrofa]	44.91	0.28	0.392						0.00226083	7.31239e-06
	170	gi|311273061	Sus scrofa	PREDICTED: villin 1 [Sus scrofa]	44.81	-0.552	-0.092						1.04356e-06	0.0759589
	171	gi|350595271	Sus scrofa	PREDICTED: hypothetical protein LOC100521760 [Sus scrofa]	44.59	0.0720001	-0.204						0.120914	0.0941432
	172	gi|311268173	Sus scrofa	PREDICTED: myb-binding protein 1A [Sus scrofa]	44.56	0.312	0.112						0.00532697	0.317819
	173	gi|335291884	Sus scrofa	PREDICTED: histone H2B type 1-like [Sus scrofa]	44.51	1.232	0.848						0.0753419	0.673663
	174	gi|350595555	Sus scrofa	PREDICTED: pyruvate dehydrogenase E1 component subunit alpha, somatic form, mitochondrial isoform 1 [Sus scrofa]	44.29	0.216	0.508						0.000295215	9.77716e-10
	175	gi|350591508	Sus scrofa	PREDICTED: DNA replication licensing factor MCM2 [Sus scrofa]	44.15	-0.196	-0.128						0.0111646	0.00866309
	176	gi|57527982	Sus scrofa	radixin [Sus scrofa]	44.08	-0.272	-0.648						0.00093435	3.17362e-06
	177	gi|335290950	Sus scrofa	PREDICTED: tyrosyl-tRNA synthetase, cytoplasmic [Sus scrofa]	43.89	-0.088	-0.352						0.195045	0.000344525
	178	gi|343790920	Sus scrofa	fumarate hydratase [Sus scrofa]	43.76	0.12	0.392						0.0105092	1.12289e-07
	179	gi|350582222	Sus scrofa	PREDICTED: LOW QUALITY PROTEIN: dynactin subunit 1 [Sus scrofa]	43.6	-0.148	-0.148						0.183744	0.0971637
	180	gi|8745552	Sus scrofa	voltage-dependent anion channel 1 [Sus scrofa]	43.46	0.792	1.064						0.0052735	1.99951e-05
	181	gi|335299055	Sus scrofa	PREDICTED: inosine-5'-monophosphate dehydrogenase 2-like isoform 2 [Sus scrofa]	43.44	-0.22	-0.512						0.0243922	7.50329e-05
	182	gi|350539515	Sus scrofa	ATP-dependent RNA helicase DDX3X [Sus scrofa]	43.31	0.404	0.308						0.00109964	0.00167734
	183	gi|332634672	Sus scrofa	tight junction protein ZO-2 [Sus scrofa]	43.31	0.404	0.24						0.000279636	0.0269661
	184	gi|255683404	Sus scrofa	isocitrate dehydrogenase [NADP], mitochondrial [Sus scrofa]	43.29	0.132	0.592						0.0517272	1.33271e-10
	185	gi|345441801	Sus scrofa	TNF receptor-associated protein 1 [Sus scrofa]	43.25	0.132	0.452						0.389929	2.57297e-08
	186	gi|473571	Sus scrofa domesticus	lactate dehydrogenase-A [Sus scrofa domesticus]	43.23	-0.124	-1.352						0.00333985	3.18701e-12
	187	gi|330417958	Sus scrofa	phosphoenolpyruvate carboxykinase [GTP], mitochondrial [Sus scrofa]	42.89	0.292	0.76						0.0947606	8.4119e-06
	188	gi|353468887	Sus scrofa	signal transducer and activator of transcription 1 [Sus scrofa]	42.79	0.256	0.844						0.326508	5.59967e-10
	189	gi|311272131	Sus scrofa	PREDICTED: aspartyl-tRNA synthetase, cytoplasmic-like isoform 1 [Sus scrofa]	42.59	0	-0.036						0.787718	0.713608
	190	gi|417515792	Sus scrofa	importin subunit beta-1 [Sus scrofa]	42.33	-0.00800001	-0.348						0.5852	6.44562e-05
	191	gi|311249564	Sus scrofa	PREDICTED: heterogeneous nuclear ribonucleoprotein H [Sus scrofa]	42.32	0.00400006	0						0.908873	0.611856
	192	gi|350536475	Sus scrofa	polyribonucleotide nucleotidyltransferase 1, mitochondrial [Sus scrofa]	42.28	0.22	0.496						0.0554903	2.42115e-07
	193	gi|456753945	Sus scrofa	dihydrolipoamide dehydrogenase [Sus scrofa]	42.14	0.152	0.552						0.837391	3.82247e-05
	194	gi|347300360	Sus scrofa	serine/arginine repetitive matrix protein 2 [Sus scrofa]	42.05	0.392	0.376						0.0827863	0.0324746
	195	gi|356460899	Sus scrofa	catalase [Sus scrofa]	41.73	-0.316	0.284						0.0106718	3.44676e-06
	196	gi|21264506	Sus scrofa	RecName: Full=Succinyl-CoA ligase [GDP-forming] subunit beta, mitochondrial; AltName: Full=GTP-specific succinyl-CoA synthetase subunit beta; AltName: Full=Succinyl-CoA synthetase beta-G chain; Short=SCS-betaG; Flags: Precursor	41.68	0.184	0.608						0.00100314	2.80787e-11
	197	gi|51702768	Sus scrofa	RecName: Full=Peptidyl-prolyl cis-trans isomerase A; Short=PPIase A; AltName: Full=Cyclophilin A; AltName: Full=Cyclosporin A-binding protein; AltName: Full=Rotamase A	41.51	-0.124	-0.616						0.348682	0.00012225
	198	gi|47716872	Sus scrofa	galectin-1 [Sus scrofa]	41.49	0.716	0.668						0.0496708	0.0577725
	199	gi|56791886	Sus scrofa	medium-chain acyl-coA dehydrogenase [Sus scrofa]	41.29	0.288	0.576						0.031305	4.05328e-07
	200	gi|147225159	Sus scrofa	valyl-tRNA synthetase 2 [Sus scrofa]	41.16	-0.06	-0.304						0.947357	0.000804434
	201	gi|178056753	Sus scrofa	glycogen phosphorylase, liver form [Sus scrofa]	41.12	-0.168	-0.564						0.0657179	2.31755e-05
	202	gi|342349346	Sus scrofa	lon peptidase 1, mitochondrial [Sus scrofa]	41.02	0.396	0.78						0.0294497	1.25931e-08
	203	gi|350276134	Sus scrofa	LETM1 and EF-hand domain-containing protein 1, mitochondrial [Sus scrofa]	40.93	0.332	0.476						0.0158255	0.000387774
	204	gi|7650140	Sus scrofa	gag-pol precursor [Sus scrofa domesticus]	40.78	-0.632	-0.088						7.06192e-05	0.0388697
	205	gi|54039746	Sus scrofa	RecName: Full=Tropomyosin alpha-4 chain; AltName: Full=Tropomyosin-4	40.74	-0.00399999	-0.184						0.591633	0.00498531
	206	gi|346716348	Sus scrofa	arginine--tRNA ligase, cytoplasmic [Sus scrofa]	40.5	-0.168	-0.296						0.154761	0.00403382
	207	gi|350591844	Sus scrofa	PREDICTED: dynamin-like 120 kDa protein, mitochondrial-like [Sus scrofa]	40.46	0.164	0.308						0.0895143	0.000566279
	208	gi|335280279	Sus scrofa	PREDICTED: 26S protease regulatory subunit 10B [Sus scrofa]	40.45	0	0.00400006						0.282733	0.193998
	209	gi|210050415	Sus scrofa	Mx2 protein [Sus scrofa]	40.44	0.488	1.276						0.789783	2.43001e-06
	210	gi|311247012	Sus scrofa	PREDICTED: epidermal growth factor receptor kinase substrate 8-like protein 2-like [Sus scrofa]	40.3	-0.056	-0.54						0.422025	0.00033765
	211	gi|350595384	Sus scrofa	PREDICTED: glycyl-tRNA synthetase-like [Sus scrofa]	40.28	0	-0.208						0.551919	0.010366
	212	gi|195539476	Sus scrofa	bifunctional purine biosynthesis protein PURH [Sus scrofa]	40.26	-0.18	-0.34						0.0224057	0.00181807
	213	gi|350581149	Sus scrofa	PREDICTED: matrin-3 [Sus scrofa]	40.22	0.42	0.556						0.336721	0.0824198
	214	gi|335294829	Sus scrofa	PREDICTED: acetyl-CoA acetyltransferase, mitochondrial [Sus scrofa]	40.19	0.12	0.74						0.797517	5.61779e-07
	215	gi|160425375	Sus scrofa	calpastatin [Sus scrofa]	39.99	0.208	-0.012						0.0466941	0.936105
	216	gi|345110630	Sus scrofa	RuvB-like 2 [Sus scrofa]	39.97	-0.032	0						0.628357	0.703141
	217	gi|311247879	Sus scrofa	PREDICTED: 26S protease regulatory subunit 6A [Sus scrofa]	39.8	-0.144	-0.02						0.575165	0.585365
	218	gi|335285943	Sus scrofa	PREDICTED: eukaryotic translation initiation factor 5A-1-like [Sus scrofa]	39.29	0.248	-0.116						0.252816	0.864342
	219	gi|264681434	Sus scrofa	asparagine synthetase [Sus scrofa]	39.18	-0.196	-0.488						0.00436366	2.08726e-06
	220	gi|349585246	Sus scrofa	aminoadipate-semialdehyde synthase [Sus scrofa]	39.15	0.0679999	0.328						0.454075	1.63325e-05
	221	gi|290463427	Sus scrofa	RecName: Full=Succinate dehydrogenase [ubiquinone] flavoprotein subunit, mitochondrial; AltName: Full=Flavoprotein subunit of complex II; Short=Fp; Flags: Precursor	39.06	0.0639999	0.42						0.421319	5.3935e-05
	222	gi|335285948	Sus scrofa	PREDICTED: very long-chain specific acyl-CoA dehydrogenase, mitochondrial-like isoform 1 [Sus scrofa]	39.01	-0.044	0.244						0.761322	0.00168572
	223	gi|335288534	Sus scrofa	PREDICTED: ubiquitin carboxyl-terminal hydrolase 5 isoform 2 [Sus scrofa]	38.99	-0.148	-0.2						0.168513	0.20709
	224	gi|311268019	Sus scrofa	PREDICTED: carboxypeptidase D [Sus scrofa]	38.98	-0.128	0.0399999						0.472697	0.378327
	225	gi|350591926	Sus scrofa	PREDICTED: golgin subfamily B member 1 [Sus scrofa]	38.92	-0.656	-0.116						1.46394e-09	0.0510154
	226	gi|311256096	Sus scrofa	PREDICTED: epidermal growth factor receptor kinase substrate 8 [Sus scrofa]	38.78	-0.00800001	-0.00399999						0.684029	0.569488
	227	gi|83854099	Sus scrofa	ribosomal phosphoprotein large PO subunit [Sus scrofa]	38.73	0.0360002	-0.328						0.911972	0.0109872
	228	gi|350581395	Sus scrofa	PREDICTED: fascin-like [Sus scrofa]	38.73	0.108	-0.124						0.0495347	0.796503
	229	gi|47523538	Sus scrofa	polypyrimidine tract-binding protein 1 [Sus scrofa]	38.69	0.0679999	0.0240002						0.42682	0.703338
	230	gi|417515730	Sus scrofa	6-phosphofructokinase type C isoform 1 [Sus scrofa]	38.68	-0.024	-0.048						0.373778	0.197393
	231	gi|335309589	Sus scrofa	PREDICTED: CAD protein-like, partial [Sus scrofa]	38.57	-0.148	-0.08						0.288772	0.630733
	232	gi|350584746	Sus scrofa	PREDICTED: cullin-associated NEDD8-dissociated protein 1 [Sus scrofa]	38.51	-0.108	-0.32						0.393675	0.00406516
	233	gi|311276941	Sus scrofa	PREDICTED: apoptosis-inducing factor 1, mitochondrial isoform 1 [Sus scrofa]	38.51	0.0159998	0.34						0.694764	4.94316e-05
	234	gi|343478283	Sus scrofa	proteasome (prosome, macropain) 26S subunit, non-ATPase, 2 [Sus scrofa]	38.49	0	-0.00399999						0.931838	0.177441
	235	gi|335297526	Sus scrofa	PREDICTED: 116 kDa U5 small nuclear ribonucleoprotein component isoform 2 [Sus scrofa]	38.29	-0.184	-0.116						0.0490413	0.0999337
	236	gi|335299041	Sus scrofa	PREDICTED: cytochrome b-c1 complex subunit 1, mitochondrial [Sus scrofa]	38.18	0.172	0.396						0.40209	6.5924e-05
	237	gi|335293690	Sus scrofa	PREDICTED: general vesicular transport factor p115-like [Sus scrofa]	38.17	0.00400006	-0.308						0.744965	0.00638586
	238	gi|313570009	Sus scrofa	calcium-binding mitochondrial carrier protein SCaMC-1-like [Sus scrofa]	38.04	0.288	0.512						0.0391027	0.000106751
	239	gi|345441771	Sus scrofa	aldolase C, fructose-bisphosphate [Sus scrofa]	38.03	-0.012	-0.016						0.965255	0.319989
	240	gi|350596594	Sus scrofa	PREDICTED: malate dehydrogenase, cytoplasmic-like [Sus scrofa]	37.98	-0.124	-0.944						0.612978	0.0173688
	241	gi|350592457	Sus scrofa	PREDICTED: CAP-Gly domain-containing linker protein 1 [Sus scrofa]	37.87	-0.184	-0.048						0.156398	0.933322
	242	gi|350580630	Sus scrofa	PREDICTED: far upstream element-binding protein 2-like [Sus scrofa]	37.76	0.0520002	-0.22						0.188401	0.774641
	243	gi|342349319	Sus scrofa	calnexin precursor [Sus scrofa]	37.71	0.68	0.788						1.28766e-06	1.12795e-07
	244	gi|262263205	Sus scrofa	triosephosphate isomerase 1 [Sus scrofa]	37.7	-0.332	-0.888						0.0237586	4.23064e-05
	245	gi|311272700	Sus scrofa	PREDICTED: heterogeneous nuclear ribonucleoprotein A3-like isoform 1 [Sus scrofa]	37.67	0.00400006	-0.00800001						0.811302	0.739371
	246	gi|350589915	Sus scrofa	PREDICTED: uncharacterized protein KIAA0564-like [Sus scrofa]	37.63	0.132	0.368						0.255549	0.00011554
	247	gi|83778522	Sus scrofa	procollagen-proline 2-oxoglutarate-4-dioxygenase [Sus scrofa]	37.44	0.24	0.36						0.283564	0.00181359
	248	gi|350580258	Sus scrofa	PREDICTED: nucleobindin-2 isoform 2 [Sus scrofa]	37.27	0.316	0.448						0.00066219	7.40609e-06
	249	gi|311267394	Sus scrofa	PREDICTED: 26S proteasome non-ATPase regulatory subunit 3-like [Sus scrofa]	37.22	-0.02	-0.024						0.207563	0.377275
	250	gi|350584170	Sus scrofa	PREDICTED: serine hydroxymethyltransferase, mitochondrial-like [Sus scrofa]	37.09	0.224	0.664						0.017448	1.81636e-09
	251	gi|350580558	Sus scrofa	PREDICTED: dynamin-2-like [Sus scrofa]	36.82	-0.036	-0.056						0.409241	0.296109
	252	gi|1927	Sus scrofa	cardiac alpha tropomyosin [Sus scrofa]	36.76	-0.304	-1.092						0.00846635	6.63784e-07
	253	gi|343962597	Sus scrofa	cytosolic non-specific dipeptidase [Sus scrofa]	36.65	-0.012	-0.016						0.663746	0.494322
	254	gi|324021713	Sus scrofa	ribosomal protein S4 [Sus scrofa]	36.56	-0.34	-0.352						0.00210942	0.00167188
	255	gi|72535198	Sus scrofa	histone H1.3-like protein [Sus scrofa]	36.51	0.228	0.92						0.376785	0.116924
	256	gi|51870491	Sus scrofa	CDC37 cell division cycle 37 protein [Sus scrofa]	36.48	-0.208	-0.364						0.100026	0.00153413
	257	gi|212549625	Sus scrofa	40S ribosomal protein S3a [Sus scrofa]	36.45	-0.168	-0.152						0.0598093	0.0221167
	258	gi|350580027	Sus scrofa	PREDICTED: elongation factor 1-gamma [Sus scrofa]	36.42	-0.124	-0.684						0.0355027	5.26747e-08
	259	gi|61216107	Sus scrofa	RecName: Full=Adenosylhomocysteinase; Short=AdoHcyase; AltName: Full=S-adenosyl-L-homocysteine hydrolase	36.37	-0.184	-0.444						0.0219268	2.98063e-05
	260	gi|350536495	Sus scrofa	probable ATP-dependent RNA helicase DDX46 [Sus scrofa]	36.03	0.26	0.308						0.423175	0.0214898
	261	gi|417515975	Sus scrofa	ras GTPase-activating-like protein IQGAP2 [Sus scrofa]	36.01	-0.24	-0.328						0.0531325	0.000878274
	262	gi|350590470	Sus scrofa	PREDICTED: canalicular multispecific organic anion transporter 2 [Sus scrofa]	36	-0.196	-0.096						0.0117201	0.095073
	263	gi|194041163	Sus scrofa	PREDICTED: structural maintenance of chromosomes protein 4 [Sus scrofa]	35.82	-0.312	-0.364						0.000388635	0.000355383
	264	gi|335289112	Sus scrofa	PREDICTED: lysyl-tRNA synthetase isoform 1 [Sus scrofa]	35.78	-0.144	-0.484						0.16147	0.000166049
	265	gi|75074817	Sus scrofa	RecName: Full=Peroxiredoxin-6; AltName: Full=Non-selenium glutathione peroxidase; Short=NSGPx	35.65	-0.048	-0.796						0.0293393	2.2061e-05
	266	gi|350583179	Sus scrofa	PREDICTED: DNA replication licensing factor MCM4 [Sus scrofa]	35.62	-0.156	-0.256						0.0709388	0.0211455
	267	gi|52000613	Sus scrofa	RecName: Full=ADP/ATP translocase 3; AltName: Full=ADP,ATP carrier protein 3; AltName: Full=Adenine nucleotide translocator 3; Short=ANT 3; AltName: Full=Solute carrier family 25 member 6	35.59	0.436	0.18						0.124072	0.487691
	268	gi|83921643	Sus scrofa	serine/arginine-rich splicing factor 1 [Sus scrofa]	35.48	-0.088	-0.248						0.372396	0.03939
	269	gi|347300207	Sus scrofa	nucleobindin-1 precursor [Sus scrofa]	35.3	0.532	0.7						0.000146237	1.42946e-06
	270	gi|194044035	Sus scrofa	PREDICTED: splicing factor 3B subunit 1 isoform 1 [Sus scrofa]	35.24	0.076	-0.248						0.259433	0.203689
	271	gi|350584002	Sus scrofa	PREDICTED: keratin, type I cytoskeletal 18 [Sus scrofa]	35.22	0.272	-0.00399999						0.00316821	0.994228
	272	gi|75043802	Sus scrofa	RecName: Full=Rab GDP dissociation inhibitor beta; Short=Rab GDI beta; AltName: Full=Guanosine diphosphate dissociation inhibitor 2; Short=GDI-2	35.18	-0.1	-0.536						0.333044	0.00371756
	273	gi|456753488	Sus scrofa	solute carrier family 25 (aspartate/glutamate carrier), member 13 tv2 [Sus scrofa]	35.14	-0.036	0.128						0.777895	0.240123
	274	gi|335291231	Sus scrofa	PREDICTED: desmoglein-2 [Sus scrofa]	35.11	0.612	0.724						0.00693339	0.00027104
	275	gi|335284501	Sus scrofa	PREDICTED: cytochrome b-c1 complex subunit 2, mitochondrial-like [Sus scrofa]	35.06	0.188	0.488						0.009491	1.7435e-05
	276	gi|81295909	Sus scrofa	mitochondrial aldehyde dehydrogenase 2 [Sus scrofa]	34.88	-0.14	0.5						0.139951	6.07933e-05
	277	gi|417515926	Sus scrofa	U5 small nuclear ribonucleoprotein 200 kDa helicase [Sus scrofa]	34.87	-0.188	-0.2						0.00266782	0.0129674
	278	gi|311259452	Sus scrofa	PREDICTED: 40S ribosomal protein S8-like [Sus scrofa]	34.79	-0.448	-0.168						0.129121	0.692742
	279	gi|51592133	Sus scrofa	V-type proton ATPase catalytic subunit A [Sus scrofa]	34.78	0.0959998	0.212						0.643825	0.0943936
	280	gi|350538593	Sus scrofa	phosphoglucomutase-1 [Sus scrofa]	34.77	-0.1	-0.396						0.055847	2.27855e-05
	281	gi|75056559	Sus scrofa	RecName: Full=Ras-related protein Rab-1A	34.65	0.264	0.0159998						0.187246	0.911835
	282	gi|350580651	Sus scrofa	PREDICTED: scaffold attachment factor B1-like isoform 2 [Sus scrofa]	34.55	0.552	-0.016						0.00379573	0.826558
	283	gi|94962086	Sus scrofa	aldo-keto reductase family 1 member C4 [Sus scrofa]	34.49	-0.924	-0.432						3.05498e-09	1.81739e-05
	284	gi|281427370	Sus scrofa	T-complex protein 1 subunit eta [Sus scrofa]	34.48	-0.2	-0.548						0.0137311	0.000177364
	285	gi|456753031	Sus scrofa	DEAD (Asp-Glu-Ala-Asp) box helicase 1 [Sus scrofa]	34.45	0.0799998	-0.108						0.103019	0.0111359
	286	gi|172072661	Sus scrofa	tRNA-splicing ligase RtcB homolog [Sus scrofa]	34.3	0.24	0.276						0.143859	0.0396883
	287	gi|303228252	Sus scrofa	glucosamine--fructose-6-phosphate aminotransferase [isomerizing] 1 [Sus scrofa]	34.2	-0.00399999	-0.176						0.328092	0.458195
	288	gi|342672022	Sus scrofa	exportin-2 [Sus scrofa]	34.11	-0.164	-0.388						0.486142	0.08192
	289	gi|162951821	Sus scrofa	heterogeneous nuclear ribonucleoprotein A/B [Sus scrofa]	34.02	0.376	-0.104						0.0686378	0.523965
	290	gi|456753383	Sus scrofa	CD2-associated protein [Sus scrofa]	33.93	-0.00399999	-0.00399999						0.543125	0.792184
	291	gi|16506695	Sus scrofa	mannose-6-phosphate/insulin-like growth factor II receptor [Sus scrofa]	33.82	-0.176	0.0559999						0.0603922	0.582571
	292	gi|417515940	Sus scrofa	WD repeat-containing protein 1 [Sus scrofa]	33.8	-0.088	-0.356						0.403946	3.05226e-05
	293	gi|417515856	Sus scrofa	thyroid hormone receptor-associated protein 3 [Sus scrofa]	33.79	0.364	0.22						0.00309785	0.0970172
	294	gi|75054313	Sus scrofa	RecName: Full=Junction plakoglobin	33.75	-0.328	-0.024						0.00563704	0.338968
	295	gi|350592201	Sus scrofa	PREDICTED: hypothetical protein LOC100620809 isoform 1, partial [Sus scrofa]	33.73	0.136	0.5						0.422767	2.0331e-05
	296	gi|311245734	Sus scrofa	PREDICTED: hypothetical protein LOC100038023 [Sus scrofa]	33.62	-0.248	0.0799998						0.678024	0.093089
	297	gi|510469	Sus scrofa	protein phosphatase 2A 65 kDa regulatory subunit, alpha isoform [Sus scrofa]	33.47	-0.184	-0.24						0.288483	0.0118442
	298	gi|350579441	Sus scrofa	PREDICTED: LOW QUALITY PROTEIN: structural maintenance of chromosomes protein 2 [Sus scrofa]	33.41	-0.256	-0.3						0.00163529	0.00022506
	299	gi|347800693	Sus scrofa	ferredoxin reductase [Sus scrofa]	33.41	0.192	0.66						0.0451078	9.03066e-08
	300	gi|335309396	Sus scrofa	PREDICTED: adenylate kinase 2, mitochondrial-like isoform 1 [Sus scrofa]	33.37	0.212	0.572						0.801336	0.000100349
	301	gi|349585085	Sus scrofa	RAB11B, member RAS oncogene family [Sus scrofa]	33.16	-0.344	-0.48						0.00122197	0.00156009
	302	gi|350578047	Sus scrofa	PREDICTED: A-kinase anchor protein 12 [Sus scrofa]	33.14	-0.588	-0.42						0.00152704	0.0029801
	303	gi|311247551	Sus scrofa	PREDICTED: DNA damage-binding protein 1-like isoform 1 [Sus scrofa]	33.13	-0.252	-0.324						0.00105594	0.000271759
	304	gi|311258421	Sus scrofa	PREDICTED: 6-phosphogluconate dehydrogenase, decarboxylating [Sus scrofa]	33.13	-0.336	-0.648						0.000191766	9.22456e-07
	305	gi|4033507	Sus scrofa	RecName: Full=Annexin A4; AltName: Full=35-beta calcimedin; AltName: Full=Annexin IV; AltName: Full=Annexin-4; AltName: Full=Chromobindin-4; AltName: Full=Endonexin I; AltName: Full=Lipocortin IV; AltName: Full=P32.5; AltName: Full=PP4-X; AltName: Full=Placental anticoagulant protein II; Short=PAP-II; AltName: Full=Protein II	33.04	-0.104	-0.208						0.739346	0.11845
	306	gi|349732238	Sus scrofa	transaldolase [Sus scrofa]	32.98	-0.116	-0.356						0.110055	1.5167e-05
	307	gi|350593820	Sus scrofa	PREDICTED: isocitrate dehydrogenase [NADP] cytoplasmic isoform 3 [Sus scrofa]	32.96	0.0200002	-0.228						0.983895	0.0501297
	308	gi|194041525	Sus scrofa	PREDICTED: dihydropyrimidinase-related protein 2-like isoform 2 [Sus scrofa]	32.93	-0.02	-0.024						0.374334	0.654118
	309	gi|311252249	Sus scrofa	PREDICTED: macrophage-capping protein-like isoform 3 [Sus scrofa]	32.81	0.284	0.212						0.0770293	0.36616
	310	gi|335302965	Sus scrofa	PREDICTED: lupus La protein homolog [Sus scrofa]	32.77	0.0679999	0.308						0.712541	0.0285172
	311	gi|350592969	Sus scrofa	PREDICTED: phosphoglycerate mutase 1-like [Sus scrofa]	32.63	-0.08	-0.38						0.257315	0.000376677
	312	gi|324123893	Sus scrofa	interferon-induced protein with tetratricopeptide repeats 3 [Sus scrofa]	32.5	1.072	1.62						0.0218196	0.00264377
	313	gi|346716298	Sus scrofa	heterogeneous nuclear ribonucleoprotein G [Sus scrofa]	32.46	0.56	-0.068						0.00198898	0.405987
	314	gi|417515788	Sus scrofa	prolow-density lipoprotein receptor-related protein 1 precursor [Sus scrofa]	32.44	0.204	0.752						0.134064	3.77451e-11
	315	gi|335300663	Sus scrofa	PREDICTED: trifunctional purine biosynthetic protein adenosine-3-like [Sus scrofa]	32.41	-0.112	-0.24						0.405603	0.026469
	316	gi|350585268	Sus scrofa	PREDICTED: 40S ribosomal protein S19-like [Sus scrofa]	32.38	-0.04	-0.1						0.672606	0.579095
	317	gi|350594202	Sus scrofa	PREDICTED: threonyl-tRNA synthetase, cytoplasmic-like [Sus scrofa]	32.3	0.104	-0.188						0.489727	0.00673718
	318	gi|335304688	Sus scrofa	PREDICTED: RNA-binding protein Raly [Sus scrofa]	32.29	0.552	0.744						0.0322328	0.000866905
	319	gi|335293848	Sus scrofa	PREDICTED: N-alpha-acetyltransferase 15, NatA auxiliary subunit isoform 1 [Sus scrofa]	32.28	-0.096	-0.304						0.0465902	1.58261e-05
	320	gi|350579829	Sus scrofa	PREDICTED: LOW QUALITY PROTEIN: cysteinyl-tRNA synthetase, cytoplasmic-like [Sus scrofa]	32.27	-0.14	-0.328						0.349927	0.0391088
	321	gi|350592384	Sus scrofa	PREDICTED: golgin subfamily A member 3 [Sus scrofa]	32.22	-0.1	0.0639999						0.481227	0.258679
	322	gi|194039401	Sus scrofa	PREDICTED: alanyl-tRNA synthetase, mitochondrial [Sus scrofa]	32.19	0.0999998	0.32						0.287223	0.00158599
	323	gi|346227212	Sus scrofa	ribosomal protein L3 [Sus scrofa]	32.12	-0.5	-0.132						0.00136602	0.204571
	324	gi|356582295	Sus scrofa	delta-1-pyrroline-5-carboxylate dehydrogenase, mitochondrial [Sus scrofa]	32.09	0.248	0.44						0.00685887	1.75478e-06
	325	gi|456754034	Sus scrofa	glutathione S-transferase pi 1 [Sus scrofa]	32.06	-0.248	-0.392						0.355417	0.166124
	326	gi|297747350	Sus scrofa	FAT tumor suppressor homolog 1 [Sus scrofa]	32.04	0.784	0.86						8.43769e-14	7.10543e-15
	327	gi|47523618	Sus scrofa	citrate synthase, mitochondrial precursor [Sus scrofa]	31.79	0.14	0.344						0.434983	0.000302224
	328	gi|350588656	Sus scrofa	PREDICTED: amyloid beta (A4) precursor-like protein 2 [Sus scrofa]	31.68	1.432	1.464						3.99592e-12	1.42664e-12
	329	gi|335280113	Sus scrofa	PREDICTED: LOW QUALITY PROTEIN: 60S ribosomal protein L4 [Sus scrofa]	31.63	-0.448	-0.428						0.000243273	0.000390109
	330	gi|345091002	Sus scrofa	nuclear distribution gene C homolog [Sus scrofa]	31.63	-0.036	-0.396						0.640916	0.000105274
	331	gi|350595984	Sus scrofa	PREDICTED: glucose-6-phosphate 1-dehydrogenase-like, partial [Sus scrofa]	31.45	-0.232	-0.476						0.0176351	0.00183603
	332	gi|311266781	Sus scrofa	PREDICTED: galactokinase-like [Sus scrofa]	31.35	-0.388	-0.08						0.0551651	0.58962
	333	gi|350593970	Sus scrofa	PREDICTED: 26S proteasome non-ATPase regulatory subunit 1 [Sus scrofa]	31.34	-0.02	-0.116						0.651848	0.545117
	334	gi|51592135	Sus scrofa	cofilin-1 [Sus scrofa]	31.31	-0.08	-0.3						0.802414	0.0534952
	335	gi|194044626	Sus scrofa	PREDICTED: 14-3-3 protein beta/alpha isoform 1 [Sus scrofa]	31.25	-0.092	-0.448						0.509972	0.00967192
	336	gi|311259416	Sus scrofa	PREDICTED: peroxiredoxin-1 isoform 2 [Sus scrofa]	31.24	0.252	-0.436						0.0116868	0.434109
	337	gi|417515858	Sus scrofa	splicing factor 3A subunit 1 [Sus scrofa]	31.21	0	-0.016						0.767764	0.461487
	338	gi|311260225	Sus scrofa	PREDICTED: dystonin isoform 2 [Sus scrofa]	30.9	-0.652	-0.652						4.53293e-10	3.26415e-09
	339	gi|350593725	Sus scrofa	PREDICTED: glutaminase kidney isoform, mitochondrial [Sus scrofa]	30.89	0.316	0.464						0.00022063	2.72208e-06
	340	gi|335293809	Sus scrofa	PREDICTED: SWI/SNF-related matrix-associated actin-dependent regulator of chromatin subfamily A member 5 [Sus scrofa]	30.87	-0.164	-0.088						0.253394	0.510346
	341	gi|356582293	Sus scrofa	DEAH (Asp-Glu-Ala-His) box polypeptide 15 [Sus scrofa]	30.81	-0.016	0						0.102272	0.931589
	342	gi|346986445	Sus scrofa	NSFL1 (p97) cofactor (p47) [Sus scrofa]	30.66	0.44	0.0919999						0.00107475	0.936773
	343	gi|116175261	Sus scrofa	serine/arginine-rich splicing factor 6 [Sus scrofa]	30.62	-0.068	-0.208						0.844149	0.0192059
	344	gi|350594037	Sus scrofa	PREDICTED: UDP-glucuronosyltransferase 1-10 isoform 4 [Sus scrofa]	30.58	-0.2	-0.18						0.0804668	0.0659386
	345	gi|194033405	Sus scrofa	PREDICTED: acetyl-CoA acetyltransferase, cytosolic [Sus scrofa]	30.58	0.104	-0.22						0.382882	0.0906902
	346	gi|350596216	Sus scrofa	PREDICTED: sorting nexin-2, partial [Sus scrofa]	30.52	0.86	0.624						0.0122876	0.278278
	347	gi|298104076	Sus scrofa	enoyl-CoA hydratase, mitochondrial [Sus scrofa]	30.5	0.344	0.816						0.228789	1.46992e-08
	348	gi|350588940	Sus scrofa	PREDICTED: pseudouridylate synthase 7 homolog [Sus scrofa]	30.44	-0.136	-0.232						0.850185	0.0258249
	349	gi|7939586	Sus scrofa	dihydrolipoamide succinyltransferase [Sus scrofa]	30.42	0.232	0.608						0.165001	9.59257e-05
	350	gi|219522018	Sus scrofa	Na(+)/H(+) exchange regulatory cofactor NHE-RF1 [Sus scrofa]	30.33	-0.352	-0.392						0.17337	0.0343713
	351	gi|335309827	Sus scrofa	PREDICTED: nuclear autoantigenic sperm protein, partial [Sus scrofa]	30.32	0.0159998	-0.2						0.791638	0.0347815
	352	gi|264681430	Sus scrofa	3-ketoacyl-CoA thiolase, mitochondrial [Sus scrofa]	30.29	0.128	0.528						0.771895	0.00119901
	353	gi|194036324	Sus scrofa	PREDICTED: Na(+)/H(+) exchange regulatory cofactor NHE-RF3 isoform 2 [Sus scrofa]	30.18	-0.84	-0.728						1.11843e-06	1.33432e-06
	354	gi|456753252	Sus scrofa	ATPase, Ca++ transporting, plasma membrane 4 tv2 [Sus scrofa]	30.16	-0.176	-0.044						0.277985	0.664146
	355	gi|311245228	Sus scrofa	PREDICTED: serpin B5 [Sus scrofa]	30.1	-0.152	-0.172						0.29679	0.443522
	356	gi|456753028	Sus scrofa	DEAD (Asp-Glu-Ala-Asp) box polypeptide 23 [Sus scrofa]	30	-0.124	-0.216						0.034389	0.00323551
	357	gi|350590115	Sus scrofa	PREDICTED: RING finger protein 213-like, partial [Sus scrofa]	29.99	-0.368	0.304						0.0119486	5.03717e-05
	358	gi|335304240	Sus scrofa	PREDICTED: tRNA (cytosine(34)-C(5))-methyltransferase isoform 2 [Sus scrofa]	29.89	0.144	0.364						0.137975	0.0007348
	359	gi|311276332	Sus scrofa	PREDICTED: 3-hydroxyacyl-CoA dehydrogenase type-2-like isoform 2 [Sus scrofa]	29.83	0.292	0.608						0.0403188	0.00265278
	360	gi|335308560	Sus scrofa	PREDICTED: eukaryotic peptide chain release factor GTP-binding subunit ERF3A-like [Sus scrofa]	29.75	0.224	-0.052						0.00888032	0.65227
	361	gi|115502828	Sus scrofa	RecName: Full=40S ribosomal protein S3	29.62	-0.28	-0.432						1.92691e-05	4.93057e-06
	362	gi|171465894	Sus scrofa	solute carrier family 3 member 2 [Sus scrofa]	29.6	0.3	0.24						0.00186794	0.00708355
	363	gi|311245256	Sus scrofa	PREDICTED: LOW QUALITY PROTEIN: protein ERGIC-53-like [Sus scrofa]	29.59	0.34	0.532						0.000988088	1.20244e-05
	364	gi|194034201	Sus scrofa	PREDICTED: proteasome subunit alpha type-3 isoform 1 [Sus scrofa]	29.59	-0.636	-0.604						1.86061e-05	1.02664e-05
	365	gi|350581515	Sus scrofa	PREDICTED: general transcription factor II-I isoform 2 [Sus scrofa]	29.55	-0.06	-0.088						0.675324	0.173915
	366	gi|577494	Sus scrofa	cytosolic aspartate aminotransferase [Sus scrofa]	29.54	-0.28	-0.412						0.00202005	3.50392e-05
	367	gi|311253799	Sus scrofa	PREDICTED: ras-related protein Rab-2A [Sus scrofa]	29.53	0.0879999	-0.096						0.780576	0.023506
	368	gi|350582773	Sus scrofa	PREDICTED: 40S ribosomal protein S7-like isoform 2 [Sus scrofa]	29.46	0.0679999	-0.324						0.838234	0.0997616
	369	gi|335301996	Sus scrofa	PREDICTED: insulin-degrading enzyme isoform 1 [Sus scrofa]	29.38	-0.036	-0.288						0.652094	0.00714378
	370	gi|335292602	Sus scrofa	PREDICTED: FACT complex subunit SPT16 [Sus scrofa]	29.33	0.00799985	0.00400006						0.410352	0.357671
	371	gi|7404364	Sus scrofa	RecName: Full=Hydroxyacyl-coenzyme A dehydrogenase, mitochondrial; Short=HCDH; AltName: Full=Medium and short-chain L-3-hydroxyacyl-coenzyme A dehydrogenase; AltName: Full=Short-chain 3-hydroxyacyl-CoA dehydrogenase; Flags: Precursor	29.29	0.284	0.74						0.00345944	1.65879e-08
	372	gi|49065781	Sus scrofa	RecName: Full=26S protease regulatory subunit 8; AltName: Full=26S proteasome AAA-ATPase subunit RPT6; AltName: Full=Proteasome 26S subunit ATPase 5; AltName: Full=Proteasome subunit p45; AltName: Full=Tat-binding protein homolog 10; Short=TBP10; AltName: Full=p45/SUG	29.27	0	0.0119999						0.416289	0.265101
	373	gi|335306710	Sus scrofa	PREDICTED: neural cell adhesion molecule L1 isoform 3 [Sus scrofa]	29.22	0.492	0.616						0.00102353	2.12837e-06
	374	gi|350596976	Sus scrofa	PREDICTED: methionyl-tRNA synthetase, cytoplasmic-like [Sus scrofa]	29.18	-0.076	-0.328						0.996567	0.261429
	375	gi|335301795	Sus scrofa	PREDICTED: annexin A7 [Sus scrofa]	29.15	0.0319999	-0.184						0.84664	0.127085
	376	gi|222090415	Sus scrofa	liver type carnitine palmitoyltransferase I [Sus scrofa]	29.13	-0.016	0.0159998						0.604006	0.170658
	377	gi|350579350	Sus scrofa	PREDICTED: stomatin-like protein 2-like [Sus scrofa]	29.12	0.104	0.5						0.792761	0.00222379
	378	gi|346421413	Sus scrofa	nuclear pore complex protein Nup93 [Sus scrofa]	29	0.26	0.256						0.00273523	0.024194
	379	gi|47523756	Sus scrofa	pyruvate carboxylase, mitochondrial [Sus scrofa]	28.98	0.256	0.576						0.107824	0.000867624
	380	gi|346644866	Sus scrofa	coiled-coil-helix-coiled-coil-helix domain-containing protein 3, mitochondrial [Sus scrofa]	28.98	0.4	0.664						0.00594995	2.53446e-07
	381	gi|335292262	Sus scrofa	PREDICTED: isocitrate dehydrogenase [NAD] subunit alpha, mitochondrial [Sus scrofa]	28.92	0.272	0.652						0.326062	3.9206e-06
	382	gi|335289255	Sus scrofa	PREDICTED: enhancer of mRNA-decapping protein 4 [Sus scrofa]	28.83	-0.152	-0.132						0.086997	0.245617
	383	gi|335281697	Sus scrofa	PREDICTED: metastasis-associated protein MTA2-like isoform 1 [Sus scrofa]	28.75	0	0.0479999						0.873801	0.123336
	384	gi|346986388	Sus scrofa	profilin-1 [Sus scrofa]	28.74	0.2	-0.296						0.223353	0.165659
	385	gi|456753257	Sus scrofa	capping protein (actin filament) muscle Z-line, alpha 1 [Sus scrofa]	28.53	-0.00800001	0.00400006						0.99566	0.410187
	386	gi|164664444	Sus scrofa	alpha-2-macroglobulin receptor-associated protein precursor [Sus scrofa]	28.51	0.44	0.448						0.132602	0.00309715
	387	gi|346986294	Sus scrofa	uncharacterized protein LOC100155717 isoform 2 [Sus scrofa]	28.51	0.108	0.18						0.413839	0.104937
	388	gi|350594934	Sus scrofa	PREDICTED: DNA topoisomerase 1 [Sus scrofa]	28.49	-0.032	0.228						0.61388	0.00152849
	389	gi|75060237	Sus scrofa	RecName: Full=Ras-related protein Rab-14	28.45	-0.076	0.0479999						0.0272252	0.906058
	390	gi|350592730	Sus scrofa	PREDICTED: heterogeneous nuclear ribonucleoprotein F [Sus scrofa]	28.41	-0.328	-0.168						0.0886564	0.0879073
	391	gi|87047646	Sus scrofa	nm23-H2 [Sus scrofa]	28.35	-0.072	-0.584						0.595468	0.00413292
	392	gi|194035478	Sus scrofa	PREDICTED: 60S ribosomal protein L8 [Sus scrofa]	28.35	0.18	0.0360002						0.216211	0.755359
	393	gi|47522814	Sus scrofa	dihydrolipoyllysine-residue acetyltransferase component of pyruvate dehydrogenase complex, mitochondrial precursor [Sus scrofa]	28.3	0.296	0.692						0.31468	5.11406e-05
	394	gi|343887407	Sus scrofa	thiopurine S-methyltransferase [Sus scrofa]	28.24	-0.128	-0.296						0.520041	0.11987
	395	gi|319401915	Sus scrofa	rho GDP-dissociation inhibitor 1 [Sus scrofa]	28.11	-0.184	-0.428						0.139001	0.000956187
	396	gi|350597130	Sus scrofa	PREDICTED: V-type proton ATPase subunit B, brain isoform-like [Sus scrofa]	28.06	0.0240002	0.272						0.951374	0.215722
	397	gi|335282050	Sus scrofa	PREDICTED: caprin-1 isoform 1 [Sus scrofa]	28.03	-0.244	-0.536						0.000869498	8.0271e-06
	398	gi|335281873	Sus scrofa	PREDICTED: 182 kDa tankyrase-1-binding protein [Sus scrofa]	27.96	-0.08	-0.112						0.890008	0.401472
	399	gi|1346670	Sus scrofa	RecName: Full=NADPH--cytochrome P450 reductase; Short=CPR; Short=P450R	27.94	0.116	0.216						0.155342	0.00583405
	400	gi|311275636	Sus scrofa	PREDICTED: septin-7-like isoform 1 [Sus scrofa]	27.91	0.276	-0.16						0.877846	0.0532661
	401	gi|350595262	Sus scrofa	PREDICTED: calumenin [Sus scrofa]	27.91	0.0919999	0.252						0.388138	0.220343
	402	gi|335284158	Sus scrofa	PREDICTED: serrate RNA effector molecule homolog [Sus scrofa]	27.89	0.36	0.212						0.101611	0.543136
	403	gi|75042739	Sus scrofa	RecName: Full=Cytochrome c oxidase subunit 5B, mitochondrial; AltName: Full=Cytochrome c oxidase polypeptide Vb; Flags: Precursor	27.89	0.292	0.584						0.136826	0.00887683
	404	gi|311248936	Sus scrofa	PREDICTED: phenylalanyl-tRNA synthetase alpha chain-like [Sus scrofa]	27.86	0.00400006	-0.032						0.147704	0.888187
	405	gi|335283456	Sus scrofa	PREDICTED: prolyl 4-hydroxylase subunit alpha-2 [Sus scrofa]	27.85	0.232	0.292						0.0205861	0.00228935
	406	gi|345091019	Sus scrofa	FK506 binding protein 10, 65 kDa precursor [Sus scrofa]	27.81	0.312	0.412						0.0167678	0.0045021
	407	gi|194039313	Sus scrofa	PREDICTED: kinesin light chain 4 [Sus scrofa]	27.71	-0.288	-0.08						0.00363641	0.444618
	408	gi|335294978	Sus scrofa	PREDICTED: coatomer subunit delta isoform 1 [Sus scrofa]	27.71	-0.532	-0.696						0.0116638	0.0254144
	409	gi|67038668	Sus scrofa	DJ-1 protein [Sus scrofa]	27.7	0.196	0.0959998						0.496933	0.926692
	410	gi|335300657	Sus scrofa	PREDICTED: protein SON isoform 1 [Sus scrofa]	27.69	-0.508	-0.08						0.0488531	0.415183
	411	gi|190360623	Sus scrofa	ankycorbin [Sus scrofa]	27.63	-0.056	0.148						0.75113	0.335429
	412	gi|54037165	Sus scrofa	RecName: Full=Guanine nucleotide-binding protein subunit beta-2-like 1; AltName: Full=Receptor for activated C kinase; AltName: Full=Receptor of activated protein kinase C 1; Short=RACK1	27.63	0	-0.00800001						0.323996	0.706065
	413	gi|51317314	Sus scrofa	RecName: Full=Histone H4	27.61	1.04	1.448						0.0876875	0.0375281
	414	gi|75056105	Sus scrofa	RecName: Full=Dolichyl-diphosphooligosaccharide--protein glycosyltransferase subunit 2; AltName: Full=Dolichyl-diphosphooligosaccharide--protein glycosyltransferase 63 kDa subunit; AltName: Full=Ribophorin II; Short=RPN-II; AltName: Full=Ribophorin-2; Flags: Precursor	27.58	0.124	0.324						0.797777	0.0799359
	415	gi|342187276	Sus scrofa	AP-2 complex subunit beta [Sus scrofa]	27.56	-0.324	-0.288						0.00517595	0.0618525
	416	gi|350578507	Sus scrofa	PREDICTED: asparaginyl-tRNA synthetase, cytoplasmic-like [Sus scrofa]	27.54	0.00799985	-0.392						0.759063	0.0244256
	417	gi|350596092	Sus scrofa	PREDICTED: ruvB-like 1-like [Sus scrofa]	27.53	0.316	0.6						0.680612	0.0719951
	418	gi|148225750	Sus scrofa	heat shock protein 105 kDa [Sus scrofa]	27.38	0.148	0.0159998						0.372292	0.964547
	419	gi|350584132	Sus scrofa	PREDICTED: proliferation-associated protein 2G4-like [Sus scrofa]	27.38	-0.064	-0.344						0.658428	0.00970142
	420	gi|75056777	Sus scrofa	RecName: Full=Transferrin receptor protein 1; Short=TR; Short=TfR; Short=TfR1; Short=Trfr; AltName: CD_antigen=CD71	27.32	0.42	0.156						3.00507e-05	0.117583
	421	gi|313507173	Sus scrofa	Chain I, Ribonuclease Inhibitor Complexed With Ribonuclease A	27.32	0	0.00400006						0.681993	0.757849
	422	gi|335299026	Sus scrofa	PREDICTED: microtubule-associated protein 4-like [Sus scrofa]	27.23	-0.016	0						0.406812	0.539806
	423	gi|335287489	Sus scrofa	PREDICTED: tubulin tyrosine ligase-like family, member 12 [Sus scrofa]	27.14	0.0119999	-0.00399999						0.708331	0.667845
	424	gi|311250313	Sus scrofa	PREDICTED: histidyl-tRNA synthetase, cytoplasmic-like [Sus scrofa]	27.13	-0.136	-0.296						0.429049	0.0696442
	425	gi|349501107	Sus scrofa	ribosomal protein, large, P2 [Sus scrofa]	27.06	0.16	-0.336						0.40168	0.553515
	426	gi|417515558	Sus scrofa	X-prolyl aminopeptidase (aminopeptidase P) 1, soluble [Sus scrofa]	27.01	-0.152	-0.196						0.0478998	0.0647624
	427	gi|456753013	Sus scrofa	eukaryotic translation initiation factor 3, subunit B [Sus scrofa]	26.99	-0.248	-0.576						0.0188302	1.8838e-06
	428	gi|350579323	Sus scrofa	PREDICTED: retinal dehydrogenase 1-like, partial [Sus scrofa]	26.97	-0.228	-0.608						0.00378994	0.00265847
	429	gi|148747342	Sus scrofa	AP-3 complex subunit beta-1 [Sus scrofa]	26.95	-0.064	-0.26						0.721261	0.0368682
	430	gi|343887442	Sus scrofa	heterogeneous nuclear ribonucleoprotein C (C1/C2) isoform 2 [Sus scrofa]	26.93	0.344	0.132						0.0387508	0.466773
	431	gi|6165556	Sus scrofa	long-chain 3-ketoacyl-CoA thiolase [Sus scrofa]	26.88	0.6	0.88						0.00370351	1.06449e-05
	432	gi|86450155	Sus scrofa	EPLIN-b [Sus scrofa]	26.83	0.596	0.428						2.05631e-07	0.000595287
	433	gi|194036835	Sus scrofa	PREDICTED: 4-trimethylaminobutyraldehyde dehydrogenase [Sus scrofa]	26.74	-0.3	-0.388						0.00141514	0.000216292
	434	gi|456752935	Sus scrofa	LIM and SH3 protein 1 [Sus scrofa]	26.6	1.352	1.172						1.23056e-05	8.0163e-06
	435	gi|417515878	Sus scrofa	annexin A11 [Sus scrofa]	26.53	0.176	0.228						0.673454	0.619492
	436	gi|311275781	Sus scrofa	PREDICTED: drebrin-like protein-like [Sus scrofa]	26.46	0.0240002	-0.00399999						0.635144	0.951856
	437	gi|335281676	Sus scrofa	PREDICTED: heterogeneous nuclear ribonucleoprotein U-like 2 [Sus scrofa]	26.42	0.0479999	0.172						0.783973	0.063688
	438	gi|194038542	Sus scrofa	PREDICTED: methylmalonate-semialdehyde dehydrogenase [acylating], mitochondrial [Sus scrofa]	26.37	-0.032	0.368						0.443828	0.000203832
	439	gi|335306675	Sus scrofa	PREDICTED: B-cell receptor-associated protein 31-like [Sus scrofa]	26.37	0.124	0.112						0.117934	0.0902977
	440	gi|335303814	Sus scrofa	PREDICTED: nuclear pore complex protein Nup155 isoform 2 [Sus scrofa]	26.35	-0.00800001	0.00799985						0.498401	0.325235
	441	gi|166796061	Sus scrofa	60S ribosomal protein L5 [Sus scrofa]	26.32	-0.556	-0.588						5.96168e-07	2.57094e-06
	442	gi|156720190	Sus scrofa	Mx1 [Sus scrofa]	26.26	0.58	1.288						0.982503	3.6856e-09
	443	gi|311267330	Sus scrofa	PREDICTED: keratin, type I cytoskeletal 10-like [Sus scrofa]	26.25	0.396	0.696						0.0118527	9.93216e-05
	444	gi|456754411	Sus scrofa	glutamyl-prolyl-tRNA synthetase [Sus scrofa]	26.25	-0.12	-0.032						0.44749	0.868914
	445	gi|60394813	Sus scrofa	RecName: Full=40S ribosomal protein S16	26.25	-0.588	-0.212						4.08014e-06	0.00221017
	446	gi|456754183	Sus scrofa	Rho-associated, coiled-coil containing protein kinase 2 [Sus scrofa]	26.2	-0.012	-0.00399999						0.264789	0.71796
	447	gi|311257190	Sus scrofa	PREDICTED: CCR4-NOT transcription complex subunit 1 [Sus scrofa]	26.17	-0.328	-0.304						0.00563675	0.00204545
	448	gi|343488538	Sus scrofa	cytoplasmic dynein 1 intermediate chain 2 [Sus scrofa]	26.15	0.0399999	-0.188						0.675619	0.589176
	449	gi|335300802	Sus scrofa	PREDICTED: 6-phosphofructokinase, liver type-like [Sus scrofa]	26.14	-0.128	-0.18						0.149527	0.0559664
	450	gi|80971504	Sus scrofa	40S ribosomal protein SA [Sus scrofa]	25.98	-0.164	-0.328						0.0421588	0.0031592
	451	gi|335288754	Sus scrofa	PREDICTED: aldehyde dehydrogenase family 1 member L2, mitochondrial [Sus scrofa]	25.93	0.00799985	0.0159998						0.0267902	0.0172091
	452	gi|194595733	Sus scrofa	clathrin light chain (CLTA) protein [Sus scrofa]	25.93	-0.168	-0.388						0.431051	0.0865889
	453	gi|47522770	Sus scrofa	clusterin precursor [Sus scrofa]	25.75	1.14	1.164						2.70934e-06	0.000265257
	454	gi|305855148	Sus scrofa	peptidyl-prolyl cis-trans isomerase FKBP4 [Sus scrofa]	25.69	0.0200002	-0.456						0.546484	0.000154245
	455	gi|47523680	Sus scrofa	10 kDa heat shock protein, mitochondrial [Sus scrofa]	25.67	0.172	0.536						0.716673	0.00806802
	456	gi|242253868	Sus scrofa	trypsinogen precursor [Sus scrofa]	25.57	0.272	0.32						0.246386	0.0651528
	457	gi|166796059	Sus scrofa	aminoacyl tRNA synthase complex-interacting multifunctional protein 1 [Sus scrofa]	25.52	0.156	-0.136						0.39237	0.183433
	458	gi|311258478	Sus scrofa	PREDICTED: procollagen-lysine,2-oxoglutarate 5-dioxygenase 1-like [Sus scrofa]	25.47	0.0999998	0.236						0.242128	0.00057323
	459	gi|343098455	Sus scrofa	ras-related protein Rab-6A [Sus scrofa]	25.4	0.248	0.028						0.0653327	0.61277
	460	gi|311276040	Sus scrofa	PREDICTED: LOW QUALITY PROTEIN: acyl-coenzyme A thioesterase 9, mitochondrial-like [Sus scrofa]	25.39	0.204	0.584						0.0242239	3.6237e-05
	461	gi|335310032	Sus scrofa	PREDICTED: dynactin subunit 2-like isoform 3 [Sus scrofa]	25.34	0.00400006	-0.02						0.95261	0.326153
	462	gi|347446687	Sus scrofa	glucosidase 2 subunit beta precursor [Sus scrofa]	25.34	0.14	0.264						0.319724	0.0200054
	463	gi|565284	Sus scrofa	thimet oligopeptidase [Sus scrofa]	25.26	-0.248	-0.34						0.0795225	0.00040774
	464	gi|75053043	Sus scrofa	RecName: Full=Electron transfer flavoprotein subunit beta; Short=Beta-ETF	25.23	-0.048	0.304						0.411871	0.00275789
	465	gi|346986351	Sus scrofa	pyruvate dehydrogenase E1 component subunit beta, mitochondrial [Sus scrofa]	25.23	0.204	0.548						0.0304966	3.48184e-05
	466	gi|311269691	Sus scrofa	PREDICTED: fragile X mental retardation syndrome-related protein 1-like isoform 1 [Sus scrofa]	25.18	0.264	0.216						0.0436454	0.119266
	467	gi|350597193	Sus scrofa	PREDICTED: LOW QUALITY PROTEIN: peptidyl-prolyl cis-trans isomerase B [Sus scrofa]	25.18	-0.112	0.244						0.136559	0.798071
	468	gi|335292411	Sus scrofa	PREDICTED: protein PML isoform 2 [Sus scrofa]	25.15	0.0479999	0.828						0.740997	0.000234503
	469	gi|85542092	Sus scrofa	RecName: Full=60S ribosomal protein L6	25.14	-0.356	-0.00800001						0.0292188	0.299071
	470	gi|335289671	Sus scrofa	PREDICTED: transcription elongation factor SPT5 isoform 3 [Sus scrofa]	25.13	-0.024	-0.00399999						0.800516	0.993273
	471	gi|350577999	Sus scrofa	PREDICTED: ezrin-like [Sus scrofa]	25.07	-0.052	-0.292						0.499481	0.00125661
	472	gi|182639228	Sus scrofa	RecName: Full=COP9 signalosome complex subunit 4; Short=SGN4; Short=Signalosome subunit 4	25.06	-0.28	-0.232						0.0616651	0.30512
	473	gi|335309657	Sus scrofa	PREDICTED: 14-3-3 protein epsilon-like [Sus scrofa]	25.03	-0.12	-0.324						0.0396592	4.26936e-05
	474	gi|311247240	Sus scrofa	PREDICTED: splicing factor 3B subunit 2 [Sus scrofa]	25.02	0.076	-0.16						0.899991	0.0185828
	475	gi|456753495	Sus scrofa	solute carrier family 25 (aspartate/glutamate carrier), member 12 [Sus scrofa]	24.99	-0.12	0.116						0.565037	0.0358592
	476	gi|473575	Sus scrofa	lactate dehydrogenase-B [Sus scrofa domesticus]	24.97	-0.2	-1.12						0.0108772	2.20267e-06
	477	gi|178056623	Sus scrofa	vesicle-associated membrane protein-associated protein B [Sus scrofa]	24.92	0.38	0.34						0.000283669	0.000458359
	478	gi|350591320	Sus scrofa	PREDICTED: 26S proteasome non-ATPase regulatory subunit 6 [Sus scrofa]	24.9	-0.028	-0.204						0.981174	0.189245
	479	gi|350584108	Sus scrofa	PREDICTED: SWI/SNF complex subunit SMARCC2 isoform 2 [Sus scrofa]	24.84	-0.256	-0.068						0.0341807	0.501138
	480	gi|335296118	Sus scrofa	PREDICTED: poly [ADP-ribose] polymerase 1 [Sus scrofa]	24.78	-0.124	-0.332						0.0674119	0.000720938
	481	gi|311244403	Sus scrofa	PREDICTED: NADP-dependent malic enzyme [Sus scrofa]	24.77	0.0720001	-0.144						0.917744	0.833533
	482	gi|350587966	Sus scrofa	PREDICTED: PDZ and LIM domain protein 5 isoform 3 [Sus scrofa]	24.66	0.572	0.4						0.0315607	0.178114
	483	gi|346421409	Sus scrofa	transgelin [Sus scrofa]	24.64	0.22	-0.22						0.811034	0.0233569
	484	gi|311248177	Sus scrofa	PREDICTED: proteasome subunit alpha type-1-like [Sus scrofa]	24.61	-0.196	-0.676						0.0898584	0.00122437
	485	gi|311244324	Sus scrofa	PREDICTED: NEDD9-interacting protein with calponin homology and LIM domains isoform 1 [Sus scrofa]	24.59	0.276	0.216						0.0394002	0.0807185
	486	gi|350585201	Sus scrofa	PREDICTED: rRNA 2'-O-methyltransferase fibrillarin-like isoform 2 [Sus scrofa]	24.49	0.332	0.468						0.450105	0.00328698
	487	gi|335290692	Sus scrofa	PREDICTED: UDP-glucose 4-epimerase [Sus scrofa]	24.46	0	-0.024						0.846975	0.420913
	488	gi|350588230	Sus scrofa	PREDICTED: nuclear pore complex protein Nup98-Nup96-like [Sus scrofa]	24.45	-0.032	-0.024						0.561636	0.366183
	489	gi|335310331	Sus scrofa	PREDICTED: poly(U)-binding-splicing factor PUF60-like [Sus scrofa]	24.41	-0.228	-0.188						0.0229999	0.0518346
	490	gi|335281552	Sus scrofa	PREDICTED: EH domain-containing protein 1 [Sus scrofa]	24.4	-0.016	-0.036						0.752335	0.443049
	491	gi|264681454	Sus scrofa	S-adenosylmethionine synthase isoform type-2 [Sus scrofa]	24.39	-0.376	-0.344						0.00566585	0.00158205
	492	gi|350578880	Sus scrofa	PREDICTED: tight junction protein ZO-1-like, partial [Sus scrofa]	24.37	0.0240002	-0.016						0.411264	0.428373
	493	gi|311257294	Sus scrofa	PREDICTED: cytochrome b-c1 complex subunit Rieske, mitochondrial-like [Sus scrofa]	24.35	0.36	0.672						0.0873995	0.00045658
	494	gi|335298303	Sus scrofa	PREDICTED: protein KIAA0664-like [Sus scrofa]	24.27	-0.284	-0.304						0.00261144	0.00123363
	495	gi|47606435	Sus scrofa	RecName: Full=Myosin light polypeptide 6; AltName: Full=17 kDa myosin light chain; Short=LC17; AltName: Full=Myosin light chain 3; Short=MLC-3; AltName: Full=Myosin light chain alkali 3; Short=Myosin light chain A3; AltName: Full=Smooth muscle and nonmuscle myosin light chain alkali 6	24.27	0.152	-0.124						0.851899	0.18359
	496	gi|350583752	Sus scrofa	PREDICTED: hsc70-interacting protein-like isoform 2 [Sus scrofa]	24.26	0.108	-0.508						0.884507	0.0201374
	497	gi|347300323	Sus scrofa	thioredoxin-dependent peroxide reductase, mitochondrial [Sus scrofa]	24.24	0.432	0.84						0.00417712	0.000210313
	498	gi|346421411	Sus scrofa	proteasome (prosome, macropain) 26S subunit, ATPase, 1 [Sus scrofa]	24.2	0.00400006	0.00799985						0.814161	0.84553
	499	gi|335302341	Sus scrofa	PREDICTED: mitotic checkpoint protein BUB3 [Sus scrofa]	24.18	0.116	-0.024						0.106315	0.806368
	500	gi|194038445	Sus scrofa	PREDICTED: eukaryotic translation initiation factor 2 subunit 1 isoform 1 [Sus scrofa]	24.15	-0.136	-0.352						0.142731	0.00135358
	501	gi|311248328	Sus scrofa	PREDICTED: nicalin [Sus scrofa]	24.12	-0.012	0.00799985						0.600968	0.671709
	502	gi|270289750	Sus scrofa	non-specific lipid-transfer protein [Sus scrofa]	24.1	-0.056	0.424						0.656487	0.00174031
	503	gi|297307135	Sus scrofa	protein unc-45 homolog A [Sus scrofa]	24.09	-0.028	-0.02						0.161717	0.28543
	504	gi|380509273	Sus scrofa	peroxisomal acyl-coenzyme A oxidase 1 isoform 1 [Sus scrofa]	24.08	-0.368	0.22						0.0265397	0.0427072
	505	gi|281500757	Sus scrofa	Chain A, Porcine Aldehyde Reductase In Ternary Complex With Inhibitor	24.06	-0.288	-0.284						0.0500587	0.00977533
	506	gi|347300176	Sus scrofa	peroxiredoxin-2 [Sus scrofa]	24.03	-0.128	-0.62						0.300739	0.0134419
	507	gi|347543782	Sus scrofa	glutathione synthetase [Sus scrofa]	24.03	-0.5	-0.568						0.000110846	5.1871e-06
	508	gi|311275995	Sus scrofa	PREDICTED: histone-binding protein RBBP7-like isoform 1 [Sus scrofa]	24.03	0.284	0.224						0.548859	0.664726
	509	gi|47522610	Sus scrofa	succinyl-CoA:3-ketoacid coenzyme A transferase 1, mitochondrial precursor [Sus scrofa]	23.94	0.236	0.804						0.222682	3.35553e-06
	510	gi|417515864	Sus scrofa	chromodomain-helicase-DNA-binding protein 4 [Sus scrofa]	23.93	-0.032	-0.024						0.991495	0.613856
	511	gi|335289940	Sus scrofa	PREDICTED: U1 small nuclear ribonucleoprotein 70 kDa-like [Sus scrofa]	23.91	0.132	0.0240002						0.189362	0.978657
	512	gi|335288415	Sus scrofa	PREDICTED: serine-threonine kinase receptor-associated protein-like [Sus scrofa]	23.9	-0.00800001	-0.288						0.5613	0.000311063
	513	gi|350591034	Sus scrofa	PREDICTED: glycerol-3-phosphate dehydrogenase 1-like protein-like [Sus scrofa]	23.86	-0.18	-0.084						0.107272	0.595972
	514	gi|347300500	Sus scrofa	pre-mRNA-processing factor 40 homolog A [Sus scrofa]	23.83	0.12	0.0520002						0.0960234	0.233529
	515	gi|302372516	Sus scrofa	heart fatty acid-binding protein [Sus scrofa]	23.79	-0.224	-0.64						0.0015084	1.28493e-06
	516	gi|85792296	Sus scrofa	eukaryotic translation initiation factor 4A isoform 3 [Sus scrofa]	23.75	-0.016	-0.096						0.533273	0.530298
	517	gi|456754141	Sus scrofa	3'-phosphoadenosine 5'-phosphosulfate synthase 1 [Sus scrofa]	23.73	-0.012	0						0.641097	0.736134
	518	gi|350589202	Sus scrofa	PREDICTED: laminin subunit beta-3-like, partial [Sus scrofa]	23.65	0.456	0.412						0.00241566	0.00940806
	519	gi|164414678	Sus scrofa	Alternative Pig Liver Esterase [Sus scrofa]	23.65	-0.716	-0.192						0.0583095	0.427067
	520	gi|311268067	Sus scrofa	PREDICTED: replication protein A 70 kDa DNA-binding subunit [Sus scrofa]	23.64	-0.00399999	0.00799985						0.917603	0.727657
	521	gi|84619524	Sus scrofa	long-chain-fatty-acid--CoA ligase 4 [Sus scrofa]	23.6	0.272	0.272						0.0374681	0.0230675
	522	gi|350578417	Sus scrofa	PREDICTED: CD109 antigen isoform 1 [Sus scrofa]	23.52	0.348	0.372						0.023547	0.000332679
	523	gi|335304534	Sus scrofa	PREDICTED: 5'-3' exoribonuclease 2 [Sus scrofa]	23.48	-0.432	-0.252						0.00341384	0.113686
	524	gi|343790893	Sus scrofa	creatine kinase, brain [Sus scrofa]	23.48	0.28	0.124						0.00689226	0.137859
	525	gi|311249343	Sus scrofa	PREDICTED: coatomer subunit epsilon-like isoform 1 [Sus scrofa]	23.47	-0.14	-0.32						0.156736	0.0149623
	526	gi|350590642	Sus scrofa	PREDICTED: 26S proteasome non-ATPase regulatory subunit 11-like [Sus scrofa]	23.42	-0.2	-0.192						0.0159898	0.0095509
	527	gi|54039371	Sus scrofa	RecName: Full=40S ribosomal protein S18	23.39	-0.288	-0.348						0.0878856	0.0385542
	528	gi|194044529	Sus scrofa	PREDICTED: RNA-binding protein 39 isoform 2 [Sus scrofa]	23.33	0.148	0.284						0.0295732	0.00663485
	529	gi|75050024	Sus scrofa	RecName: Full=Integrin beta-1; AltName: Full=Fibronectin receptor subunit beta; AltName: Full=VLA-4 subunit beta; AltName: CD_antigen=CD29; Flags: Precursor	23.31	0.28	0.236						0.0340279	0.0241923
	530	gi|350586576	Sus scrofa	PREDICTED: LOW QUALITY PROTEIN: peptidyl-prolyl cis-trans isomerase FKBP5 [Sus scrofa]	23.26	-0.164	-0.18						0.0180376	0.0376798
	531	gi|345110571	Sus scrofa	coproporphyrinogen oxidase [Sus scrofa]	23.16	0.0360002	0.448						0.743833	0.00190884
	532	gi|311274550	Sus scrofa	PREDICTED: 28S ribosomal protein S26, mitochondrial [Sus scrofa]	23.15	-0.016	0.292						0.452509	0.111243
	533	gi|346644805	Sus scrofa	pinin [Sus scrofa]	23.08	-0.024	-0.016						0.295298	0.718578
	534	gi|311259162	Sus scrofa	PREDICTED: far upstream element-binding protein 1 [Sus scrofa]	23.02	-0.148	-0.496						0.261386	0.000796279
	535	gi|343478206	Sus scrofa	E3 UFM1-protein ligase 1 [Sus scrofa]	22.97	-0.18	-0.112						0.146918	0.445395
	536	gi|311269387	Sus scrofa	PREDICTED: LOW QUALITY PROTEIN: dnaJ homolog subfamily C member 13-like [Sus scrofa]	22.89	-0.024	-0.028						0.514927	0.77761
	537	gi|273463176	Sus scrofa	cell division cycle 2 variant 1 [Sus scrofa]	22.84	-0.012	-0.036						0.567132	0.143217
	538	gi|335299814	Sus scrofa	PREDICTED: elongation factor G, mitochondrial-like [Sus scrofa]	22.76	0.26	0.412						0.00203065	2.61709e-05
	539	gi|350579892	Sus scrofa	PREDICTED: coronin-1B-like [Sus scrofa]	22.74	-0.044	-0.08						0.511791	0.330267
	540	gi|7288863	Sus scrofa	ubiquitous tropomodulin U-Tmod [Sus scrofa]	22.67	-0.1	-0.248						0.40717	0.0302603
	541	gi|8745554	Sus scrofa	voltage-dependent anion channel 2 [Sus scrofa]	22.66	0.54	0.592						0.000908298	0.000235861
	542	gi|334305778	Sus scrofa	RecName: Full=Coatomer subunit beta; AltName: Full=Beta-coat protein; Short=Beta-COP	22.63	-0.312	-0.288						0.00131744	0.0022792
	543	gi|335298551	Sus scrofa	PREDICTED: phosphoribosylformylglycinamidine synthase [Sus scrofa]	22.54	-0.024	-0.024						0.0166765	0.00991051
	544	gi|350585312	Sus scrofa	PREDICTED: basal cell adhesion molecule-like [Sus scrofa]	22.5	-0.06	0.456						0.906484	0.000776555
	545	gi|47523792	Sus scrofa	catenin beta-1 [Sus scrofa]	22.49	0	-0.016						0.762752	0.701379
	546	gi|311258000	Sus scrofa	PREDICTED: AP-2 complex subunit alpha-1 isoform 1 [Sus scrofa]	22.44	0.0440001	0						0.270908	0.894204
	547	gi|417515556	Sus scrofa	UDP-glucose 6-dehydrogenase [Sus scrofa]	22.41	0.0440001	0.164						0.589642	0.300291
	548	gi|346986361	Sus scrofa	electron-transfer-flavoprotein, alpha polypeptide [Sus scrofa]	22.41	0.384	0.744						0.338735	0.000127324
	549	gi|197251934	Sus scrofa	actin-related protein 2 [Sus scrofa]	22.39	-0.324	-0.5						0.000554943	0.00160351
	550	gi|350595172	Sus scrofa	PREDICTED: UPF0562 protein C7orf55 homolog [Sus scrofa]	22.37	-0.048	0.00400006						0.884211	0.505692
	551	gi|172072653	Sus scrofa	lactadherin precursor [Sus scrofa]	22.33	1.008	0.984						1.99185e-08	4.19464e-08
	552	gi|417515916	Sus scrofa	tyrosine-protein phosphatase non-receptor type 23 [Sus scrofa]	22.32	-0.036	-0.024						0.141868	0.428744
	553	gi|350584800	Sus scrofa	PREDICTED: cytochrome c oxidase subunit 4 isoform 1, mitochondrial-like [Sus scrofa]	22.27	0.0240002	0.232						0.478734	0.0138987
	554	gi|456753306	Sus scrofa	heterogeneous nuclear ribonucleoprotein R tv2 [Sus scrofa]	22.18	-0.168	-0.04						0.622391	0.921479
	555	gi|350590042	Sus scrofa	PREDICTED: tripeptidyl-peptidase 2-like [Sus scrofa]	22.16	-0.012	-0.184						0.555669	0.00180849
	556	gi|350590439	Sus scrofa	PREDICTED: acyl-CoA synthetase family member 2, mitochondrial [Sus scrofa]	22.14	-0.056	0.352						0.790708	0.00355316
	557	gi|385648284	Sus scrofa	topoisomerase (DNA) II beta 180kDa [Sus scrofa]	22.12	-0.032	-0.016						0.363023	0.561192
	558	gi|256838109	Sus scrofa	phosphate carrier protein, mitochondrial [Sus scrofa]	22.12	0.556	0.516						0.0129992	0.00497272
	559	gi|350585957	Sus scrofa	PREDICTED: LOW QUALITY PROTEIN: AFG3-like protein 2, partial [Sus scrofa]	22.1	0.148	0.28						0.259777	0.00579383
	560	gi|350589959	Sus scrofa	PREDICTED: LIM domain only protein 7-like [Sus scrofa]	22.08	0.192	-0.184						0.157114	0.7156
	561	gi|509403	Sus scrofa	BAT1 [Sus scrofa]	22.02	-0.1	-0.08						0.142656	0.125895
	562	gi|311252459	Sus scrofa	PREDICTED: poly(rC)-binding protein 1-like [Sus scrofa]	21.97	0.464	0.392						0.0442233	0.29936
	563	gi|56417363	Sus scrofa	cathepsin D protein [Sus scrofa]	21.95	-0.268	0.376						0.00853627	0.0235849
	564	gi|166977631	Sus scrofa	RecName: Full=Sideroflexin-1	21.93	0.188	0.344						0.0456285	0.00131147
	565	gi|90811815	Sus scrofa	stratifin [Sus scrofa]	21.87	0.00400006	0.236						0.856613	0.0274738
	566	gi|52001458	Sus scrofa	RecName: Full=Dipeptidyl peptidase 4; AltName: Full=Dipeptidyl peptidase IV; Short=DPP IV; AltName: Full=T-cell activation antigen CD26; AltName: CD_antigen=CD26; Contains: RecName: Full=Dipeptidyl peptidase 4 membrane form; AltName: Full=Dipeptidyl peptidase IV membrane form; Contains: RecName: Full=Dipeptidyl peptidase 4 soluble form; AltName: Full=Dipeptidyl peptidase IV soluble form	21.85	-0.344	0.236						0.00847546	0.00554234
	567	gi|68580891	Sus scrofa	RecName: Full=Methylmalonyl-CoA mutase, mitochondrial; Short=MCM; AltName: Full=Methylmalonyl-CoA isomerase; Flags: Precursor	21.83	0.12	0.428						0.295658	0.000356481
	568	gi|87047636	Sus scrofa	ATP synthase H+-transporting mitochondrial F1 complex O subunit [Sus scrofa]	21.83	0.0440001	0.884						0.659515	2.11264e-05
	569	gi|346716158	Sus scrofa	nucleolar protein 56 [Sus scrofa]	21.82	-0.132	0.12						0.995728	0.0102808
	570	gi|350585986	Sus scrofa	PREDICTED: EMILIN-2-like [Sus scrofa]	21.77	0.5	0.752						0.000575147	9.2889e-06
	571	gi|350591003	Sus scrofa	PREDICTED: peptide-N(4)-(N-acetyl-beta-glucosaminyl)asparagine amidase [Sus scrofa]	21.77	-0.032	-0.00800001						0.475842	0.952673
	572	gi|298104138	Sus scrofa	ATPase, H+ transporting, lysosomal 42kDa, V1 subunit C1 [Sus scrofa]	21.77	0.028	0.00799985						0.456938	0.750341
	573	gi|350581286	Sus scrofa	PREDICTED: hypothetical protein LOC100516425 [Sus scrofa]	21.76	0.204	-0.00800001						0.0735122	0.98206
	574	gi|350578484	Sus scrofa	PREDICTED: NAD-dependent malic enzyme, mitochondrial [Sus scrofa]	21.74	0.228	0.48						0.19118	0.000549812
	575	gi|147223418	Sus scrofa	GNAS complex locus [Sus scrofa]	21.71	-0.024	-0.016						0.289731	0.530904
	576	gi|311250750	Sus scrofa	PREDICTED: 26S proteasome non-ATPase regulatory subunit 13-like [Sus scrofa]	21.7	-0.028	-0.036						0.279472	0.159385
	577	gi|343887360	Sus scrofa	proteasome (prosome, macropain) subunit, alpha type [Sus scrofa]	21.65	-0.38	-0.608						0.000625547	9.38059e-05
	578	gi|194042094	Sus scrofa	PREDICTED: shootin-1-like isoform 1 [Sus scrofa]	21.63	0.18	0.0879999						0.115047	0.530651
	579	gi|335282227	Sus scrofa	PREDICTED: switch-associated protein 70-like [Sus scrofa]	21.61	-0.24	-0.344						0.0588539	0.00885031
	580	gi|335296241	Sus scrofa	PREDICTED: ladinin-1-like [Sus scrofa]	21.58	0.0840001	-0.2						0.132136	0.36639
	581	gi|311266963	Sus scrofa	PREDICTED: putative rRNA methyltransferase 3 [Sus scrofa]	21.57	-0.092	0.0840001						0.807722	0.488944
	582	gi|51493747	Sus scrofa	enoyl-Coenzyme A hydratase/3-hydroxyacyl Coenzyme A [Sus scrofa]	21.57	0.0919999	0.38						0.448534	0.0012975
	583	gi|194043292	Sus scrofa	PREDICTED: 14-3-3 protein eta [Sus scrofa]	21.56	-0.156	-0.244						0.0992955	0.0770609
	584	gi|305855210	Sus scrofa	DNA mismatch repair protein Msh2 [Sus scrofa]	21.52	-0.312	-0.184						0.00142136	0.0424918
	585	gi|41688293	Sus scrofa	FYVE and coiled-coil domain containing 1 [Sus scrofa]	21.51	-0.192	-0.084						0.0408135	0.345761
	586	gi|311259005	Sus scrofa	PREDICTED: myosin regulatory light chain 12B isoform 2 [Sus scrofa]	21.51	0.64	0.544						0.0206891	0.0196202
	587	gi|350596827	Sus scrofa	PREDICTED: serine/arginine-rich splicing factor 3-like [Sus scrofa]	21.5	-0.056	-0.052						0.962978	0.673487
	588	gi|311268489	Sus scrofa	PREDICTED: fatty aldehyde dehydrogenase-like [Sus scrofa]	21.48	0.0399999	0.312						0.492924	0.0200351
	589	gi|311259185	Sus scrofa	PREDICTED: leucine-rich repeat-containing protein 40-like [Sus scrofa]	21.47	0.028	-0.028						0.238335	0.782095
	590	gi|350584514	Sus scrofa	PREDICTED: twinfilin-1-like [Sus scrofa]	21.47	-0.188	-0.212						0.918358	0.805622
	591	gi|417515918	Sus scrofa	GTP-binding nuclear protein Ran [Sus scrofa]	21.45	-0.108	-0.396						0.819973	0.0059986
	592	gi|417515883	Sus scrofa	V-type proton ATPase subunit E 1 [Sus scrofa]	21.41	-0.00800001	0.168						0.27886	0.0463864
	593	gi|342349338	Sus scrofa	elaC homolog 2 [Sus scrofa]	21.4	-0.072	-0.076						0.284717	0.152907
	594	gi|335290492	Sus scrofa	PREDICTED: exosome component 10 isoform 1 [Sus scrofa]	21.39	-0.00399999	0.0159998						0.804442	0.729492
	595	gi|194045027	Sus scrofa	PREDICTED: apolipoprotein O-like isoform 1 [Sus scrofa]	21.39	0.404	0.58						0.00892186	0.000430104
	596	gi|346644746	Sus scrofa	calmodulin 1 [Sus scrofa]	21.37	-0.064	-0.192						0.337467	0.0870906
	597	gi|335289705	Sus scrofa	PREDICTED: flavin reductase-like [Sus scrofa]	21.36	-0.412	-0.488						0.0163295	0.00336021
	598	gi|47522874	Sus scrofa	cAMP-dependent protein kinase type I-alpha regulatory subunit [Sus scrofa]	21.35	0.0200002	0						0.182196	0.814893
	599	gi|347300247	Sus scrofa	phosphoinositide 3-kinase adapter protein 1 [Sus scrofa]	21.28	-0.048	0.548						0.804896	0.00478481
	600	gi|335300686	Sus scrofa	PREDICTED: carbonyl reductase [NADPH] 1-like [Sus scrofa]	21.26	-0.44	-0.34						0.00792961	0.0293409
	601	gi|350586674	Sus scrofa	PREDICTED: exportin-5 [Sus scrofa]	21.21	-0.22	-0.372						0.0259213	0.000111881
	602	gi|350594464	Sus scrofa	PREDICTED: LOW QUALITY PROTEIN: clathrin interactor 1 [Sus scrofa]	21.2	-0.148	-0.364						0.103838	0.010233
	603	gi|89573851	Sus scrofa	succinate dehydrogenase complex subunit B [Sus scrofa]	21.18	0.3	0.776						0.0377968	1.21178e-07
	604	gi|335281857	Sus scrofa	PREDICTED: catenin delta-1 [Sus scrofa]	21.15	-0.748	-0.288						0.00693386	0.107548
	605	gi|350589239	Sus scrofa	PREDICTED: ubiquitin carboxyl-terminal hydrolase isozyme L5-like, partial [Sus scrofa]	21.15	0.18	0.124						0.498365	0.568105
	606	gi|417515770	Sus scrofa	vacuolar protein sorting-associated protein 13C isoform 2B [Sus scrofa]	21.12	-0.368	-0.248						0.00578808	0.182917
	607	gi|298160970	Sus scrofa	cAMP-dependent protein kinase type II-alpha regulatory subunit [Sus scrofa]	21.09	-0.196	-0.108						0.0128303	0.231833
	608	gi|356995561	Sus scrofa	nuclear matrix protein 200 [Sus scrofa]	21.09	-0.00800001	-0.02						0.456249	0.497246
	609	gi|350581953	Sus scrofa	PREDICTED: protein bicaudal D homolog 2 [Sus scrofa]	21.06	-0.144	-0.044						0.0468416	0.492237
	610	gi|350586921	Sus scrofa	PREDICTED: LOW QUALITY PROTEIN: apoptotic chromatin condensation inducer in the nucleus-like [Sus scrofa]	21.04	0.0159998	0.0200002						0.64284	0.599305
	611	gi|345090969	Sus scrofa	septin 2 [Sus scrofa]	21.04	0.0159998	-0.012						0.523575	0.493712
	612	gi|346716375	Sus scrofa	integrin alpha-2 precursor [Sus scrofa]	21.03	0.368	0.348						0.00391372	0.000447504
	613	gi|335306433	Sus scrofa	PREDICTED: plastin-3 [Sus scrofa]	21.03	-0.068	-0.028						0.637632	0.759569
	614	gi|347800648	Sus scrofa	eukaryotic translation initiation factor 3, subunit D [Sus scrofa]	21	-0.508	-0.548						0.028899	0.0674282
	615	gi|350583728	Sus scrofa	PREDICTED: protein kinase C and casein kinase substrate in neurons protein 2-like [Sus scrofa]	20.93	0.164	-0.084						0.210649	0.308248
	616	gi|284521136	Sus scrofa	MHC class I antigen [Sus scrofa]	20.9	-0.508	0.948						0.5077	3.54138e-05
	617	gi|197251946	Sus scrofa	actin-related protein 3 [Sus scrofa]	20.89	-0.148	-0.352						0.382089	0.0321336
	618	gi|194038973	Sus scrofa	PREDICTED: purine nucleoside phosphorylase [Sus scrofa]	20.89	0.252	0.028						0.0241911	0.241976
	619	gi|194038586	Sus scrofa	PREDICTED: transmembrane emp24 domain-containing protein 10 [Sus scrofa]	20.86	0.0240002	0.308						0.903629	0.02288
	620	gi|335304393	Sus scrofa	PREDICTED: proliferating cell nuclear antigen [Sus scrofa]	20.85	-0.344	-0.584						0.00754586	0.000135061
	621	gi|311247991	Sus scrofa	PREDICTED: pyruvate dehydrogenase protein X component-like isoform 1 [Sus scrofa]	20.83	0.176	0.448						0.0409203	0.000112269
	622	gi|163915141	Sus scrofa	carnitine O-acetyltransferase [Sus scrofa]	20.82	0.224	0.476						0.00752275	0.000113126
	623	gi|347543780	Sus scrofa	eukaryotic translation initiation factor 3, subunit I [Sus scrofa]	20.77	-0.028	-0.22						0.80844	0.033241
	624	gi|311267462	Sus scrofa	PREDICTED: secernin-2-like [Sus scrofa]	20.72	-0.212	-0.264						0.31503	0.470377
	625	gi|417515519	Sus scrofa	ATP-binding cassette, sub-family E (OABP), member 1 [Sus scrofa]	20.7	-0.216	-0.532						0.0914896	0.00321386
	626	gi|350595685	Sus scrofa	PREDICTED: E3 ubiquitin-protein ligase HUWE1-like [Sus scrofa]	20.67	-0.364	-0.168						0.0355049	0.18687
	627	gi|311263958	Sus scrofa	PREDICTED: zinc finger protein ZPR1-like [Sus scrofa]	20.58	-0.072	-0.288						0.442254	0.0287485
	628	gi|311255145	Sus scrofa	PREDICTED: thiosulfate sulfurtransferase [Sus scrofa]	20.58	-0.012	0.42						0.765051	0.000127317
	629	gi|350592530	Sus scrofa	PREDICTED: tyrosine-protein phosphatase non-receptor type 11 [Sus scrofa]	20.55	0	-0.388						0.320326	0.0163841
	630	gi|219521982	Sus scrofa	erlin-2 precursor [Sus scrofa]	20.51	0.0720001	0.376						0.144977	0.000504505
	631	gi|345199274	Sus scrofa	glutaredoxin 3 [Sus scrofa]	20.42	0.00799985	-0.00399999						0.578963	0.681714
	632	gi|350585296	Sus scrofa	PREDICTED: rho guanine nucleotide exchange factor 1 [Sus scrofa]	20.41	-0.144	-0.172						0.410353	0.0323918
	633	gi|350594395	Sus scrofa	PREDICTED: transportin-1 [Sus scrofa]	20.41	-0.428	-0.144						0.0261255	0.138353
	634	gi|48374071	Sus scrofa	aldose reductase [Sus scrofa]	20.37	0.284	-0.164						0.0539248	0.191858
	635	gi|403399477	Sus scrofa	RecName: Full=Bifunctional ATP-dependent dihydroxyacetone kinase/FAD-AMP lyase (cyclizing); Includes: RecName: Full=ATP-dependent dihydroxyacetone kinase; Short=DHA kinase; AltName: Full=Glycerone kinase; AltName: Full=Triokinase; AltName: Full=Triose kinase; Includes: RecName: Full=FAD-AMP lyase (cyclizing); AltName: Full=FAD-AMP lyase (cyclic FMN forming); AltName: Full=FMN cyclase	20.34	-0.216	-0.228						0.0343323	0.0623594
	636	gi|329744588	Sus scrofa	protein KIAA1967 [Sus scrofa]	20.33	-0.244	-0.092						0.060823	0.677854
	637	gi|346421322	Sus scrofa	tubulin-specific chaperone D [Sus scrofa]	20.32	-0.108	-0.26						0.301688	0.0191746
	638	gi|350582215	Sus scrofa	PREDICTED: 60S ribosomal protein L7a-like [Sus scrofa]	20.32	-0.608	-0.108						0.00280996	0.473942
	639	gi|346644697	Sus scrofa	eukaryotic translation initiation factor 3 subunit L [Sus scrofa]	20.31	-0.176	-0.476						0.0150426	1.85252e-05
	640	gi|5921142	Sus scrofa	amyloid precursor protein [Sus scrofa]	20.29	1.128	1.18						1.19107e-08	2.91874e-09
	641	gi|335298234	Sus scrofa	PREDICTED: flotillin-2-like [Sus scrofa]	20.28	-0.00399999	0.00400006						0.511162	0.511284
	642	gi|347658971	Sus scrofa	ATP synthase, H+ transporting, mitochondrial Fo complex, subunit d [Sus scrofa]	20.26	0.524	0.992						0.0109257	3.45727e-08
	643	gi|347300165	Sus scrofa	proteasome subunit alpha type-4 [Sus scrofa]	20.23	-0.372	-0.484						0.000264011	0.000132321
	644	gi|47522644	Sus scrofa	acylamino-acid-releasing enzyme [Sus scrofa]	20.1	-0.424	-0.812						0.00675804	0.000248492
	645	gi|311270662	Sus scrofa	PREDICTED: phosphatidylethanolamine-binding protein 1-like [Sus scrofa]	20.07	0.00400006	-0.32						0.588274	0.0150986
	646	gi|311257832	Sus scrofa	PREDICTED: DNA ligase 1 [Sus scrofa]	20.06	-0.024	-0.00800001						0.581207	0.848222
	647	gi|335286747	Sus scrofa	PREDICTED: hepatoma-derived growth factor-like [Sus scrofa]	20.06	0.0399999	-0.24						0.216082	0.0721959
	648	gi|346986249	Sus scrofa	proteasome subunit beta type-1 [Sus scrofa]	20.03	-0.088	-0.424						0.294349	0.0526909
	649	gi|205830905	Sus scrofa	RecName: Full=Rho guanine nucleotide exchange factor 2; AltName: Full=Guanine nucleotide exchange factor H1; Short=GEF-H1	20.01	-0.152	-0.112						0.234082	0.447537
	650	gi|311252617	Sus scrofa	PREDICTED: ubiquitin-40S ribosomal protein S27a-like [Sus scrofa]	20.01	0.276	0.388						0.0551023	0.00390933
	651	gi|335280058	Sus scrofa	PREDICTED: vacuolar protein sorting-associated protein 4B-like [Sus scrofa]	19.96	0.0360002	0.028						0.0868254	0.247447
	652	gi|350583632	Sus scrofa	PREDICTED: calponin-3 [Sus scrofa]	19.95	0.964	0.896						3.22624e-06	3.51529e-05
	653	gi|47523802	Sus scrofa	translationally-controlled tumor protein [Sus scrofa]	19.94	0.0840001	-0.232						0.82138	0.116845
	654	gi|350578792	Sus scrofa	PREDICTED: calcium-binding protein p22-like isoform 1 [Sus scrofa]	19.93	0.208	0.212						0.189253	0.097491
	655	gi|254292359	Sus scrofa	importin subunit alpha-2 [Sus scrofa]	19.91	-0.232	-0.284						0.110675	0.0331939
	656	gi|350591891	Sus scrofa	PREDICTED: uridine 5'-monophosphate synthase-like [Sus scrofa]	19.84	0.0119999	0.0319999						0.942878	0.471457
	657	gi|343478220	Sus scrofa	eukaryotic translation initiation factor 4H isoform 1 [Sus scrofa]	19.84	0.316	-0.228						0.0996361	0.608434
	658	gi|311259199	Sus scrofa	PREDICTED: plasminogen activator inhibitor 1 RNA-binding protein-like isoform 3 [Sus scrofa]	19.84	0.912	0.6						0.0021926	0.00942718
	659	gi|456753071	Sus scrofa	coiled-coil and C2 domain containing 1A [Sus scrofa]	19.81	-0.00800001	0.0200002						0.574915	0.396954
	660	gi|343403779	Sus scrofa	ribosomal protein L13 [Sus scrofa]	19.8	-0.324	-0.32						0.0379798	0.0136861
	661	gi|335289881	Sus scrofa	PREDICTED: EH domain-containing protein 2 [Sus scrofa]	19.79	0.0159998	-0.012						0.666466	0.836779
	662	gi|335309813	Sus scrofa	PREDICTED: coactosin-like protein-like, partial [Sus scrofa]	19.79	0.132	-0.208						0.280237	0.218589
	663	gi|350581057	Sus scrofa	PREDICTED: alpha-aminoadipic semialdehyde dehydrogenase-like [Sus scrofa]	19.7	0.14	0.228						0.248434	0.0397892
	664	gi|356582358	Sus scrofa	FK506 binding protein 9, 63 kDa precursor [Sus scrofa]	19.66	0.128	0.156						0.268705	0.113955
	665	gi|350585742	Sus scrofa	PREDICTED: leucine zipper protein 1 [Sus scrofa]	19.66	-0.00800001	0						0.848732	0.810082
	666	gi|311262177	Sus scrofa	PREDICTED: electron transfer flavoprotein-ubiquinone oxidoreductase, mitochondrial-like [Sus scrofa]	19.66	0.212	0.36						0.0361682	0.00430608
	667	gi|350584736	Sus scrofa	PREDICTED: LOW QUALITY PROTEIN: protein phosphatase 1 regulatory subunit 12A [Sus scrofa]	19.63	-0.136	-0.332						0.332065	0.0284245
	668	gi|75053362	Sus scrofa	RecName: Full=Flotillin-1	19.63	-0.472	0.028						0.00992485	0.964913
	669	gi|335310444	Sus scrofa	PREDICTED: DNA replication licensing factor MCM5-like, partial [Sus scrofa]	19.6	-0.432	-0.388						0.0328338	0.0133013
	670	gi|311261528	Sus scrofa	PREDICTED: nesprin-3-like [Sus scrofa]	19.58	-0.00399999	-0.012						0.911673	0.851518
	671	gi|350581244	Sus scrofa	PREDICTED: transcription elongation regulator 1-like [Sus scrofa]	19.56	-0.024	-0.18						0.585092	0.0357592
	672	gi|60389430	Sus scrofa	RecName: Full=m7GpppX diphosphatase; AltName: Full=DCS-1; AltName: Full=Decapping scavenger enzyme; AltName: Full=Hint-related 7meGMP-directed hydrolase; AltName: Full=Histidine triad nucleotide-binding protein 5; AltName: Full=Histidine triad protein member 5; Short=HINT-5; AltName: Full=Scavenger mRNA-decapping enzyme DcpS	19.54	-0.088	-0.204						0.407726	0.0197584
	673	gi|89886173	Sus scrofa	UDP-N-acetylglucosamine--peptide N-acetylglucosaminyltransferase 110 kDa subunit [Sus scrofa]	19.52	0.00400006	-0.028						0.545947	0.778588
	674	gi|350594189	Sus scrofa	PREDICTED: cadherin-6-like [Sus scrofa]	19.51	0.28	0.456						0.00723579	0.00011463
	675	gi|350582355	Sus scrofa	PREDICTED: exportin-1 [Sus scrofa]	19.5	-0.648	-0.656						0.00300298	0.00150383
	676	gi|350586359	Sus scrofa	PREDICTED: tubulin beta-2A chain-like [Sus scrofa]	19.46	0.68	0.696						0.216594	0.191416
	677	gi|194042794	Sus scrofa	PREDICTED: calcium uniporter protein, mitochondrial [Sus scrofa]	19.44	0.352	0.412						0.0189453	0.00980069
	678	gi|335310941	Sus scrofa	PREDICTED: 40S ribosomal protein S2-like [Sus scrofa]	19.4	-0.2	-0.228						0.64901	0.545048
	679	gi|346716331	Sus scrofa	ras-related protein Rab-5C [Sus scrofa]	19.37	-0.092	-0.056						0.383681	0.694584
	680	gi|350595581	Sus scrofa	PREDICTED: eukaryotic translation initiation factor 2 subunit 3-like [Sus scrofa]	19.3	-0.168	-0.336						0.0178074	0.00115118
	681	gi|346644766	Sus scrofa	sorting nexin 6 [Sus scrofa]	19.26	0.00799985	-0.00399999						0.717068	0.491819
	682	gi|311257919	Sus scrofa	PREDICTED: aldehyde dehydrogenase family 16 member A1-like isoform 1 [Sus scrofa]	19.26	-0.168	-0.396						0.286694	0.00842041
	683	gi|56792880	Sus scrofa	unknown [Sus scrofa]	19.26	0.148	-0.144						0.338659	0.433556
	684	gi|164664456	Sus scrofa	F-actin-capping protein subunit beta [Sus scrofa]	19.24	-0.068	-0.216						0.990332	0.111079
	685	gi|389618965	Sus scrofa	U2 small nuclear RNA auxiliary factor 2 [Sus scrofa]	19.21	0.144	-0.068						0.231285	0.669688
	686	gi|56607106	Sus scrofa	multi-drug resistance protein 1 [Sus scrofa]	19.19	-0.352	-0.02						0.290251	0.944274
	687	gi|75052621	Sus scrofa	RecName: Full=Transcription factor A, mitochondrial; Short=mtTFA; Flags: Precursor	19.14	0.304	0.74						0.000567536	1.03471e-06
	688	gi|350590297	Sus scrofa	PREDICTED: V-type proton ATPase 116 kDa subunit a isoform 1-like isoform 1 [Sus scrofa]	19.06	-0.072	0.18						0.838301	0.0799656
	689	gi|343780946	Sus scrofa	D-dopachrome decarboxylase [Sus scrofa]	19.05	-0.832	-0.22						0.264612	0.612903
	690	gi|194039403	Sus scrofa	PREDICTED: CDC5 cell division cycle 5-like [Sus scrofa]	19.05	0.304	0.4						0.310747	0.0286066
	691	gi|335278800	Sus scrofa	PREDICTED: afadin [Sus scrofa]	19.03	-0.00800001	-0.016						0.328188	0.065766
	692	gi|311245810	Sus scrofa	PREDICTED: GTP:AMP phosphotransferase, mitochondrial isoform 1 [Sus scrofa]	19.02	0.192	0.632						0.103901	2.87788e-05
	693	gi|335296519	Sus scrofa	PREDICTED: ras-related protein Rab-18-like [Sus scrofa]	19.01	0.0200002	0.0240002						0.727992	0.644269
	694	gi|350581449	Sus scrofa	PREDICTED: guanine nucleotide-binding protein G(I)/G(S)/G(T) subunit beta-2-like [Sus scrofa]	19	0.34	0.252						0.189465	0.15751
	695	gi|350587233	Sus scrofa	PREDICTED: cytoplasmic dynein 1 heavy chain 1-like [Sus scrofa]	19	-0.26	-0.232						0.0962839	0.101846
	696	gi|346716195	Sus scrofa	nucleosome assembly protein 1-like 1 [Sus scrofa]	19	-0.024	-0.04						0.901604	0.972931
	697	gi|350587816	Sus scrofa	PREDICTED: heat shock 70 kDa protein 4L [Sus scrofa]	18.99	0.116	-0.00800001						0.454684	0.799072
	698	gi|146741296	Sus scrofa	keratin 1 [Sus scrofa]	18.94	0.0999998	0.396						0.469993	0.0026132
	699	gi|311271975	Sus scrofa	PREDICTED: short/branched chain specific acyl-CoA dehydrogenase, mitochondrial [Sus scrofa]	18.93	0.256	0.388						0.0315434	0.00314469
	700	gi|118997	Sus scrofa	RecName: Full=Dihydrofolate reductase	18.92	0.0720001	0.152						0.216506	0.0951083
	701	gi|47523446	Sus scrofa	calcium channel, voltage-dependent, alpha 2/delta subunit 1 preproprotein [Sus scrofa]	18.91	-0.468	-0.26						0.0027518	0.0318237
	702	gi|350588052	Sus scrofa	PREDICTED: importin-7, partial [Sus scrofa]	18.85	-0.016	-0.5						0.631675	0.00287804
	703	gi|346716148	Sus scrofa	importin-5 [Sus scrofa]	18.84	-0.08	-0.664						0.272104	0.000124174
	704	gi|350585908	Sus scrofa	PREDICTED: polyadenylate-binding protein 4 isoform 2 [Sus scrofa]	18.83	0	0						0.904851	0.846273
	705	gi|350594715	Sus scrofa	PREDICTED: adipocyte plasma membrane-associated protein-like [Sus scrofa]	18.82	-0.032	0.132						0.973976	0.273329
	706	gi|350585375	Sus scrofa	PREDICTED: myosin-14 [Sus scrofa]	18.8	-0.444	-0.252						0.00910649	0.0159371
	707	gi|311257030	Sus scrofa	PREDICTED: ATP-dependent RNA helicase DDX19A-like isoform 1 [Sus scrofa]	18.79	-0.016	-0.044						0.700548	0.232118
	708	gi|346716302	Sus scrofa	kinesin-like protein KIF2A [Sus scrofa]	18.71	-0.176	-0.1						0.0730233	0.282457
	709	gi|82465299	Sus scrofa	filamin-A [Sus scrofa]	18.69	0.232	-0.168						0.183972	0.884136
	710	gi|335284763	Sus scrofa	PREDICTED: E3 ubiquitin-protein ligase CHIP-like [Sus scrofa]	18.65	-0.02	0.0520002						0.565124	0.238795
	711	gi|335302670	Sus scrofa	PREDICTED: sorbin and SH3 domain-containing protein 2 isoform 1 [Sus scrofa]	18.63	-0.036	-0.032						0.485556	0.321449
	712	gi|350589265	Sus scrofa	PREDICTED: isoleucyl-tRNA synthetase, mitochondrial-like [Sus scrofa]	18.59	0.284	0.396						0.0329918	0.0130051
	713	gi|345199317	Sus scrofa	adaptor-related protein complex 1, mu 1 subunit [Sus scrofa]	18.58	-0.196	-0.34						0.0654798	0.00704459
	714	gi|350591798	Sus scrofa	PREDICTED: replication factor C (activator 1) 4, 37kDa [Sus scrofa]	18.55	0.176	0.464						0.12689	0.00312842
	715	gi|350583566	Sus scrofa	PREDICTED: seryl-tRNA synthetase, cytoplasmic [Sus scrofa]	18.54	0.0919999	-0.24						0.983033	0.122628
	716	gi|311256395	Sus scrofa	PREDICTED: ELKS/Rab6-interacting/CAST family member 1 isoform 2 [Sus scrofa]	18.5	0.0200002	0.0159998						0.0734261	0.458243
	717	gi|350591667	Sus scrofa	PREDICTED: GMP synthase [glutamine-hydrolyzing] isoform 2 [Sus scrofa]	18.49	-0.168	-0.228						0.229687	0.0784765
	718	gi|343478242	Sus scrofa	ribosomal protein L26 [Sus scrofa]	18.49	-0.368	-0.156						0.0322662	0.618703
	719	gi|350590070	Sus scrofa	PREDICTED: paraspeckle component 1 [Sus scrofa]	18.47	-0.00800001	-0.024						0.755734	0.103404
	720	gi|335300199	Sus scrofa	PREDICTED: 60S ribosomal protein L35a-like isoform 2 [Sus scrofa]	18.45	-0.02	0.236						0.653766	0.128568
	721	gi|335287176	Sus scrofa	PREDICTED: ras-related protein Rap-1A isoform 2 [Sus scrofa]	18.43	-0.18	-0.156						0.319773	0.360704
	722	gi|350591875	Sus scrofa	PREDICTED: serine/threonine-protein kinase PAK 2 [Sus scrofa]	18.42	0.112	0.18						0.22596	0.107786
	723	gi|335286356	Sus scrofa	PREDICTED: copine-3 [Sus scrofa]	18.41	0.0799998	-0.16						0.592546	0.0924795
	724	gi|90820093	Sus scrofa	hexokinase II [Sus scrofa]	18.4	0.276	0.208						0.0266679	0.105988
	725	gi|312283580	Sus scrofa	superoxide dismutase [Mn], mitochondrial [Sus scrofa]	18.4	0.252	0.728						0.179362	5.01365e-05
	726	gi|350596379	Sus scrofa	PREDICTED: vesicle-trafficking protein SEC22b-like [Sus scrofa]	18.36	0.528	0.424						0.0025593	0.0123545
	727	gi|350583487	Sus scrofa	PREDICTED: prostaglandin F2 receptor negative regulator [Sus scrofa]	18.36	-0.236	0.0119999						0.0455939	0.575832
	728	gi|47523046	Sus scrofa	acyl-CoA-binding protein [Sus scrofa]	18.36	-0.352	-0.64						0.0479436	0.000877441
	729	gi|350582111	Sus scrofa	PREDICTED: LOW QUALITY PROTEIN: eukaryotic translation initiation factor 5B [Sus scrofa]	18.32	0.0840001	-0.168						0.267369	0.449021
	730	gi|311249566	Sus scrofa	PREDICTED: RUN and FYVE domain-containing protein 1 [Sus scrofa]	18.32	-0.044	-0.116						0.493595	0.440132
	731	gi|45268981	Sus scrofa	60S ribosomal protein L12, partial [Sus scrofa]	18.32	-0.068	-0.312						0.353078	0.00303156
	732	gi|350582612	Sus scrofa	PREDICTED: protein phosphatase 1G-like [Sus scrofa]	18.3	0.492	0.252						0.175787	0.996589
	733	gi|350591483	Sus scrofa	PREDICTED: acyl-CoA dehydrogenase family member 9, mitochondrial-like [Sus scrofa]	18.27	0.188	0.384						0.277748	0.0847244
	734	gi|108935978	Sus scrofa	RecName: Full=Ectonucleotide pyrophosphatase/phosphodiesterase family member 6; Short=E-NPP 6; Short=NPP-6; AltName: Full=Choline-specific glycerophosphodiester phosphodiesterase; AltName: Full=Glycerophosphocholine cholinephosphodiesterase; Short=GPC-Cpde; Flags: Precursor	18.26	-0.388	-0.224						0.0073564	0.0870851
	735	gi|208610190	Sus scrofa	ubiquitin carboxyl-terminal hydrolase 7 [Sus scrofa]	18.19	-0.024	-0.00399999						0.208842	0.924599
	736	gi|350590029	Sus scrofa	PREDICTED: propionyl-CoA carboxylase alpha chain, mitochondrial [Sus scrofa]	18.19	0.256	0.512						0.0510262	0.000859118
	737	gi|335287187	Sus scrofa	PREDICTED: ATP synthase subunit b, mitochondrial [Sus scrofa]	18.11	0.0959998	0.44						0.81139	0.042715
	738	gi|350593792	Sus scrofa	PREDICTED: nucleolar protein 58 [Sus scrofa]	18.1	0.076	0.176						0.309957	0.046395
	739	gi|222136590	Sus scrofa	proteasome subunit alpha type-5 [Sus scrofa]	18.07	-0.08	-0.208						0.497099	0.386813
	740	gi|311273575	Sus scrofa	PREDICTED: NAD kinase domain-containing protein 1 isoform 1 [Sus scrofa]	18.06	-0.112	0.2						0.459426	0.0752852
	741	gi|335281115	Sus scrofa	PREDICTED: nuclear pore complex protein Nup214 [Sus scrofa]	18.04	0.0159998	-0.00800001						0.561422	0.775128
	742	gi|343887420	Sus scrofa	transcription elongation factor A protein 1 [Sus scrofa]	18.04	0.0799998	-0.292						0.704938	0.423625
	743	gi|456752994	Sus scrofa	GRB10 interacting GYF protein 2 tv3 [Sus scrofa]	18.03	-0.00399999	-0.016						0.846462	0.470447
	744	gi|311274646	Sus scrofa	PREDICTED: casein kinase II subunit alpha-like isoform 2 [Sus scrofa]	18.03	-0.144	-0.164						0.300654	0.0971541
	745	gi|311250234	Sus scrofa	PREDICTED: eukaryotic peptide chain release factor subunit 1-like [Sus scrofa]	18.03	-0.08	-0.208						0.981778	0.103967
	746	gi|311246136	Sus scrofa	PREDICTED: E3 ubiquitin-protein ligase BRE1A-like [Sus scrofa]	18	-0.028	-0.00399999						0.548678	0.998595
	747	gi|5805339	Sus scrofa	glycoprotein IIIa [Sus scrofa]	17.98	-0.00399999	0.328						0.492848	0.00475725
	748	gi|62208258	Sus scrofa	cytochrome c-like protein [Sus scrofa]	17.96	0.108	0.268						0.987758	0.139723
	749	gi|350529438	Sus scrofa	prefoldin subunit 3 [Sus scrofa]	17.95	-0.02	-0.22						0.989598	0.0474139
	750	gi|229892828	Sus scrofa	protein arginine N-methyltransferase 5 [Sus scrofa]	17.95	-0.02	-0.28						0.60333	0.00510496
	751	gi|6093657	Sus scrofa	RecName: Full=Propionyl-CoA carboxylase beta chain, mitochondrial; Short=PCCase subunit beta; AltName: Full=Propanoyl-CoA:carbon dioxide ligase subunit beta; Flags: Precursor	17.92	0.368	0.836						0.132646	0.000204434
	752	gi|311253822	Sus scrofa	PREDICTED: tyrosine-protein kinase Lyn-like [Sus scrofa]	17.91	-0.292	-0.264						0.191446	0.0636441
	753	gi|8132993	Sus scrofa	micromolar calcium-activated neutral protease 1 isoform A [Sus scrofa]	17.91	-0.012	-0.024						0.955589	0.497994
	754	gi|311248005	Sus scrofa	PREDICTED: N-acetyltransferase 10 [Sus scrofa]	17.9	-0.104	0.124						0.506945	0.113116
	755	gi|335297289	Sus scrofa	PREDICTED: septin-9-like [Sus scrofa]	17.83	-0.312	-0.2						0.179663	0.270347
	756	gi|335306715	Sus scrofa	PREDICTED: N-alpha-acetyltransferase 10, NatA catalytic subunit-like isoform 2 [Sus scrofa]	17.77	0.0440001	-0.148						0.356682	0.380776
	757	gi|350579679	Sus scrofa	PREDICTED: niban-like protein 1-like [Sus scrofa]	17.75	-0.016	-0.00800001						0.680978	0.961259
	758	gi|311262216	Sus scrofa	PREDICTED: LOW QUALITY PROTEIN: signal recognition particle 72 kDa protein-like [Sus scrofa]	17.71	0.3	0.316						0.0600523	0.143534
	759	gi|346986281	Sus scrofa	serine/arginine-rich splicing factor 10 isoform 1 [Sus scrofa]	17.71	0.0240002	0.0119999						0.219226	0.435446
	760	gi|335292522	Sus scrofa	PREDICTED: proteasome subunit beta type-5 [Sus scrofa]	17.69	-0.184	-0.464						0.140664	0.000445143
	761	gi|326633214	Sus scrofa	ubiquitin-conjugating enzyme E2 variant 1 [Sus scrofa]	17.68	-0.036	-0.38						0.920299	0.155335
	762	gi|350584868	Sus scrofa	PREDICTED: Golgi apparatus protein 1-like isoform 2 [Sus scrofa]	17.66	-0.624	-0.328						1.53223e-05	0.000172879
	763	gi|47522840	Sus scrofa	epidermal growth factor receptor precursor [Sus scrofa]	17.61	-0.00800001	-0.00800001						0.938774	0.682036
	764	gi|350589556	Sus scrofa	PREDICTED: ATP-dependent zinc metalloprotease YME1L1-like, partial [Sus scrofa]	17.61	-0.2	-0.096						0.277627	0.492587
	765	gi|298677090	Sus scrofa	superoxide dismutase [Cu-Zn] [Sus scrofa]	17.6	-0.2	-0.52						0.00707767	0.000134046
	766	gi|417515707	Sus scrofa	lysosomal alpha-mannosidase precursor [Sus scrofa]	17.59	-0.384	-0.132						0.00840585	0.263359
	767	gi|335290197	Sus scrofa	PREDICTED: LOW QUALITY PROTEIN: 40S ribosomal protein S9-like, partial [Sus scrofa]	17.58	-0.076	0.0119999						0.493437	0.769866
	768	gi|298160991	Sus scrofa	actin-related protein 2/3 complex subunit 2 [Sus scrofa]	17.57	-0.12	-0.376						0.379726	0.00917401
	769	gi|456753166	Sus scrofa	serpin peptidase inhibitor, clade B (ovalbumin), member 1 tv1 [Sus scrofa]	17.56	-0.076	0.156						0.100844	0.525491
	770	gi|417515499	Sus scrofa	nuclear factor NF-kappa-B p100 subunit isoform b [Sus scrofa]	17.55	0.0159998	0.028						0.419342	0.375059
	771	gi|345199288	Sus scrofa	protein phosphatase 1, regulatory (inhibitor) subunit 7 [Sus scrofa]	17.54	0.0159998	-0.012						0.195574	0.950928
	772	gi|345090979	Sus scrofa	NADH dehydrogenase (ubiquinone) Fe-S protein 3, 30kDa (NADH-coenzyme Q reductase) [Sus scrofa]	17.53	0.152	0.404						0.234697	0.00661045
	773	gi|3041715	PIG	RecName: Full=Retinol-binding protein 4; AltName: Full=Plasma retinol-binding protein; Short=PRBP; Short=RBP; Flags: Precursor	17.53	1.34	1.612						0.0701563	0.0563225
	774	gi|350591701	Sus scrofa	PREDICTED: Golgi integral membrane protein 4 [Sus scrofa]	17.53	0.364	0.22						0.00880718	0.0609021
	775	gi|335304480	Sus scrofa	PREDICTED: sorting nexin-5 isoform 2 [Sus scrofa]	17.52	-0.096	-0.188						0.54081	0.0481642
	776	gi|346716275	Sus scrofa	dnaJ homolog subfamily B member 11 precursor [Sus scrofa]	17.48	0.42	0.676						0.00742007	0.000584474
	777	gi|350588020	Sus scrofa	PREDICTED: protein transport protein Sec31A [Sus scrofa]	17.46	0.312	0.12						0.0304046	0.489047
	778	gi|348605266	Sus scrofa	ribosomal protein S13 [Sus scrofa]	17.45	-0.04	-0.016						0.0180441	0.129793
	779	gi|75070176	Sus scrofa	RecName: Full=Cofilin-2; AltName: Full=Cofilin, muscle isoform	17.44	-0.032	-0.036						0.266175	0.0971437
	780	gi|154147607	Sus scrofa	calpain-2 catalytic subunit [Sus scrofa]	17.39	-0.00399999	-0.184						0.930724	0.0704408
	781	gi|75073672	Sus scrofa	RecName: Full=Calcium/calmodulin-dependent protein kinase type II subunit delta; Short=CaM kinase II subunit delta; Short=CaMK-II subunit delta	17.36	0.028	0.212						0.654776	0.0311657
	782	gi|350586208	Sus scrofa	PREDICTED: epidermal growth factor receptor substrate 15 [Sus scrofa]	17.36	-0.38	-0.056						0.0124145	0.53853
	783	gi|346644699	Sus scrofa	protein SET [Sus scrofa]	17.36	-0.136	-0.216						0.257954	0.0800628
	784	gi|350589440	Sus scrofa	PREDICTED: Golgi membrane protein 1-like [Sus scrofa]	17.35	0.252	0.436						0.133883	0.011935
	785	gi|346421343	Sus scrofa	ribosomal protein S10 [Sus scrofa]	17.35	0.2	-0.276						0.299754	0.376706
	786	gi|350536125	Sus scrofa	carnitine O-palmitoyltransferase 2, mitochondrial precursor [Sus scrofa]	17.31	0.176	0.416						0.238366	0.000615389
	787	gi|350588551	Sus scrofa	PREDICTED: pleckstrin homology-like domain family B member 1-like, partial [Sus scrofa]	17.27	-0.332	-0.292						0.0816932	0.351005
	788	gi|350585700	Sus scrofa	PREDICTED: E3 ubiquitin-protein ligase UBR4 [Sus scrofa]	17.25
	789	gi|295442674	Sus scrofa	2,4-dienoyl-CoA reductase 1 [Sus scrofa]	17.24	0.124	0.52						0.376801	0.000595981
	790	gi|335294265	Sus scrofa	PREDICTED: tripeptidyl-peptidase 1-like [Sus scrofa]	17.22	0.272	0.444						0.412832	0.00979596
	791	gi|335297257	Sus scrofa	PREDICTED: brain-specific angiogenesis inhibitor 1-associated protein 2-like [Sus scrofa]	17.14	-0.348	-0.192						0.0131993	0.0933888
	792	gi|350583346	Sus scrofa	PREDICTED: ubiquitin associated protein 2-like isoform 3 [Sus scrofa]	17.14	0.856	0.0720001						0.0015019	0.556248
	793	gi|350583618	Sus scrofa	PREDICTED: lipoamide acyltransferase component of branched-chain alpha-keto acid dehydrogenase complex, mitochondrial isoform 1 [Sus scrofa]	17.13	0.26	0.464						0.00842235	6.5027e-05
	794	gi|90024980	Sus scrofa	peroxisomal enoyl coenzyme A hydratase 1 [Sus scrofa]	17.09	-0.104	0.528						0.880893	0.00115097
	795	gi|335281715	Sus scrofa	PREDICTED: L-asparaginase-like [Sus scrofa]	17.08	-0.22	-0.192						0.261437	0.827729
	796	gi|308081427	Sus scrofa	hydroxysteroid dehydrogenase-like protein 2 [Sus scrofa]	17.08	0.188	0.532						0.628583	0.00788342
	797	gi|311253960	Sus scrofa	PREDICTED: NADH dehydrogenase [ubiquinone] iron-sulfur protein 2, mitochondrial [Sus scrofa]	17.04	0.0600002	0.244						0.594836	0.0490402
	798	gi|335301159	Sus scrofa	PREDICTED: huntingtin-interacting protein 1-related protein [Sus scrofa]	17.03	-0.204	-0.036						0.0295384	0.433508
	799	gi|98283620	Sus scrofa	mitochondrial NAD+isocitrate dehydrogenase 3 beta variant 3 [Sus scrofa]	17.02	0.328	0.6						0.0584047	0.00109738
	800	gi|346227224	Sus scrofa	ribosomal protein L13a isoform 2 [Sus scrofa]	17.01	-0.556	-0.268						0.0495551	0.315949
	801	gi|329663948	Sus scrofa	ras GTPase-activating protein-binding protein 1 [Sus scrofa]	16.99	0.34	-0.044						0.0945689	0.732277
	802	gi|350578679	Sus scrofa	PREDICTED: myelin expression factor 2-like isoform 1 [Sus scrofa]	16.97	0.0240002	0						0.414309	0.724425
	803	gi|335301657	Sus scrofa	PREDICTED: coiled-coil domain-containing protein 6 [Sus scrofa]	16.93	0	-0.02						0.765302	0.473523
	804	gi|417515599	Sus scrofa	ATP-binding cassette, sub-family F (GCN20), member 3 [Sus scrofa]	16.93	-0.264	-0.188						0.127488	0.211295
	805	gi|417515728	Sus scrofa	obg-like ATPase 1 isoform 2 [Sus scrofa]	16.92	-0.024	-0.252						0.849518	0.0834761
	806	gi|311275461	Sus scrofa	PREDICTED: filamin-C isoform 3 [Sus scrofa]	16.86	-0.052	-0.272						0.885777	0.193229
	807	gi|116175275	Sus scrofa	transformer-2 protein homolog beta [Sus scrofa]	16.86	-0.00800001	-0.04						0.793494	0.473928
	808	gi|350593631	Sus scrofa	PREDICTED: LOW QUALITY PROTEIN: alkyldihydroxyacetonephosphate synthase, peroxisomal [Sus scrofa]	16.83	0.304	0.608						0.198842	0.000353548
	809	gi|354549569	Sus scrofa	Y box binding protein 1 [Sus scrofa]	16.8	0.0679999	0.0200002						0.0160178	0.0559034
	810	gi|350590849	Sus scrofa	PREDICTED: DNA-directed RNA polymerase II subunit RPB1 [Sus scrofa]	16.78	-0.308	-0.292						0.00383059	0.0151471
	811	gi|118403762	Sus scrofa	extracellular superoxide dismutase precursor [Sus scrofa]	16.78	1.052	1.06						0.00659937	0.00521333
	812	gi|311248396	Sus scrofa	PREDICTED: endophilin-A2-like [Sus scrofa]	16.73	0.028	0.0119999						0.698299	0.607245
	813	gi|212549657	Sus scrofa	adapter molecule crk [Sus scrofa]	16.73	-0.012	-0.024						0.607049	0.542834
	814	gi|350585922	Sus scrofa	PREDICTED: adenylyl cyclase-associated protein 1, partial [Sus scrofa]	16.71	-0.00399999	-0.204						0.873181	0.0544289
	815	gi|52783791	Sus scrofa	RecName: Full=40S ribosomal protein S21	16.69	-0.172	-0.288						0.192325	0.193932
	816	gi|47523464	Sus scrofa	dolichyl-diphosphooligosaccharide--protein glycosyltransferase 48 kDa subunit precursor [Sus scrofa]	16.68	0.2	0.384						0.210077	0.075213
	817	gi|417515647	Sus scrofa	superkiller viralicidic activity 2-like 2 [Sus scrofa]	16.65	-0.304	-0.32						0.0812703	0.0431316
	818	gi|350591057	Sus scrofa	PREDICTED: villin-like [Sus scrofa]	16.64	-0.48	-0.16						0.00192716	0.380326
	819	gi|343780950	Sus scrofa	39S ribosomal protein L40, mitochondrial isoform 1 [Sus scrofa]	16.63	0.16	0.304						0.359434	0.0489131
	820	gi|346716308	Sus scrofa	RNA-binding protein 14 [Sus scrofa]	16.61	0.288	0.352						0.0545197	0.00776635
	821	gi|308208140	Sus scrofa	P58IPK [Sus scrofa]	16.59	0.0360002	0.192						0.666748	0.115894
	822	gi|311247963	Sus scrofa	PREDICTED: apoptosis inhibitor 5 isoform 1 [Sus scrofa]	16.56	-0.068	-0.208						0.571981	0.0922672
	823	gi|350587143	Sus scrofa	PREDICTED: legumain [Sus scrofa]	16.55	-0.028	-0.00800001						0.738809	0.270301
	824	gi|335281869	Sus scrofa	PREDICTED: FACT complex subunit SSRP1 [Sus scrofa]	16.55	0.0119999	-0.00399999						0.821421	0.659991
	825	gi|311248940	Sus scrofa	PREDICTED: growth arrest and DNA damage-inducible proteins-interacting protein 1-like [Sus scrofa]	16.52	-0.048	0.236						0.989207	0.00410627
	826	gi|311247138	Sus scrofa	PREDICTED: AH receptor-interacting protein-like [Sus scrofa]	16.51	-0.044	-0.02						0.0984354	0.418359
	827	gi|77745212	Sus scrofa	procollagen-lysine 2-oxoglutarate 5-dioxygenase 2 [Sus scrofa]	16.51	0.208	-0.044						0.220542	0.36326
	828	gi|350594057	Sus scrofa	PREDICTED: leucine-rich repeat flightless-interacting protein 2-like [Sus scrofa]	16.5	-0.024	-0.048						0.985137	0.595544
	829	gi|297591979	Sus scrofa	ornithine aminotransferase, mitochondrial [Sus scrofa]	16.49	0.272	0.144						0.0498741	0.117739
	830	gi|350591111	Sus scrofa	PREDICTED: kinesin-like protein KIF15-like, partial [Sus scrofa]	16.48	0	-0.024						0.907249	0.449138
	831	gi|417515764	Sus scrofa	E3 ubiquitin/ISG15 ligase TRIM25 [Sus scrofa]	16.46	0.0240002	0.348						0.354483	0.0177905
	832	gi|350588971	Sus scrofa	PREDICTED: LOW QUALITY PROTEIN: cullin-1-like [Sus scrofa]	16.45	-0.168	-0.392						0.0651326	0.00129329
	833	gi|357593603	Sus scrofa	uncharacterized protein LOC100156358 [Sus scrofa]	16.44	0.256	-0.108						0.05003	0.28977
	834	gi|160333771	Sus scrofa	cleavage stimulation factor subunit 1 [Sus scrofa]	16.43	-0.1	-0.024						0.374387	0.501772
	835	gi|311269853	Sus scrofa	PREDICTED: choline-phosphate cytidylyltransferase A [Sus scrofa]	16.42	0.112	0.204						0.523383	0.0905486
	836	gi|456752987	Sus scrofa	glycosyltransferase 25 domain containing 1 [Sus scrofa]	16.36	0.256	0.344						0.0837871	0.01164
	837	gi|350593146	Sus scrofa	PREDICTED: hypothetical protein LOC100154421 [Sus scrofa]	16.31	-0.156	0.18						0.881591	0.148797
	838	gi|311262314	Sus scrofa	PREDICTED: G-rich sequence factor 1-like [Sus scrofa]	16.29	-0.012	0.00799985						0.442656	0.817308
	839	gi|311275253	Sus scrofa	PREDICTED: single-stranded DNA-binding protein, mitochondrial-like isoform 1 [Sus scrofa]	16.28	0.28	0.42						0.0352267	0.0012405
	840	gi|238018148	Sus scrofa	ADP-ribosylation factor 1 [Sus scrofa]	16.26	-0.032	-0.084						0.791978	0.611658
	841	gi|347300394	Sus scrofa	vesicle-fusing ATPase [Sus scrofa]	16.21	0.116	0.216						0.513174	0.125768
	842	gi|347300387	Sus scrofa	60S ribosomal protein L17 [Sus scrofa]	16.2	0.304	0.2						0.000819491	0.000731569
	843	gi|347300376	Sus scrofa	28S ribosomal protein S9, mitochondrial [Sus scrofa]	16.17	-0.264	0.224						0.444518	0.0571842
	844	gi|350585841	Sus scrofa	PREDICTED: alpha-taxilin [Sus scrofa]	16.16	-0.028	-0.208						0.690956	0.0321765
	845	gi|219521964	Sus scrofa	long-chain-fatty-acid--CoA ligase 3 [Sus scrofa]	16.15	0.38	0.144						0.133367	0.735191
	846	gi|335293559	Sus scrofa	PREDICTED: DNA-directed RNA polymerase II subunit RPB2 [Sus scrofa]	16.15	-0.26	-0.296						0.0328901	0.0562964
[truncated: 3,518 more rows]

## Sheet: Peptide Summary
Peptide Summary	Distinct Peptide Index	Protein N	Representative Accession	Sequence	Modifications	Cleavages	Theoretical MW	# Features	Canonical Peptide	Digestion vs. Canonical	Conf (apex)	Score (apex)	Ambig. Level	z (apex spect)	Delta Mass	Delta ppm	Log Precursor Signal (z w max sig)	Fraction of Same Sequence Signal
[truncated: 29,214 more rows]
