# Supplementary material for: Proteome Profile of Swine Testicular Cells Infected with Porcine Transmissible Gastroenteritis Coronavirus
Source: PLoS One. 2014 Oct 21;9(10):e110647. doi: 10.1371/journal.pone.0110647 (PMC4204940; doi:10.1371/journal.pone.0110647)
Supplement: Table S2 — List of the 4,112 reliably quantified proteins selected from Table S1. (XLSX) [file pone.0110647.s002.xlsx]

## Sheet: 4112 reliable proteins
Protein Quant Summary	Protein N	Representative Accession	Species	Name	Unused ProtScore	# conf quant pep 116:114	# conf quant pep 117:115	116:114(48h)	117:115(64h)	64h:48h	log 116:114(48h)	log 117:115(64h)	log 64h:48h	P-Value 116:114(48h)	P-Value 117:115(64h)
	1	gi|417515907	Sus scrofa	plectin, partial [Sus scrofa]	618.49	190	230	0.29	0.52	1.8	-0.54	-0.28	0.26	0	0
	2	gi|408360214	Sus scrofa	RecName: Full=Vimentin	351.83	74	74	1.01	1.02	1.01	0	0.01	0	0.26	0.01
	3	gi|417515715	Sus scrofa	N-myosin-9 [Sus scrofa]	305.5	111	111	0.98	0.99	1.01	-0.01	0	0	0.18	0.58
	4	gi|45269029	Sus scrofa	cytoskeletal beta actin, partial [Sus scrofa]	195.94	25	27	0.95	1.54	1.63	-0.02	0.19	0.21	0.02	0.33
	5	gi|85701138	Sus scrofa	RecName: Full=Prelamin-A/C; Contains: RecName: Full=Lamin-A/C; Flags: Precursor	176.7	52	54	0.91	2.81	3.08	-0.04	0.45	0.49	0.06	0
	6	gi|417516001	Sus scrofa	talin-1 [Sus scrofa]	163.05	63	65	0.6	0.47	0.78	-0.22	-0.33	-0.11	0	0
	7	gi|345441750	Sus scrofa	heat shock 70kDa protein 8 [Sus scrofa]	157.59	25	25	0.9	0.44	0.49	-0.05	-0.36	-0.31	0.25	0
	8	gi|194038728	Sus scrofa	PREDICTED: pyruvate kinase isozymes M1/M2 isoform 1 [Sus scrofa]	148.17	5	5	0.58	0.71	1.22	-0.24	-0.15	0.09	0.55	0.8
	9	gi|198443144	Sus scrofa	Chain B, Crystal Structure Of Mammalian Fatty Acid Synthase In Complex With Nadp	143.06	58	58	1.71	1.69	0.99	0.23	0.23	0	0.01	0
	10	gi|359811347	Sus scrofa	60 kDa heat shock protein, mitochondrial [Sus scrofa]	139.52	32	31	3.16	5.86	1.85	0.5	0.77	0.27	0	0
	11	gi|311273021	Sus scrofa	PREDICTED: fibronectin isoform 2 [Sus scrofa]	131.63	2	2	13.06	12.36	0.95	1.12	1.09	-0.02	0.16	0.16
	12	gi|50403675	Sus scrofa	RecName: Full=Vinculin; AltName: Full=Metavinculin	131.28	56	56	0.52	0.26	0.5	-0.28	-0.58	-0.3	0	0
	13	gi|346986428	Sus scrofa	heat shock 90kD protein 1, beta [Sus scrofa]	130.1	20	20	0.7	0.21	0.29	-0.15	-0.68	-0.53	0.52	0
	14	gi|350579657	Sus scrofa	PREDICTED: 78 kDa glucose-regulated protein [Sus scrofa]	129.71	48	48	1.67	2.11	1.26	0.22	0.32	0.1	0	0
	15	gi|311246557	Sus scrofa	PREDICTED: spectrin alpha chain, brain [Sus scrofa]	128.72	58	59	0.69	0.59	0.85	-0.16	-0.23	-0.07	0	0
	16	gi|350590876	Sus scrofa	PREDICTED: myosin-10, partial [Sus scrofa]	124.14	51	51	1.11	2.05	1.85	0.04	0.31	0.27	0.85	0
	17	gi|335309939	Sus scrofa	PREDICTED: nucleolin-like [Sus scrofa]	121.34	31	26	1.91	0.38	0.2	0.28	-0.42	-0.7	0.25	0
	18	gi|417515895	Sus scrofa	ras GTPase-activating-like protein IQGAP1 [Sus scrofa]	120.92	47	46	1.56	0.94	0.6	0.19	-0.03	-0.22	0.09	0.57
	19	gi|350592954	Sus scrofa	PREDICTED: LOW QUALITY PROTEIN: myoferlin [Sus scrofa]	120.63	40	40	1.57	1.26	0.8	0.2	0.1	-0.1	0	0.16
	20	gi|358009193	Sus scrofa	prolyl 4-hydroxylase beta polypeptide [Sus scrofa]	119.96	40	39	1.71	3.25	1.91	0.23	0.51	0.28	0.2	0
	21	gi|335289608	Sus scrofa	PREDICTED: alpha-actinin-4-like isoform 2 [Sus scrofa]	118.48	34	34	0.57	0.35	0.61	-0.24	-0.46	-0.21	0	0
	22	gi|54020966	Sus scrofa	annexin A2 [Sus scrofa]	115.95	29	26	1.26	0.88	0.7	0.1	-0.06	-0.16	0.29	0.01
	23	gi|304365428	Sus scrofa	protein disulfide-isomerase A3 precursor [Sus scrofa]	115.88	39	39	1.6	2.54	1.58	0.2	0.4	0.2	0	0
	24	gi|350588218	Sus scrofa	PREDICTED: nuclear mitotic apparatus protein 1-like [Sus scrofa]	115.69	51	51	0.47	0.64	1.37	-0.33	-0.2	0.14	0	0
	25	gi|350591286	Sus scrofa	PREDICTED: filamin-B-like [Sus scrofa]	114.45	50	50	0.46	0.38	0.83	-0.34	-0.42	-0.08	0	0
	26	gi|329744642	Sus scrofa	glyceraldehyde-3-phosphate dehydrogenase [Sus scrofa]	114.07	20	20	0.77	0.92	1.19	-0.11	-0.04	0.08	0.94	0.99
	27	gi|431944	Sus scrofa	Ppk 98; a protein kinase [Sus scrofa]	113.42	41	40	2.23	3.34	1.5	0.35	0.52	0.18	0	0
	28	gi|417515893	Sus scrofa	stress-70 protein, mitochondrial precursor [Sus scrofa]	112.91	45	45	1.8	3.44	1.91	0.26	0.54	0.28	0	0
	29	gi|350589126	Sus scrofa	PREDICTED: nucleoprotein TPR [Sus scrofa]	111.07	49	49	0.69	0.65	0.95	-0.16	-0.18	-0.02	0.01	0.01
	30	gi|335306989	Sus scrofa	PREDICTED: ATP-dependent RNA helicase A-like [Sus scrofa]	110.51	27	22	2.75	1.24	0.45	0.44	0.09	-0.35	0.01	0.65
	31	gi|227430407	Sus scrofa	keratin, type II cytoskeletal 8 [Sus scrofa]	110.35	18	21	4.02	6.49	1.61	0.6	0.81	0.21	0	0
	32	gi|350585579	Sus scrofa	PREDICTED: alpha-enolase-like, partial [Sus scrofa]	109.79	18	18	1.29	0.38	0.29	0.11	-0.42	-0.54	0.47	0.04
	33	gi|81174748	Sus scrofa	beta 5-tubulin [Sus scrofa]	109.45	5	5	0.96	1.01	1.05	-0.02	0	0.02	0.9	0.22
	34	gi|57527987	Sus scrofa	moesin [Sus scrofa]	109.01	30	25	0.77	0.38	0.5	-0.12	-0.42	-0.3	0	0
	35	gi|223019599	Sus scrofa	eukaryotic translation elongation factor 1 alpha 1 [Sus scrofa]	108.84	9	9	2.44	1.07	0.44	0.39	0.03	-0.36	0.38	0.87
	37	gi|335282386	Sus scrofa	PREDICTED: elongation factor 2 [Sus scrofa]	103.08	29	29	1.07	0.42	0.39	0.03	-0.38	-0.41	0.6	0
	38	gi|347300243	Sus scrofa	glutamate dehydrogenase 1, mitochondrial [Sus scrofa]	102.28	34	34	1.79	4.17	2.33	0.25	0.62	0.37	0.18	0
	39	gi|335283403	Sus scrofa	PREDICTED: lamin-B1 [Sus scrofa]	101.83	38	36	0.51	0.55	1.09	-0.3	-0.26	0.04	0	0.01
	40	gi|417515810	Sus scrofa	early endosome antigen 1 [Sus scrofa]	100.55	43	42	0.51	0.48	0.94	-0.29	-0.32	-0.03	0	0
	41	gi|297591975	Sus scrofa	ATP synthase subunit alpha, mitochondrial [Sus scrofa]	96.61	34	35	1.17	4.66	3.98	0.07	0.67	0.6	0.67	0
	42	gi|417515928	Sus scrofa	spectrin beta chain, brain 1, partial [Sus scrofa]	95.93	46	46	0.52	0.44	0.85	-0.29	-0.36	-0.07	0	0
	43	gi|225450	Sus scrofa	valosin precursor	95.73	35	33	1.33	0.51	0.38	0.12	-0.29	-0.42	0.08	0
	44	gi|350593858	Sus scrofa	PREDICTED: carbamoyl-phosphate synthase [ammonia], mitochondrial isoform 1 [Sus scrofa]	93.44	33	36	0.77	3.63	4.7	-0.11	0.56	0.67	0.19	0
	45	gi|417515796	Sus scrofa	hypoxia up-regulated protein 1 precursor [Sus scrofa]	92.84	33	32	3.91	6.92	1.77	0.59	0.84	0.25	0.01	0
	46	gi|225735709	Sus scrofa	clathrin heavy chain 1 [Sus scrofa]	92.1	38	39	0.52	0.28	0.53	-0.28	-0.56	-0.27	0	0
	47	gi|48675927	Sus scrofa	tropomyosin alpha-3 chain [Sus scrofa]	91.83	23	22	0.53	0.2	0.37	-0.28	-0.7	-0.43	0.01	0
	48	gi|311250151	Sus scrofa	PREDICTED: heat shock 70 kDa protein 4 [Sus scrofa]	91.45	32	32	1.02	0.5	0.49	0.01	-0.3	-0.31	0.37	0.01
	49	gi|350582454	Sus scrofa	PREDICTED: LOW QUALITY PROTEIN: leucine-rich PPR motif-containing protein, mitochondrial [Sus scrofa]	90.32	34	34	2.03	2.19	1.08	0.31	0.34	0.03	0	0
	50	gi|335305925	Sus scrofa	PREDICTED: LOW QUALITY PROTEIN: ubiquitin-like modifier activating enzyme 1 [Sus scrofa]	89.81	25	25	1.17	0.64	0.54	0.07	-0.2	-0.26	0.92	0.29
	51	gi|349732227	Sus scrofa	heterogeneous nuclear ribonucleoprotein M [Sus scrofa]	89.74	36	36	7.66	9.64	1.26	0.88	0.98	0.1	0	0
	52	gi|417515768	Sus scrofa	utrophin [Sus scrofa]	89.19	18	18	0.56	0.92	1.63	-0.25	-0.04	0.21	0.01	0.29
	53	gi|350582175	Sus scrofa	PREDICTED: mitochondrial inner membrane protein, partial [Sus scrofa]	88.89	40	40	1.39	2.23	1.6	0.14	0.35	0.2	0.03	0
	54	gi|411147409	Sus scrofa	laminin subunit gamma-1 precursor [Sus scrofa]	88.35	39	38	1.15	2.73	2.38	0.06	0.44	0.38	0.9	0
	55	gi|194037554	Sus scrofa	PREDICTED: ATP synthase subunit beta, mitochondrial [Sus scrofa]	87.91	23	25	1.24	5.15	4.17	0.09	0.71	0.62	0.96	0
	57	gi|392513702	Sus scrofa	protein disulfide isomerase family A, member 4 precursor [Sus scrofa]	87.54	36	36	1.37	2.54	1.85	0.14	0.4	0.27	0.21	0
	58	gi|311267276	Sus scrofa	PREDICTED: keratin, type I cytoskeletal 19-like [Sus scrofa]	86.43	27	27	1.98	3.02	1.53	0.3	0.48	0.18	0.18	0
	59	gi|350585373	Sus scrofa	PREDICTED: myosin-14-like [Sus scrofa]	85.23	34	36	0.39	0.78	1.98	-0.4	-0.11	0.3	0	0.17
	60	gi|393714792	Sus scrofa	sodium/potassium-transporting ATPase subunit alpha-1, partial [Sus scrofa]	83.07	35	36	0.79	0.29	0.37	-0.1	-0.53	-0.43	0.88	0
	61	gi|281427374	Sus scrofa	T-complex protein 1 subunit beta [Sus scrofa]	83	30	30	0.9	0.55	0.61	-0.04	-0.26	-0.22	0.55	0
	62	gi|311265228	Sus scrofa	PREDICTED: LOW QUALITY PROTEIN: bifunctional aminoacyl-tRNA synthetase [Sus scrofa]	81.28	29	29	1.27	0.69	0.54	0.1	-0.16	-0.27	0.01	0.01
	63	gi|47169449	Sus scrofa	Chain A, Structure Of Pig Muscle Pgk Complexed With Atp	79.02	28	28	0.92	0.34	0.37	-0.04	-0.47	-0.44	0.92	0
	64	gi|350587231	Sus scrofa	PREDICTED: LOW QUALITY PROTEIN: cytoplasmic dynein 1 heavy chain 1 [Sus scrofa]	78.48	34	33	0.87	0.67	0.77	-0.06	-0.18	-0.12	0.15	0
	65	gi|350593495	Sus scrofa	PREDICTED: LOW QUALITY PROTEIN: glycerol-3-phosphate dehydrogenase, mitochondrial [Sus scrofa]	78.37	31	31	1.25	2.58	2.07	0.1	0.41	0.32	0.03	0
	66	gi|335284210	Sus scrofa	PREDICTED: heat shock protein beta-1-like isoform 1 [Sus scrofa]	78.26	9	10	3.56	9.82	2.75	0.55	0.99	0.44	0.01	0
	67	gi|350585912	Sus scrofa	PREDICTED: microtubule-actin cross-linking factor 1 isoform 1, partial [Sus scrofa]	76.44	35	35	0.62	0.65	1.06	-0.21	-0.18	0.02	0	0
	68	gi|347582591	Sus scrofa	cytoskeleton-associated protein 4 [Sus scrofa]	74.9	35	35	1.66	2.88	1.74	0.22	0.46	0.24	0	0
	69	gi|350594669	Sus scrofa	PREDICTED: ribosome-binding protein 1 [Sus scrofa]	73.69	22	25	0.51	0.89	1.75	-0.3	-0.05	0.24	0.13	0.51
	70	gi|311255664	Sus scrofa	PREDICTED: extended synaptotagmin-1-like isoform 2 [Sus scrofa]	72.57	30	30	1.58	1.39	0.88	0.2	0.14	-0.06	0.02	0.11
	71	gi|28948618	Sus scrofa	Chain A, Structure Of Full-Length Annexin A1 In The Presence Of Calcium	72.35	25	11	0.42	0.06	0.14	-0.38	-1.24	-0.87	0	0
	72	gi|385137156	Sus scrofa	kinectin 1 (kinesin receptor) [Sus scrofa]	71.87	30	30	0.35	0.48	1.38	-0.46	-0.32	0.14	0	0
	73	gi|417515794	Sus scrofa	kinesin-1 heavy chain [Sus scrofa]	71.57	34	35	0.66	0.69	1.05	-0.18	-0.16	0.02	0.02	0.03
	74	gi|417515523	Sus scrofa	methylenetetrahydrofolate dehydrogenase (NADP+ dependent) 1 [Sus scrofa]	71.33	27	27	0.96	0.92	0.95	-0.02	-0.04	-0.02	0.59	0.22
	75	gi|9857227	Sus scrofa	ribophorin I [Sus scrofa]	71.09	27	28	1.6	2.75	1.72	0.2	0.44	0.24	0.08	0
	76	gi|335284690	Sus scrofa	PREDICTED: periplakin [Sus scrofa]	70.45	29	29	0.42	0.82	1.96	-0.38	-0.09	0.29	0	0.19
	77	gi|350592792	Sus scrofa	PREDICTED: LOW QUALITY PROTEIN: nucleolar RNA helicase 2 [Sus scrofa]	70.45	24	24	0.97	1	1.03	-0.01	0	0.01	0.67	0.47
	78	gi|335284397	Sus scrofa	PREDICTED: major vault protein isoform 1 [Sus scrofa]	70.06	29	29	0.52	0.79	1.5	-0.28	-0.1	0.18	0	0.1
	79	gi|341942463	Sus scrofa	ATP citrate lyase [Sus scrofa]	68.85	31	31	0.64	1.19	1.85	-0.19	0.08	0.27	0.11	0.17
	81	gi|350591042	Sus scrofa	PREDICTED: programmed cell death 6-interacting protein [Sus scrofa]	67.12	30	30	0.71	0.6	0.85	-0.15	-0.22	-0.07	0.05	0.01
	82	gi|342187282	Sus scrofa	hexokinase 1 [Sus scrofa]	66.88	22	22	2.11	2.78	1.32	0.32	0.44	0.12	0	0
	83	gi|335295652	Sus scrofa	PREDICTED: laminin subunit beta-1 [Sus scrofa]	66.46	31	31	1.27	2.88	2.27	0.1	0.46	0.36	0.31	0
	84	gi|194042126	Sus scrofa	PREDICTED: eukaryotic translation initiation factor 3 subunit A [Sus scrofa]	65.85	24	26	0.74	0.46	0.62	-0.13	-0.34	-0.21	0.03	0
	85	gi|350589336	Sus scrofa	PREDICTED: heterogeneous nuclear ribonucleoprotein U [Sus scrofa]	65.56	13	12	13.93	11.38	0.82	1.14	1.06	-0.09	0	0.02
	86	gi|162952052	Sus scrofa	transketolase [Sus scrofa]	65.27	24	24	0.55	0.38	0.69	-0.26	-0.42	-0.16	0	0
	87	gi|340007404	Sus scrofa	alpha-actinin-1 [Sus scrofa]	65.19	29	29	0.99	0.34	0.35	0	-0.46	-0.46	0.27	0
	88	gi|456753038	Sus scrofa	annexin A6 tv1 [Sus scrofa]	64.97	29	29	0.97	0.72	0.74	-0.01	-0.14	-0.13	0.95	0.05
	89	gi|335300583	Sus scrofa	PREDICTED: T-complex protein 1 subunit theta-like isoform 2 [Sus scrofa]	64.28	29	30	0.73	0.35	0.47	-0.14	-0.46	-0.32	0.27	0
	90	gi|194034450	Sus scrofa	PREDICTED: nidogen-2 [Sus scrofa]	64.06	26	26	7.66	13.18	1.72	0.88	1.12	0.24	0	0
	91	gi|217039113	Sus scrofa	HDL binding protein [Sus scrofa]	63.66	25	25	1.02	1.57	1.54	0.01	0.2	0.19	0.24	0.46
	92	gi|350578005	Sus scrofa	PREDICTED: ezrin [Sus scrofa]	63.55	27	15	0.43	0.09	0.2	-0.36	-1.06	-0.7	0	0
	93	gi|194036975	Sus scrofa	PREDICTED: polyadenylate-binding protein 1 [Sus scrofa]	63.33	14	14	0.86	0.77	0.9	-0.07	-0.11	-0.04	0.77	0.09
	94	gi|350585726	Sus scrofa	PREDICTED: basement membrane-specific heparan sulfate proteoglycan core protein [Sus scrofa]	63.24	15	15	9.82	18.54	1.89	0.99	1.27	0.28	0	0
	95	gi|350581138	Sus scrofa	PREDICTED: catenin alpha-1 isoform 1 [Sus scrofa]	63.17	27	27	0.59	0.53	0.91	-0.23	-0.27	-0.04	0.01	0
	96	gi|350578257	Sus scrofa	PREDICTED: heterogeneous nuclear ribonucleoprotein Q isoform 1 [Sus scrofa]	62.76	18	15	1.13	0.44	0.39	0.05	-0.35	-0.4	0.55	0.73
	97	gi|417515489	Sus scrofa	nicotinamide nucleotide transhydrogenase [Sus scrofa]	62.73	30	31	1.11	2.99	2.7	0.04	0.48	0.43	0.48	0
	98	gi|335283461	Sus scrofa	PREDICTED: DNA repair protein RAD50 [Sus scrofa]	62.41	25	25	0.6	0.88	1.46	-0.22	-0.06	0.16	0	0.41
	99	gi|56748897	Sus scrofa	RecName: Full=Heat shock 70 kDa protein 1B; AltName: Full=Heat shock 70 kDa protein 2; Short=HSP70.2	62.37	14	14	4.33	4.02	0.93	0.64	0.6	-0.03	0.21	0.12
	100	gi|335281609	Sus scrofa	PREDICTED: stress-induced-phosphoprotein 1-like [Sus scrofa]	62.25	27	27	0.98	0.37	0.38	-0.01	-0.43	-0.42	0.18	0
	101	gi|222090413	Sus scrofa	acetyl-coenzyme A carboxylase alpha [Sus scrofa]	60.9	27	27	0.56	0.79	1.39	-0.25	-0.1	0.14	0.01	0.58
	102	gi|47522630	Sus scrofa	aspartate aminotransferase, mitochondrial precursor [Sus scrofa]	60.36	18	18	1.43	4.66	3.25	0.16	0.67	0.51	0.1	0
	103	gi|350583022	Sus scrofa	PREDICTED: 14-3-3 protein zeta/delta [Sus scrofa]	59.91	11	5	0.72	0.2	0.28	-0.14	-0.7	-0.56	0.38	0
	104	gi|311275365	Sus scrofa	PREDICTED: caldesmon [Sus scrofa]	59.45	23	23	0.99	0.89	0.9	0	-0.05	-0.05	0.97	0.25
	105	gi|346644874	Sus scrofa	T-complex protein 1 subunit gamma [Sus scrofa]	59.19	23	23	0.67	0.33	0.49	-0.18	-0.49	-0.31	0.09	0
	106	gi|350590731	Sus scrofa	PREDICTED: myosin-Ic [Sus scrofa]	58.96	21	21	0.98	1.01	1.03	-0.01	0	0.01	0.13	0.59
	107	gi|350591288	Sus scrofa	PREDICTED: filamin-B [Sus scrofa]	58.61	24	23	0.56	0.58	1.03	-0.25	-0.24	0.01	0	0.02
	108	gi|311273930	Sus scrofa	PREDICTED: nucleophosmin-like isoform 1 [Sus scrofa]	58.36	15	15	2.83	1.51	0.53	0.45	0.18	-0.27	0	0.16
	109	gi|335293906	Sus scrofa	PREDICTED: annexin A5-like [Sus scrofa]	57.74	21	18	1.51	0.38	0.25	0.18	-0.42	-0.6	0.05	0.02
	110	gi|194042017	Sus scrofa	PREDICTED: structural maintenance of chromosomes protein 3 [Sus scrofa]	57.68	28	28	0.65	0.58	0.89	-0.19	-0.24	-0.05	0	0
	111	gi|85792232	Sus scrofa	eukaryotic translation initiation factor 4A isoform 1 [Sus scrofa]	57.38	10	10	1.5	0.86	0.58	0.18	-0.06	-0.24	0.43	0.93
	112	gi|54037147	Sus scrofa	RecName: Full=Neutral alpha-glucosidase AB; AltName: Full=Alpha-glucosidase 2; AltName: Full=Glucosidase II subunit alpha; Flags: Precursor	56.91	24	24	1.03	1.51	1.47	0.01	0.18	0.17	0.55	0.03
	113	gi|47522738	Sus scrofa	aconitate hydratase, mitochondrial precursor [Sus scrofa]	56.9	1	1	0.73	2.36	3.22	-0.14	0.37	0.51	0.75	0.4
	114	gi|335287568	Sus scrofa	PREDICTED: probable ATP-dependent RNA helicase DDX17-like [Sus scrofa]	56.82	21	21	1.45	0.78	0.54	0.16	-0.11	-0.27	0.05	0.04
	115	gi|456753229	Sus scrofa	minichromosome maintenance complex component 6 [Sus scrofa]	56.56	21	22	0.55	0.57	1.04	-0.26	-0.24	0.02	0.02	0.02
	116	gi|335284299	Sus scrofa	PREDICTED: T-complex protein 1 subunit zeta-like isoform 1 [Sus scrofa]	56.53	22	22	0.72	0.28	0.39	-0.14	-0.55	-0.4	0.1	0
	117	gi|392513715	Sus scrofa	heterogeneous nuclear ribonucleoprotein K [Sus scrofa]	56.44	18	18	1.84	1.17	0.64	0.26	0.07	-0.2	0.23	0.47
	118	gi|335296435	Sus scrofa	PREDICTED: cytoplasmic aconitate hydratase [Sus scrofa]	56.41	23	23	0.76	0.55	0.72	-0.12	-0.26	-0.14	0	0
	119	gi|335297344	Sus scrofa	PREDICTED: integrin beta-4-like [Sus scrofa]	56.07	26	24	0.33	1.13	3.37	-0.48	0.05	0.53	0	0.32
	120	gi|116175259	Sus scrofa	heterogeneous nuclear ribonucleoprotein A1 [Sus scrofa]	55.86	11	11	1.6	0.55	0.35	0.2	-0.26	-0.46	0.61	0.19
	121	gi|350584879	Sus scrofa	PREDICTED: alanyl-tRNA synthetase, cytoplasmic [Sus scrofa]	55.79	25	25	0.72	0.34	0.47	-0.14	-0.47	-0.33	0.16	0
	122	gi|387912908	Sus scrofa	RecName: Full=Calreticulin; AltName: Full=CRP55; AltName: Full=Calregulin; AltName: Full=Endoplasmic reticulum resident protein 60; Short=ERp60; AltName: Full=HACBP; Flags: Precursor	55.58	18	18	2.4	4.61	1.92	0.38	0.66	0.28	0.11	0
	123	gi|7387634	Sus scrofa	RecName: Full=Trifunctional enzyme subunit alpha, mitochondrial; AltName: Full=78 kDa gastrin-binding protein; AltName: Full=TP-alpha; Includes: RecName: Full=Long-chain enoyl-CoA hydratase; Includes: RecName: Full=Long chain 3-hydroxyacyl-CoA dehydrogenase; Flags: Precursor	55.33	1	1	1	1.56	1.56	0	0.19	0.19	0.97	0.5
	124	gi|335286674	Sus scrofa	PREDICTED: transgelin-2-like isoform 2 [Sus scrofa]	54.99	9	5	3.8	0.37	0.1	0.58	-0.44	-1.02	0.43	0.09
	125	gi|194035835	Sus scrofa	PREDICTED: coatomer subunit alpha isoform 1 [Sus scrofa]	54.94	25	25	1.01	0.72	0.72	0	-0.14	-0.14	0.86	0.02
	126	gi|417515566	Sus scrofa	GCN1 general control of amino-acid synthesis 1-like 1 [Sus scrofa]	54.85	24	23	0.68	0.47	0.69	-0.17	-0.33	-0.16	0.15	0
	127	gi|499340	Sus scrofa	17beta-estradiol dehydrogenase [Sus scrofa]	54.82	24	24	0.96	2.65	2.75	-0.02	0.42	0.44	0.92	0
	128	gi|311252547	Sus scrofa	PREDICTED: T-complex protein 1 subunit delta-like [Sus scrofa]	54.69	22	22	0.9	0.51	0.56	-0.04	-0.29	-0.25	0.15	0
	129	gi|304365440	Sus scrofa	protein disulfide-isomerase A6 precursor [Sus scrofa]	54.45	17	17	1.5	2.86	1.91	0.18	0.46	0.28	0.2	0
	130	gi|311254317	Sus scrofa	PREDICTED: cingulin-like [Sus scrofa]	54.01	24	23	0.36	0.46	1.28	-0.45	-0.34	0.11	0	0
	131	gi|417515897	Sus scrofa	non-POU domain-containing octamer-binding protein [Sus scrofa]	53.75	21	21	1.01	0.99	0.98	0	0	-0.01	0.89	0.9
	132	gi|335294990	Sus scrofa	PREDICTED: histone H2A.x-like [Sus scrofa]	53.53	2	2	3.34	6.79	2.03	0.52	0.83	0.31	0.07	0.02
	133	gi|75039721	Sus scrofa	RecName: Full=Unconventional myosin-VI; AltName: Full=Unconventional myosin-6	53.47	12	12	0.99	0.95	0.95	0	-0.02	-0.02	0.41	0.15
	134	gi|311251336	Sus scrofa	PREDICTED: elongation factor Tu, mitochondrial-like [Sus scrofa]	53.22	23	23	2.19	3.91	1.79	0.34	0.59	0.25	0	0
	135	gi|6016267	Sus scrofa	RecName: Full=Heat shock protein HSP 90-alpha	53.06	21	20	0.74	0.19	0.25	-0.13	-0.73	-0.6	0.1	0
	136	gi|311272935	Sus scrofa	PREDICTED: NADH-ubiquinone oxidoreductase 75 kDa subunit, mitochondrial isoform 1 [Sus scrofa]	53	24	24	1.34	2.86	2.13	0.13	0.46	0.33	0.13	0
	137	gi|335282599	Sus scrofa	PREDICTED: interleukin enhancer-binding factor 3 [Sus scrofa]	52.82	15	16	1.09	0.58	0.53	0.04	-0.24	-0.27	0.72	0.07
	138	gi|350535040	Sus scrofa	eukaryotic translation initiation factor 4 gamma 1 [Sus scrofa]	52.81	22	22	0.79	0.63	0.8	-0.1	-0.2	-0.1	0.91	0.25
	139	gi|404428588	Sus scrofa	T-complex protein 1 subunit epsilon [Sus scrofa]	52.43	18	18	0.85	0.36	0.42	-0.07	-0.44	-0.37	0.86	0
	140	gi|346421378	Sus scrofa	serpin H1 precursor [Sus scrofa]	52.1	16	16	3.22	4.06	1.26	0.51	0.61	0.1	0	0
	141	gi|343780941	Sus scrofa	prohibitin 2 [Sus scrofa]	51.9	20	20	1.79	2.4	1.34	0.25	0.38	0.13	0	0
	142	gi|335297787	Sus scrofa	PREDICTED: puromycin-sensitive aminopeptidase isoform 1 [Sus scrofa]	51.63	23	23	0.68	0.41	0.61	-0.17	-0.38	-0.22	0	0
	143	gi|343790945	Sus scrofa	annexin A8 [Sus scrofa]	51.49	24	24	1.45	0.8	0.55	0.16	-0.1	-0.26	0	0.22
	144	gi|350581241	Sus scrofa	PREDICTED: leucyl-tRNA synthetase, cytoplasmic [Sus scrofa]	51.38	22	22	0.77	0.48	0.63	-0.11	-0.32	-0.2	0.1	0
	145	gi|417515754	Sus scrofa	structural maintenance of chromosomes protein 1A [Sus scrofa]	50.68	21	21	0.49	0.53	1.08	-0.31	-0.28	0.03	0.01	0
	146	gi|194039474	Sus scrofa	PREDICTED: DNA replication licensing factor MCM3 [Sus scrofa]	50.55	21	22	0.41	0.42	1.05	-0.39	-0.37	0.02	0	0
	147	gi|311273875	Sus scrofa	PREDICTED: microtubule-associated protein 1B [Sus scrofa]	50.42	25	25	1	0.97	0.97	0	-0.01	-0.01	0.41	0.73
	148	gi|417515574	Sus scrofa	UDP-glucose glycoprotein glucosyltransferase 1 [Sus scrofa]	50.1	5	5	1.31	2.03	1.56	0.12	0.31	0.19	0.82	0.09
	149	gi|47523720	Sus scrofa	glucose-6-phosphate isomerase [Sus scrofa]	50	18	18	0.54	0.18	0.32	-0.26	-0.76	-0.49	0	0
	150	gi|417515734	Sus scrofa	E3 SUMO-protein ligase RanBP2 [Sus scrofa]	49.56	22	22	0.63	0.87	1.38	-0.2	-0.06	0.14	0.04	0.13
	151	gi|47523128	Sus scrofa	sarcoplasmic/endoplasmic reticulum calcium ATPase 2 [Sus scrofa]	49.46	19	19	1.18	1.43	1.21	0.07	0.16	0.08	0.17	0.02
	152	gi|758306	Sus scrofa	gelsolin [Sus scrofa]	49.36	16	17	0.55	1.56	2.81	-0.26	0.19	0.45	0.05	0.29
	153	gi|2506849	Sus scrofa	RecName: Full=Malate dehydrogenase, mitochondrial; Flags: Precursor	49.19	15	15	3.28	6.98	2.13	0.52	0.84	0.33	0	0
	154	gi|350590415	Sus scrofa	PREDICTED: prohibitin-like [Sus scrofa]	49.09	13	13	1.71	3.25	1.91	0.23	0.51	0.28	0.36	0
	155	gi|350590733	Sus scrofa	PREDICTED: pre-mRNA-processing-splicing factor 8, partial [Sus scrofa]	48.54	22	22	0.65	0.7	1.07	-0.18	-0.16	0.03	0.01	0.03
	156	gi|148230268	Sus scrofa	galectin-3 [Sus scrofa]	48.39	8	7	3.08	5.06	1.64	0.49	0.7	0.22	0.15	0.01
	157	gi|335282347	Sus scrofa	PREDICTED: lamin-B2 [Sus scrofa]	47.73	22	22	0.74	0.75	1.01	-0.13	-0.12	0	0.29	0.59
	159	gi|343478174	Sus scrofa	T-complex protein 1 subunit alpha [Sus scrofa]	47.46	20	20	0.67	0.5	0.74	-0.17	-0.3	-0.13	0.01	0
	160	gi|350582932	Sus scrofa	PREDICTED: annexin A13 isoform 2 [Sus scrofa]	46.51	21	21	1	0.98	0.98	0	-0.01	-0.01	0.46	0.58
	161	gi|335302040	Sus scrofa	PREDICTED: delta-1-pyrroline-5-carboxylate synthase isoform 1 [Sus scrofa]	45.97	20	20	2.83	4.13	1.46	0.45	0.62	0.16	0	0
	162	gi|178056550	Sus scrofa	D-3-phosphoglycerate dehydrogenase [Sus scrofa]	45.44	12	12	0.51	0.95	1.87	-0.3	-0.02	0.27	0.02	0.58
	163	gi|350578415	Sus scrofa	PREDICTED: collagen alpha-1(XII) chain [Sus scrofa]	45.37	22	21	6.31	5.3	0.84	0.8	0.72	-0.08	0	0
	164	gi|350582854	Sus scrofa	PREDICTED: elongation factor 1-delta-like isoform 1 [Sus scrofa]	45.22	13	13	1.09	0.44	0.41	0.04	-0.35	-0.39	0.69	0
	165	gi|350583507	Sus scrofa	PREDICTED: cold shock domain-containing protein E1-like [Sus scrofa]	45.18	18	18	0.98	0.65	0.66	-0.01	-0.19	-0.18	0.54	0.04
	166	gi|335299628	Sus scrofa	PREDICTED: coatomer subunit beta' [Sus scrofa]	45.15	23	23	0.67	0.64	0.95	-0.18	-0.2	-0.02	0	0.03
	167	gi|350529411	Sus scrofa	proteasome (prosome, macropain) 26S subunit, ATPase, 2 [Sus scrofa]	45.02	19	19	0.97	1	1.03	-0.01	0	0.01	0.96	0.99
	168	gi|417515899	Sus scrofa	2-oxoglutarate dehydrogenase, mitochondrial [Sus scrofa]	45.01	17	18	2.99	5.25	1.75	0.48	0.72	0.24	0.02	0
	169	gi|335290398	Sus scrofa	PREDICTED: ATPase family AAA domain-containing protein 3-like [Sus scrofa]	44.91	19	19	1.91	2.47	1.29	0.28	0.39	0.11	0	0
	170	gi|311273061	Sus scrofa	PREDICTED: villin 1 [Sus scrofa]	44.81	19	19	0.28	0.81	2.88	-0.55	-0.09	0.46	0	0.08
	171	gi|350595271	Sus scrofa	PREDICTED: hypothetical protein LOC100521760 [Sus scrofa]	44.59	19	19	1.18	0.63	0.53	0.07	-0.2	-0.28	0.12	0.09
	172	gi|311268173	Sus scrofa	PREDICTED: myb-binding protein 1A [Sus scrofa]	44.56	17	17	2.05	1.29	0.63	0.31	0.11	-0.2	0.01	0.32
	173	gi|335291884	Sus scrofa	PREDICTED: histone H2B type 1-like [Sus scrofa]	44.51	1	1	17.06	7.05	0.41	1.23	0.85	-0.38	0.08	0.67
	174	gi|350595555	Sus scrofa	PREDICTED: pyruvate dehydrogenase E1 component subunit alpha, somatic form, mitochondrial isoform 1 [Sus scrofa]	44.29	19	19	1.64	3.22	1.96	0.22	0.51	0.29	0	0
	175	gi|350591508	Sus scrofa	PREDICTED: DNA replication licensing factor MCM2 [Sus scrofa]	44.15	19	19	0.64	0.74	1.17	-0.2	-0.13	0.07	0.01	0.01
	176	gi|57527982	Sus scrofa	radixin [Sus scrofa]	44.08	15	15	0.53	0.22	0.42	-0.27	-0.65	-0.38	0	0
	177	gi|335290950	Sus scrofa	PREDICTED: tyrosyl-tRNA synthetase, cytoplasmic [Sus scrofa]	43.89	18	18	0.82	0.44	0.54	-0.09	-0.35	-0.26	0.2	0
	178	gi|343790920	Sus scrofa	fumarate hydratase [Sus scrofa]	43.76	16	16	1.32	2.47	1.87	0.12	0.39	0.27	0.01	0
	179	gi|350582222	Sus scrofa	PREDICTED: LOW QUALITY PROTEIN: dynactin subunit 1 [Sus scrofa]	43.6	19	19	0.71	0.71	1	-0.15	-0.15	0	0.18	0.1
	180	gi|8745552	Sus scrofa	voltage-dependent anion channel 1 [Sus scrofa]	43.46	12	12	6.19	11.59	1.87	0.79	1.06	0.27	0.01	0
	181	gi|335299055	Sus scrofa	PREDICTED: inosine-5'-monophosphate dehydrogenase 2-like isoform 2 [Sus scrofa]	43.44	16	16	0.6	0.31	0.51	-0.22	-0.51	-0.29	0.02	0
	182	gi|350539515	Sus scrofa	ATP-dependent RNA helicase DDX3X [Sus scrofa]	43.31	19	19	2.54	2.03	0.8	0.4	0.31	-0.1	0	0
	183	gi|332634672	Sus scrofa	tight junction protein ZO-2 [Sus scrofa]	43.31	18	18	2.54	1.74	0.69	0.4	0.24	-0.16	0	0.03
	184	gi|255683404	Sus scrofa	isocitrate dehydrogenase [NADP], mitochondrial [Sus scrofa]	43.29	17	17	1.36	3.91	2.88	0.13	0.59	0.46	0.05	0
	185	gi|345441801	Sus scrofa	TNF receptor-associated protein 1 [Sus scrofa]	43.25	21	21	1.36	2.83	2.09	0.13	0.45	0.32	0.39	0
	187	gi|330417958	Sus scrofa	phosphoenolpyruvate carboxykinase [GTP], mitochondrial [Sus scrofa]	42.89	16	16	1.96	5.75	2.94	0.29	0.76	0.47	0.09	0
	188	gi|353468887	Sus scrofa	signal transducer and activator of transcription 1 [Sus scrofa]	42.79	18	18	1.8	6.98	3.87	0.26	0.84	0.59	0.33	0
	189	gi|311272131	Sus scrofa	PREDICTED: aspartyl-tRNA synthetase, cytoplasmic-like isoform 1 [Sus scrofa]	42.59	18	18	1	0.92	0.92	0	-0.04	-0.04	0.79	0.71
	190	gi|417515792	Sus scrofa	importin subunit beta-1 [Sus scrofa]	42.33	20	20	0.98	0.45	0.46	-0.01	-0.35	-0.34	0.59	0
	191	gi|311249564	Sus scrofa	PREDICTED: heterogeneous nuclear ribonucleoprotein H [Sus scrofa]	42.32	3	3	1.01	1	0.99	0	0	0	0.91	0.61
	192	gi|350536475	Sus scrofa	polyribonucleotide nucleotidyltransferase 1, mitochondrial [Sus scrofa]	42.28	20	20	1.66	3.13	1.89	0.22	0.5	0.28	0.06	0
	193	gi|456753945	Sus scrofa	dihydrolipoamide dehydrogenase [Sus scrofa]	42.14	14	14	1.42	3.56	2.51	0.15	0.55	0.4	0.84	0
	194	gi|347300360	Sus scrofa	serine/arginine repetitive matrix protein 2 [Sus scrofa]	42.05	21	21	2.47	2.38	0.96	0.39	0.38	-0.02	0.08	0.03
	195	gi|356460899	Sus scrofa	catalase [Sus scrofa]	41.73	18	18	0.48	1.92	3.98	-0.32	0.28	0.6	0.01	0
	196	gi|21264506	Sus scrofa	RecName: Full=Succinyl-CoA ligase [GDP-forming] subunit beta, mitochondrial; AltName: Full=GTP-specific succinyl-CoA synthetase subunit beta; AltName: Full=Succinyl-CoA synthetase beta-G chain; Short=SCS-betaG; Flags: Precursor	41.68	19	19	1.53	4.06	2.65	0.18	0.61	0.42	0	0
	197	gi|51702768	Sus scrofa	RecName: Full=Peptidyl-prolyl cis-trans isomerase A; Short=PPIase A; AltName: Full=Cyclophilin A; AltName: Full=Cyclosporin A-binding protein; AltName: Full=Rotamase A	41.51	8	8	0.75	0.24	0.32	-0.12	-0.62	-0.49	0.35	0
	198	gi|47716872	Sus scrofa	galectin-1 [Sus scrofa]	41.49	3	3	5.2	4.66	0.9	0.72	0.67	-0.05	0.05	0.06
	199	gi|56791886	Sus scrofa	medium-chain acyl-coA dehydrogenase [Sus scrofa]	41.29	19	19	1.94	3.77	1.94	0.29	0.58	0.29	0.03	0
	200	gi|147225159	Sus scrofa	valyl-tRNA synthetase 2 [Sus scrofa]	41.16	19	19	0.87	0.5	0.57	-0.06	-0.3	-0.24	0.95	0
	201	gi|178056753	Sus scrofa	glycogen phosphorylase, liver form [Sus scrofa]	41.12	14	14	0.68	0.27	0.4	-0.17	-0.56	-0.4	0.07	0
	202	gi|342349346	Sus scrofa	lon peptidase 1, mitochondrial [Sus scrofa]	41.02	18	18	2.49	6.03	2.42	0.4	0.78	0.38	0.03	0
	203	gi|350276134	Sus scrofa	LETM1 and EF-hand domain-containing protein 1, mitochondrial [Sus scrofa]	40.93	18	18	2.15	2.99	1.39	0.33	0.48	0.14	0.02	0
	204	gi|7650140	Sus scrofa	gag-pol precursor [Sus scrofa domesticus]	40.78	12	12	0.23	0.82	3.5	-0.63	-0.09	0.54	0	0.04
	205	gi|54039746	Sus scrofa	RecName: Full=Tropomyosin alpha-4 chain; AltName: Full=Tropomyosin-4	40.74	15	15	0.99	0.65	0.66	0	-0.18	-0.18	0.59	0
	206	gi|346716348	Sus scrofa	arginine--tRNA ligase, cytoplasmic [Sus scrofa]	40.5	20	20	0.68	0.51	0.74	-0.17	-0.3	-0.13	0.15	0
	207	gi|350591844	Sus scrofa	PREDICTED: dynamin-like 120 kDa protein, mitochondrial-like [Sus scrofa]	40.46	18	18	1.46	2.03	1.39	0.16	0.31	0.14	0.09	0
	208	gi|335280279	Sus scrofa	PREDICTED: 26S protease regulatory subunit 10B [Sus scrofa]	40.45	18	18	1	1.01	1.01	0	0	0	0.28	0.19
	209	gi|210050415	Sus scrofa	Mx2 protein [Sus scrofa]	40.44	7	12	3.08	18.88	6.14	0.49	1.28	0.79	0.79	0
	210	gi|311247012	Sus scrofa	PREDICTED: epidermal growth factor receptor kinase substrate 8-like protein 2-like [Sus scrofa]	40.3	15	14	0.88	0.29	0.33	-0.06	-0.54	-0.48	0.42	0
	211	gi|350595384	Sus scrofa	PREDICTED: glycyl-tRNA synthetase-like [Sus scrofa]	40.28	15	15	1	0.62	0.62	0	-0.21	-0.21	0.55	0.01
	212	gi|195539476	Sus scrofa	bifunctional purine biosynthesis protein PURH [Sus scrofa]	40.26	17	17	0.66	0.46	0.69	-0.18	-0.34	-0.16	0.02	0
	213	gi|350581149	Sus scrofa	PREDICTED: matrin-3 [Sus scrofa]	40.22	14	14	2.63	3.6	1.37	0.42	0.56	0.14	0.34	0.08
	214	gi|335294829	Sus scrofa	PREDICTED: acetyl-CoA acetyltransferase, mitochondrial [Sus scrofa]	40.19	15	16	1.32	5.5	4.17	0.12	0.74	0.62	0.8	0
	215	gi|160425375	Sus scrofa	calpastatin [Sus scrofa]	39.99	17	17	1.61	0.97	0.6	0.21	-0.01	-0.22	0.05	0.94
	216	gi|345110630	Sus scrofa	RuvB-like 2 [Sus scrofa]	39.97	20	20	0.93	1	1.08	-0.03	0	0.03	0.63	0.7
	217	gi|311247879	Sus scrofa	PREDICTED: 26S protease regulatory subunit 6A [Sus scrofa]	39.8	18	18	0.72	0.95	1.33	-0.14	-0.02	0.12	0.58	0.59
	218	gi|335285943	Sus scrofa	PREDICTED: eukaryotic translation initiation factor 5A-1-like [Sus scrofa]	39.29	4	4	1.77	0.77	0.43	0.25	-0.12	-0.36	0.25	0.86
	219	gi|264681434	Sus scrofa	asparagine synthetase [Sus scrofa]	39.18	16	16	0.64	0.33	0.51	-0.2	-0.49	-0.29	0	0
	220	gi|349585246	Sus scrofa	aminoadipate-semialdehyde synthase [Sus scrofa]	39.15	15	15	1.17	2.13	1.82	0.07	0.33	0.26	0.45	0
	221	gi|290463427	Sus scrofa	RecName: Full=Succinate dehydrogenase [ubiquinone] flavoprotein subunit, mitochondrial; AltName: Full=Flavoprotein subunit of complex II; Short=Fp; Flags: Precursor	39.06	15	15	1.16	2.63	2.27	0.06	0.42	0.36	0.42	0
	222	gi|335285948	Sus scrofa	PREDICTED: very long-chain specific acyl-CoA dehydrogenase, mitochondrial-like isoform 1 [Sus scrofa]	39.01	16	16	0.9	1.75	1.94	-0.04	0.24	0.29	0.76	0
	223	gi|335288534	Sus scrofa	PREDICTED: ubiquitin carboxyl-terminal hydrolase 5 isoform 2 [Sus scrofa]	38.99	17	18	0.71	0.63	0.89	-0.15	-0.2	-0.05	0.17	0.21
	224	gi|311268019	Sus scrofa	PREDICTED: carboxypeptidase D [Sus scrofa]	38.98	15	15	0.74	1.1	1.47	-0.13	0.04	0.17	0.47	0.38
	225	gi|350591926	Sus scrofa	PREDICTED: golgin subfamily B member 1 [Sus scrofa]	38.92	19	19	0.22	0.77	3.47	-0.66	-0.12	0.54	0	0.05
	226	gi|311256096	Sus scrofa	PREDICTED: epidermal growth factor receptor kinase substrate 8 [Sus scrofa]	38.78	18	18	0.98	0.99	1.01	-0.01	0	0	0.68	0.57
	227	gi|83854099	Sus scrofa	ribosomal phosphoprotein large PO subunit [Sus scrofa]	38.73	12	12	1.09	0.47	0.43	0.04	-0.33	-0.36	0.91	0.01
	228	gi|350581395	Sus scrofa	PREDICTED: fascin-like [Sus scrofa]	38.73	16	16	1.28	0.75	0.59	0.11	-0.12	-0.23	0.05	0.8
	229	gi|47523538	Sus scrofa	polypyrimidine tract-binding protein 1 [Sus scrofa]	38.69	6	6	1.17	1.06	0.9	0.07	0.02	-0.04	0.43	0.7
	230	gi|417515730	Sus scrofa	6-phosphofructokinase type C isoform 1 [Sus scrofa]	38.68	14	14	0.95	0.9	0.95	-0.02	-0.05	-0.02	0.37	0.2
	231	gi|335309589	Sus scrofa	PREDICTED: CAD protein-like, partial [Sus scrofa]	38.57	17	16	0.71	0.83	1.17	-0.15	-0.08	0.07	0.29	0.63
	232	gi|350584746	Sus scrofa	PREDICTED: cullin-associated NEDD8-dissociated protein 1 [Sus scrofa]	38.51	17	17	0.78	0.48	0.61	-0.11	-0.32	-0.21	0.39	0
	233	gi|311276941	Sus scrofa	PREDICTED: apoptosis-inducing factor 1, mitochondrial isoform 1 [Sus scrofa]	38.51	17	17	1.04	2.19	2.11	0.02	0.34	0.32	0.69	0
	234	gi|343478283	Sus scrofa	proteasome (prosome, macropain) 26S subunit, non-ATPase, 2 [Sus scrofa]	38.49	19	19	1	0.99	0.99	0	0	0	0.93	0.18
	235	gi|335297526	Sus scrofa	PREDICTED: 116 kDa U5 small nuclear ribonucleoprotein component isoform 2 [Sus scrofa]	38.29	17	17	0.65	0.77	1.17	-0.18	-0.12	0.07	0.05	0.1
	236	gi|335299041	Sus scrofa	PREDICTED: cytochrome b-c1 complex subunit 1, mitochondrial [Sus scrofa]	38.18	15	15	1.49	2.49	1.67	0.17	0.4	0.22	0.4	0
	237	gi|335293690	Sus scrofa	PREDICTED: general vesicular transport factor p115-like [Sus scrofa]	38.17	15	15	1.01	0.49	0.49	0	-0.31	-0.31	0.74	0.01
	238	gi|313570009	Sus scrofa	calcium-binding mitochondrial carrier protein SCaMC-1-like [Sus scrofa]	38.04	17	17	1.94	3.25	1.67	0.29	0.51	0.22	0.04	0
	239	gi|345441771	Sus scrofa	aldolase C, fructose-bisphosphate [Sus scrofa]	38.03	11	11	0.97	0.96	0.99	-0.01	-0.02	0	0.97	0.32
	240	gi|350596594	Sus scrofa	PREDICTED: malate dehydrogenase, cytoplasmic-like [Sus scrofa]	37.98	9	9	0.75	0.11	0.15	-0.12	-0.94	-0.82	0.61	0.02
	241	gi|350592457	Sus scrofa	PREDICTED: CAP-Gly domain-containing linker protein 1 [Sus scrofa]	37.87	16	16	0.65	0.9	1.37	-0.18	-0.05	0.14	0.16	0.93
	242	gi|350580630	Sus scrofa	PREDICTED: far upstream element-binding protein 2-like [Sus scrofa]	37.76	13	13	1.13	0.6	0.53	0.05	-0.22	-0.27	0.19	0.77
	243	gi|342349319	Sus scrofa	calnexin precursor [Sus scrofa]	37.71	15	15	4.79	6.14	1.28	0.68	0.79	0.11	0	0
	244	gi|262263205	Sus scrofa	triosephosphate isomerase 1 [Sus scrofa]	37.7	15	13	0.47	0.13	0.28	-0.33	-0.89	-0.56	0.02	0
	245	gi|311272700	Sus scrofa	PREDICTED: heterogeneous nuclear ribonucleoprotein A3-like isoform 1 [Sus scrofa]	37.67	14	14	1.01	0.98	0.97	0	-0.01	-0.01	0.81	0.74
	246	gi|350589915	Sus scrofa	PREDICTED: uncharacterized protein KIAA0564-like [Sus scrofa]	37.63	16	16	1.36	2.33	1.72	0.13	0.37	0.24	0.26	0
	247	gi|83778522	Sus scrofa	procollagen-proline 2-oxoglutarate-4-dioxygenase [Sus scrofa]	37.44	14	14	1.74	2.29	1.32	0.24	0.36	0.12	0.28	0
	248	gi|350580258	Sus scrofa	PREDICTED: nucleobindin-2 isoform 2 [Sus scrofa]	37.27	16	16	2.07	2.81	1.36	0.32	0.45	0.13	0	0
	249	gi|311267394	Sus scrofa	PREDICTED: 26S proteasome non-ATPase regulatory subunit 3-like [Sus scrofa]	37.22	17	17	0.95	0.95	0.99	-0.02	-0.02	0	0.21	0.38
	250	gi|350584170	Sus scrofa	PREDICTED: serine hydroxymethyltransferase, mitochondrial-like [Sus scrofa]	37.09	16	16	1.67	4.61	2.75	0.22	0.66	0.44	0.02	0
	251	gi|350580558	Sus scrofa	PREDICTED: dynamin-2-like [Sus scrofa]	36.82	9	9	0.92	0.88	0.95	-0.04	-0.06	-0.02	0.41	0.3
	252	gi|1927	Sus scrofa	cardiac alpha tropomyosin [Sus scrofa]	36.76	13	10	0.5	0.08	0.16	-0.3	-1.09	-0.79	0.01	0
	253	gi|343962597	Sus scrofa	cytosolic non-specific dipeptidase [Sus scrofa]	36.65	15	15	0.97	0.96	0.99	-0.01	-0.02	0	0.66	0.49
	254	gi|324021713	Sus scrofa	ribosomal protein S4 [Sus scrofa]	36.56	12	12	0.46	0.44	0.97	-0.34	-0.35	-0.01	0	0
	255	gi|72535198	Sus scrofa	histone H1.3-like protein [Sus scrofa]	36.51	2	2	1.69	8.32	4.92	0.23	0.92	0.69	0.38	0.12
	256	gi|51870491	Sus scrofa	CDC37 cell division cycle 37 protein [Sus scrofa]	36.48	15	15	0.62	0.43	0.7	-0.21	-0.36	-0.16	0.1	0
	257	gi|212549625	Sus scrofa	40S ribosomal protein S3a [Sus scrofa]	36.45	8	10	0.68	0.7	1.04	-0.17	-0.15	0.02	0.06	0.02
	258	gi|350580027	Sus scrofa	PREDICTED: elongation factor 1-gamma [Sus scrofa]	36.42	18	18	0.75	0.21	0.28	-0.12	-0.68	-0.56	0.04	0
	259	gi|61216107	Sus scrofa	RecName: Full=Adenosylhomocysteinase; Short=AdoHcyase; AltName: Full=S-adenosyl-L-homocysteine hydrolase	36.37	16	16	0.65	0.36	0.55	-0.18	-0.44	-0.26	0.02	0
	260	gi|350536495	Sus scrofa	probable ATP-dependent RNA helicase DDX46 [Sus scrofa]	36.03	15	14	1.82	2.03	1.12	0.26	0.31	0.05	0.42	0.02
	261	gi|417515975	Sus scrofa	ras GTPase-activating-like protein IQGAP2 [Sus scrofa]	36.01	14	14	0.58	0.47	0.82	-0.24	-0.33	-0.09	0.05	0
	262	gi|350590470	Sus scrofa	PREDICTED: canalicular multispecific organic anion transporter 2 [Sus scrofa]	36	14	14	0.64	0.8	1.26	-0.2	-0.1	0.1	0.01	0.1
	263	gi|194041163	Sus scrofa	PREDICTED: structural maintenance of chromosomes protein 4 [Sus scrofa]	35.82	16	16	0.49	0.43	0.89	-0.31	-0.36	-0.05	0	0
	264	gi|335289112	Sus scrofa	PREDICTED: lysyl-tRNA synthetase isoform 1 [Sus scrofa]	35.78	14	14	0.72	0.33	0.46	-0.14	-0.48	-0.34	0.16	0
	265	gi|75074817	Sus scrofa	RecName: Full=Peroxiredoxin-6; AltName: Full=Non-selenium glutathione peroxidase; Short=NSGPx	35.65	10	10	0.9	0.16	0.18	-0.05	-0.8	-0.75	0.03	0
	266	gi|350583179	Sus scrofa	PREDICTED: DNA replication licensing factor MCM4 [Sus scrofa]	35.62	17	17	0.7	0.55	0.79	-0.16	-0.26	-0.1	0.07	0.02
	267	gi|52000613	Sus scrofa	RecName: Full=ADP/ATP translocase 3; AltName: Full=ADP,ATP carrier protein 3; AltName: Full=Adenine nucleotide translocator 3; Short=ANT 3; AltName: Full=Solute carrier family 25 member 6	35.59	5	5	2.73	1.51	0.55	0.44	0.18	-0.26	0.12	0.49
	268	gi|83921643	Sus scrofa	serine/arginine-rich splicing factor 1 [Sus scrofa]	35.48	14	14	0.82	0.56	0.69	-0.09	-0.25	-0.16	0.37	0.04
	269	gi|347300207	Sus scrofa	nucleobindin-1 precursor [Sus scrofa]	35.3	16	16	3.4	5.01	1.47	0.53	0.7	0.17	0	0
	270	gi|194044035	Sus scrofa	PREDICTED: splicing factor 3B subunit 1 isoform 1 [Sus scrofa]	35.24	16	17	1.19	0.56	0.47	0.08	-0.25	-0.32	0.26	0.2
	271	gi|350584002	Sus scrofa	PREDICTED: keratin, type I cytoskeletal 18 [Sus scrofa]	35.22	17	17	1.87	0.99	0.53	0.27	0	-0.28	0	0.99
	272	gi|75043802	Sus scrofa	RecName: Full=Rab GDP dissociation inhibitor beta; Short=Rab GDI beta; AltName: Full=Guanosine diphosphate dissociation inhibitor 2; Short=GDI-2	35.18	13	13	0.79	0.29	0.37	-0.1	-0.54	-0.44	0.33	0
	273	gi|456753488	Sus scrofa	solute carrier family 25 (aspartate/glutamate carrier), member 13 tv2 [Sus scrofa]	35.14	13	13	0.92	1.34	1.46	-0.04	0.13	0.16	0.78	0.24
	274	gi|335291231	Sus scrofa	PREDICTED: desmoglein-2 [Sus scrofa]	35.11	14	14	4.09	5.3	1.29	0.61	0.72	0.11	0.01	0
	275	gi|335284501	Sus scrofa	PREDICTED: cytochrome b-c1 complex subunit 2, mitochondrial-like [Sus scrofa]	35.06	12	12	1.54	3.08	2	0.19	0.49	0.3	0.01	0
	276	gi|81295909	Sus scrofa	mitochondrial aldehyde dehydrogenase 2 [Sus scrofa]	34.88	10	10	0.72	3.16	4.37	-0.14	0.5	0.64	0.14	0
	277	gi|417515926	Sus scrofa	U5 small nuclear ribonucleoprotein 200 kDa helicase [Sus scrofa]	34.87	12	12	0.65	0.63	0.97	-0.19	-0.2	-0.01	0	0.01
	278	gi|311259452	Sus scrofa	PREDICTED: 40S ribosomal protein S8-like [Sus scrofa]	34.79	9	9	0.36	0.68	1.91	-0.45	-0.17	0.28	0.13	0.69
	279	gi|51592133	Sus scrofa	V-type proton ATPase catalytic subunit A [Sus scrofa]	34.78	13	13	1.25	1.63	1.31	0.1	0.21	0.12	0.64	0.09
	280	gi|350538593	Sus scrofa	phosphoglucomutase-1 [Sus scrofa]	34.77	16	16	0.79	0.4	0.51	-0.1	-0.4	-0.3	0.06	0
	281	gi|75056559	Sus scrofa	RecName: Full=Ras-related protein Rab-1A	34.65	5	5	1.84	1.04	0.56	0.26	0.02	-0.25	0.19	0.91
	282	gi|350580651	Sus scrofa	PREDICTED: scaffold attachment factor B1-like isoform 2 [Sus scrofa]	34.55	8	9	3.56	0.96	0.27	0.55	-0.02	-0.57	0	0.83
	283	gi|94962086	Sus scrofa	aldo-keto reductase family 1 member C4 [Sus scrofa]	34.49	12	14	0.12	0.37	3.1	-0.92	-0.43	0.49	0	0
	284	gi|281427370	Sus scrofa	T-complex protein 1 subunit eta [Sus scrofa]	34.48	14	14	0.63	0.28	0.45	-0.2	-0.55	-0.35	0.01	0
	285	gi|456753031	Sus scrofa	DEAD (Asp-Glu-Ala-Asp) box helicase 1 [Sus scrofa]	34.45	15	15	1.2	0.78	0.65	0.08	-0.11	-0.19	0.1	0.01
	286	gi|172072661	Sus scrofa	tRNA-splicing ligase RtcB homolog [Sus scrofa]	34.3	15	15	1.74	1.89	1.09	0.24	0.28	0.04	0.14	0.04
	287	gi|303228252	Sus scrofa	glucosamine--fructose-6-phosphate aminotransferase [isomerizing] 1 [Sus scrofa]	34.2	11	11	0.99	0.67	0.67	0	-0.18	-0.17	0.33	0.46
	288	gi|342672022	Sus scrofa	exportin-2 [Sus scrofa]	34.11	12	13	0.69	0.41	0.6	-0.16	-0.39	-0.22	0.49	0.08
	289	gi|162951821	Sus scrofa	heterogeneous nuclear ribonucleoprotein A/B [Sus scrofa]	34.02	12	12	2.38	0.79	0.33	0.38	-0.1	-0.48	0.07	0.52
	290	gi|456753383	Sus scrofa	CD2-associated protein [Sus scrofa]	33.93	13	13	0.99	0.99	1	0	0	0	0.54	0.79
	291	gi|16506695	Sus scrofa	mannose-6-phosphate/insulin-like growth factor II receptor [Sus scrofa]	33.82	15	15	0.67	1.14	1.71	-0.18	0.06	0.23	0.06	0.58
	292	gi|417515940	Sus scrofa	WD repeat-containing protein 1 [Sus scrofa]	33.8	14	14	0.82	0.44	0.54	-0.09	-0.36	-0.27	0.4	0
	293	gi|417515856	Sus scrofa	thyroid hormone receptor-associated protein 3 [Sus scrofa]	33.79	15	15	2.31	1.66	0.72	0.36	0.22	-0.14	0	0.1
	294	gi|75054313	Sus scrofa	RecName: Full=Junction plakoglobin	33.75	13	13	0.47	0.95	2.01	-0.33	-0.02	0.3	0.01	0.34
	295	gi|350592201	Sus scrofa	PREDICTED: hypothetical protein LOC100620809 isoform 1, partial [Sus scrofa]	33.73	17	17	1.37	3.16	2.31	0.14	0.5	0.36	0.42	0
	296	gi|311245734	Sus scrofa	PREDICTED: hypothetical protein LOC100038023 [Sus scrofa]	33.62	11	11	0.56	1.2	2.13	-0.25	0.08	0.33	0.68	0.09
	297	gi|510469	Sus scrofa	protein phosphatase 2A 65 kDa regulatory subunit, alpha isoform [Sus scrofa]	33.47	10	10	0.65	0.58	0.88	-0.18	-0.24	-0.06	0.29	0.01
	298	gi|350579441	Sus scrofa	PREDICTED: LOW QUALITY PROTEIN: structural maintenance of chromosomes protein 2 [Sus scrofa]	33.41	16	16	0.55	0.5	0.9	-0.26	-0.3	-0.04	0	0
	299	gi|347800693	Sus scrofa	ferredoxin reductase [Sus scrofa]	33.41	16	16	1.56	4.57	2.94	0.19	0.66	0.47	0.05	0
	300	gi|335309396	Sus scrofa	PREDICTED: adenylate kinase 2, mitochondrial-like isoform 1 [Sus scrofa]	33.37	14	14	1.63	3.73	2.29	0.21	0.57	0.36	0.8	0
	301	gi|349585085	Sus scrofa	RAB11B, member RAS oncogene family [Sus scrofa]	33.16	15	15	0.45	0.33	0.73	-0.34	-0.48	-0.14	0	0
	302	gi|350578047	Sus scrofa	PREDICTED: A-kinase anchor protein 12 [Sus scrofa]	33.14	11	12	0.26	0.38	1.47	-0.59	-0.42	0.17	0	0
	303	gi|311247551	Sus scrofa	PREDICTED: DNA damage-binding protein 1-like isoform 1 [Sus scrofa]	33.13	16	16	0.56	0.47	0.85	-0.25	-0.32	-0.07	0	0
	304	gi|311258421	Sus scrofa	PREDICTED: 6-phosphogluconate dehydrogenase, decarboxylating [Sus scrofa]	33.13	13	13	0.46	0.22	0.49	-0.34	-0.65	-0.31	0	0
	305	gi|4033507	Sus scrofa	RecName: Full=Annexin A4; AltName: Full=35-beta calcimedin; AltName: Full=Annexin IV; AltName: Full=Annexin-4; AltName: Full=Chromobindin-4; AltName: Full=Endonexin I; AltName: Full=Lipocortin IV; AltName: Full=P32.5; AltName: Full=PP4-X; AltName: Full=Placental anticoagulant protein II; Short=PAP-II; AltName: Full=Protein II	33.04	14	14	0.79	0.62	0.79	-0.1	-0.21	-0.1	0.74	0.12
	306	gi|349732238	Sus scrofa	transaldolase [Sus scrofa]	32.98	13	13	0.77	0.44	0.58	-0.12	-0.36	-0.24	0.11	0
	307	gi|350593820	Sus scrofa	PREDICTED: isocitrate dehydrogenase [NADP] cytoplasmic isoform 3 [Sus scrofa]	32.96	14	14	1.05	0.59	0.56	0.02	-0.23	-0.25	0.98	0.05
	308	gi|194041525	Sus scrofa	PREDICTED: dihydropyrimidinase-related protein 2-like isoform 2 [Sus scrofa]	32.93	11	11	0.95	0.95	0.99	-0.02	-0.02	0	0.37	0.65
	309	gi|311252249	Sus scrofa	PREDICTED: macrophage-capping protein-like isoform 3 [Sus scrofa]	32.81	11	12	1.92	1.63	0.85	0.28	0.21	-0.07	0.08	0.37
	310	gi|335302965	Sus scrofa	PREDICTED: lupus La protein homolog [Sus scrofa]	32.77	15	15	1.17	2.03	1.74	0.07	0.31	0.24	0.71	0.03
	311	gi|350592969	Sus scrofa	PREDICTED: phosphoglycerate mutase 1-like [Sus scrofa]	32.63	13	13	0.83	0.42	0.5	-0.08	-0.38	-0.3	0.26	0
	313	gi|346716298	Sus scrofa	heterogeneous nuclear ribonucleoprotein G [Sus scrofa]	32.46	14	11	3.63	0.86	0.24	0.56	-0.07	-0.63	0	0.41
	314	gi|417515788	Sus scrofa	prolow-density lipoprotein receptor-related protein 1 precursor [Sus scrofa]	32.44	16	16	1.6	5.65	3.53	0.2	0.75	0.55	0.13	0
	315	gi|335300663	Sus scrofa	PREDICTED: trifunctional purine biosynthetic protein adenosine-3-like [Sus scrofa]	32.41	10	10	0.77	0.58	0.74	-0.11	-0.24	-0.13	0.41	0.03
	316	gi|350585268	Sus scrofa	PREDICTED: 40S ribosomal protein S19-like [Sus scrofa]	32.38	10	10	0.91	0.79	0.87	-0.04	-0.1	-0.06	0.67	0.58
	317	gi|350594202	Sus scrofa	PREDICTED: threonyl-tRNA synthetase, cytoplasmic-like [Sus scrofa]	32.3	14	14	1.27	0.65	0.51	0.1	-0.19	-0.29	0.49	0.01
	318	gi|335304688	Sus scrofa	PREDICTED: RNA-binding protein Raly [Sus scrofa]	32.29	10	12	3.56	5.55	1.56	0.55	0.74	0.19	0.03	0
	319	gi|335293848	Sus scrofa	PREDICTED: N-alpha-acetyltransferase 15, NatA auxiliary subunit isoform 1 [Sus scrofa]	32.28	13	13	0.8	0.5	0.62	-0.1	-0.3	-0.21	0.05	0
	320	gi|350579829	Sus scrofa	PREDICTED: LOW QUALITY PROTEIN: cysteinyl-tRNA synthetase, cytoplasmic-like [Sus scrofa]	32.27	13	13	0.72	0.47	0.65	-0.14	-0.33	-0.19	0.35	0.04
	321	gi|350592384	Sus scrofa	PREDICTED: golgin subfamily A member 3 [Sus scrofa]	32.22	16	16	0.79	1.16	1.46	-0.1	0.06	0.16	0.48	0.26
	322	gi|194039401	Sus scrofa	PREDICTED: alanyl-tRNA synthetase, mitochondrial [Sus scrofa]	32.19	14	14	1.26	2.09	1.66	0.1	0.32	0.22	0.29	0
	323	gi|346227212	Sus scrofa	ribosomal protein L3 [Sus scrofa]	32.12	11	11	0.32	0.74	2.33	-0.5	-0.13	0.37	0	0.2
	324	gi|356582295	Sus scrofa	delta-1-pyrroline-5-carboxylate dehydrogenase, mitochondrial [Sus scrofa]	32.09	15	15	1.77	2.75	1.56	0.25	0.44	0.19	0.01	0
	325	gi|456754034	Sus scrofa	glutathione S-transferase pi 1 [Sus scrofa]	32.06	8	8	0.56	0.41	0.72	-0.25	-0.39	-0.14	0.36	0.17
	326	gi|297747350	Sus scrofa	FAT tumor suppressor homolog 1 [Sus scrofa]	32.04	13	13	6.08	7.24	1.19	0.78	0.86	0.08	0	0
	327	gi|47523618	Sus scrofa	citrate synthase, mitochondrial precursor [Sus scrofa]	31.79	12	12	1.38	2.21	1.6	0.14	0.34	0.2	0.43	0
	329	gi|335280113	Sus scrofa	PREDICTED: LOW QUALITY PROTEIN: 60S ribosomal protein L4 [Sus scrofa]	31.63	11	11	0.36	0.37	1.05	-0.45	-0.43	0.02	0	0
	330	gi|345091002	Sus scrofa	nuclear distribution gene C homolog [Sus scrofa]	31.63	14	14	0.92	0.4	0.44	-0.04	-0.4	-0.36	0.64	0
	331	gi|350595984	Sus scrofa	PREDICTED: glucose-6-phosphate 1-dehydrogenase-like, partial [Sus scrofa]	31.45	15	14	0.59	0.33	0.57	-0.23	-0.48	-0.24	0.02	0
	332	gi|311266781	Sus scrofa	PREDICTED: galactokinase-like [Sus scrofa]	31.35	11	11	0.41	0.83	2.03	-0.39	-0.08	0.31	0.06	0.59
	333	gi|350593970	Sus scrofa	PREDICTED: 26S proteasome non-ATPase regulatory subunit 1 [Sus scrofa]	31.34	15	15	0.95	0.77	0.8	-0.02	-0.12	-0.1	0.65	0.55
	334	gi|51592135	Sus scrofa	cofilin-1 [Sus scrofa]	31.31	7	7	0.83	0.5	0.6	-0.08	-0.3	-0.22	0.8	0.05
	335	gi|194044626	Sus scrofa	PREDICTED: 14-3-3 protein beta/alpha isoform 1 [Sus scrofa]	31.25	7	7	0.81	0.36	0.44	-0.09	-0.45	-0.36	0.51	0.01
	336	gi|311259416	Sus scrofa	PREDICTED: peroxiredoxin-1 isoform 2 [Sus scrofa]	31.24	8	7	1.79	0.37	0.21	0.25	-0.44	-0.69	0.01	0.43
	337	gi|417515858	Sus scrofa	splicing factor 3A subunit 1 [Sus scrofa]	31.21	16	16	1	0.96	0.96	0	-0.02	-0.02	0.77	0.46
	338	gi|311260225	Sus scrofa	PREDICTED: dystonin isoform 2 [Sus scrofa]	30.9	14	13	0.22	0.22	1	-0.65	-0.65	0	0	0
	339	gi|350593725	Sus scrofa	PREDICTED: glutaminase kidney isoform, mitochondrial [Sus scrofa]	30.89	13	13	2.07	2.91	1.41	0.32	0.46	0.15	0	0
	340	gi|335293809	Sus scrofa	PREDICTED: SWI/SNF-related matrix-associated actin-dependent regulator of chromatin subfamily A member 5 [Sus scrofa]	30.87	11	12	0.69	0.82	1.19	-0.16	-0.09	0.08	0.25	0.51
	341	gi|356582293	Sus scrofa	DEAH (Asp-Glu-Ala-His) box polypeptide 15 [Sus scrofa]	30.81	16	16	0.96	1	1.04	-0.02	0	0.02	0.1	0.93
	342	gi|346986445	Sus scrofa	NSFL1 (p97) cofactor (p47) [Sus scrofa]	30.66	13	13	2.75	1.24	0.45	0.44	0.09	-0.35	0	0.94
	343	gi|116175261	Sus scrofa	serine/arginine-rich splicing factor 6 [Sus scrofa]	30.62	13	13	0.86	0.62	0.72	-0.07	-0.21	-0.14	0.84	0.02
	344	gi|350594037	Sus scrofa	PREDICTED: UDP-glucuronosyltransferase 1-10 isoform 4 [Sus scrofa]	30.58	8	8	0.63	0.66	1.05	-0.2	-0.18	0.02	0.08	0.07
	345	gi|194033405	Sus scrofa	PREDICTED: acetyl-CoA acetyltransferase, cytosolic [Sus scrofa]	30.58	8	8	1.27	0.6	0.47	0.1	-0.22	-0.32	0.38	0.09
	346	gi|350596216	Sus scrofa	PREDICTED: sorting nexin-2, partial [Sus scrofa]	30.52	13	12	7.24	4.21	0.58	0.86	0.62	-0.24	0.01	0.28
	347	gi|298104076	Sus scrofa	enoyl-CoA hydratase, mitochondrial [Sus scrofa]	30.5	12	12	2.21	6.55	2.96	0.34	0.82	0.47	0.23	0
	348	gi|350588940	Sus scrofa	PREDICTED: pseudouridylate synthase 7 homolog [Sus scrofa]	30.44	11	11	0.73	0.59	0.8	-0.14	-0.23	-0.1	0.85	0.03
	349	gi|7939586	Sus scrofa	dihydrolipoamide succinyltransferase [Sus scrofa]	30.42	14	13	1.71	4.06	2.38	0.23	0.61	0.38	0.17	0
	350	gi|219522018	Sus scrofa	Na(+)/H(+) exchange regulatory cofactor NHE-RF1 [Sus scrofa]	30.33	7	7	0.44	0.41	0.91	-0.35	-0.39	-0.04	0.17	0.03
	351	gi|335309827	Sus scrofa	PREDICTED: nuclear autoantigenic sperm protein, partial [Sus scrofa]	30.32	13	13	1.04	0.63	0.61	0.02	-0.2	-0.22	0.79	0.03
	352	gi|264681430	Sus scrofa	3-ketoacyl-CoA thiolase, mitochondrial [Sus scrofa]	30.29	11	11	1.34	3.37	2.51	0.13	0.53	0.4	0.77	0
	353	gi|194036324	Sus scrofa	PREDICTED: Na(+)/H(+) exchange regulatory cofactor NHE-RF3 isoform 2 [Sus scrofa]	30.18	9	10	0.14	0.19	1.29	-0.84	-0.73	0.11	0	0
	354	gi|456753252	Sus scrofa	ATPase, Ca++ transporting, plasma membrane 4 tv2 [Sus scrofa]	30.16	7	7	0.67	0.9	1.36	-0.18	-0.04	0.13	0.28	0.66
	355	gi|311245228	Sus scrofa	PREDICTED: serpin B5 [Sus scrofa]	30.1	14	14	0.7	0.67	0.95	-0.15	-0.17	-0.02	0.3	0.44
	356	gi|456753028	Sus scrofa	DEAD (Asp-Glu-Ala-Asp) box polypeptide 23 [Sus scrofa]	30	15	15	0.75	0.61	0.81	-0.12	-0.22	-0.09	0.03	0
	357	gi|350590115	Sus scrofa	PREDICTED: RING finger protein 213-like, partial [Sus scrofa]	29.99	12	14	0.43	2.01	4.7	-0.37	0.3	0.67	0.01	0
	358	gi|335304240	Sus scrofa	PREDICTED: tRNA (cytosine(34)-C(5))-methyltransferase isoform 2 [Sus scrofa]	29.89	13	13	1.39	2.31	1.66	0.14	0.36	0.22	0.14	0
	359	gi|311276332	Sus scrofa	PREDICTED: 3-hydroxyacyl-CoA dehydrogenase type-2-like isoform 2 [Sus scrofa]	29.83	8	8	1.96	4.06	2.07	0.29	0.61	0.32	0.04	0
	360	gi|335308560	Sus scrofa	PREDICTED: eukaryotic peptide chain release factor GTP-binding subunit ERF3A-like [Sus scrofa]	29.75	12	12	1.67	0.89	0.53	0.22	-0.05	-0.28	0.01	0.65
	361	gi|115502828	Sus scrofa	RecName: Full=40S ribosomal protein S3	29.62	15	15	0.52	0.37	0.7	-0.28	-0.43	-0.15	0	0
	362	gi|171465894	Sus scrofa	solute carrier family 3 member 2 [Sus scrofa]	29.6	14	14	2	1.74	0.87	0.3	0.24	-0.06	0	0.01
	363	gi|311245256	Sus scrofa	PREDICTED: LOW QUALITY PROTEIN: protein ERGIC-53-like [Sus scrofa]	29.59	11	11	2.19	3.4	1.56	0.34	0.53	0.19	0	0
	364	gi|194034201	Sus scrofa	PREDICTED: proteasome subunit alpha type-3 isoform 1 [Sus scrofa]	29.59	11	12	0.23	0.25	1.08	-0.64	-0.6	0.03	0	0
	365	gi|350581515	Sus scrofa	PREDICTED: general transcription factor II-I isoform 2 [Sus scrofa]	29.55	11	11	0.87	0.82	0.94	-0.06	-0.09	-0.03	0.68	0.17
	366	gi|577494	Sus scrofa	cytosolic aspartate aminotransferase [Sus scrofa]	29.54	15	15	0.52	0.39	0.74	-0.28	-0.41	-0.13	0	0
	367	gi|311253799	Sus scrofa	PREDICTED: ras-related protein Rab-2A [Sus scrofa]	29.53	12	12	1.22	0.8	0.65	0.09	-0.1	-0.18	0.78	0.02
	368	gi|350582773	Sus scrofa	PREDICTED: 40S ribosomal protein S7-like isoform 2 [Sus scrofa]	29.46	9	10	1.17	0.47	0.41	0.07	-0.32	-0.39	0.84	0.1
	369	gi|335301996	Sus scrofa	PREDICTED: insulin-degrading enzyme isoform 1 [Sus scrofa]	29.38	14	14	0.92	0.52	0.56	-0.04	-0.29	-0.25	0.65	0.01
	370	gi|335292602	Sus scrofa	PREDICTED: FACT complex subunit SPT16 [Sus scrofa]	29.33	12	12	1.02	1.01	0.99	0.01	0	0	0.41	0.36
	371	gi|7404364	Sus scrofa	RecName: Full=Hydroxyacyl-coenzyme A dehydrogenase, mitochondrial; Short=HCDH; AltName: Full=Medium and short-chain L-3-hydroxyacyl-coenzyme A dehydrogenase; AltName: Full=Short-chain 3-hydroxyacyl-CoA dehydrogenase; Flags: Precursor	29.29	11	11	1.92	5.5	2.86	0.28	0.74	0.46	0	0
	372	gi|49065781	Sus scrofa	RecName: Full=26S protease regulatory subunit 8; AltName: Full=26S proteasome AAA-ATPase subunit RPT6; AltName: Full=Proteasome 26S subunit ATPase 5; AltName: Full=Proteasome subunit p45; AltName: Full=Tat-binding protein homolog 10; Short=TBP10; AltName: Full=p45/SUG	29.27	12	12	1	1.03	1.03	0	0.01	0.01	0.42	0.27
	373	gi|335306710	Sus scrofa	PREDICTED: neural cell adhesion molecule L1 isoform 3 [Sus scrofa]	29.22	13	13	3.1	4.13	1.33	0.49	0.62	0.12	0	0
	374	gi|350596976	Sus scrofa	PREDICTED: methionyl-tRNA synthetase, cytoplasmic-like [Sus scrofa]	29.18	10	11	0.84	0.47	0.56	-0.08	-0.33	-0.25	1	0.26
	375	gi|335301795	Sus scrofa	PREDICTED: annexin A7 [Sus scrofa]	29.15	12	12	1.08	0.65	0.61	0.03	-0.18	-0.22	0.85	0.13
	376	gi|222090415	Sus scrofa	liver type carnitine palmitoyltransferase I [Sus scrofa]	29.13	12	12	0.96	1.04	1.08	-0.02	0.02	0.03	0.6	0.17
	377	gi|350579350	Sus scrofa	PREDICTED: stomatin-like protein 2-like [Sus scrofa]	29.12	14	14	1.27	3.16	2.49	0.1	0.5	0.4	0.79	0
	378	gi|346421413	Sus scrofa	nuclear pore complex protein Nup93 [Sus scrofa]	29	13	13	1.82	1.8	0.99	0.26	0.26	0	0	0.02
	379	gi|47523756	Sus scrofa	pyruvate carboxylase, mitochondrial [Sus scrofa]	28.98	13	12	1.8	3.77	2.09	0.26	0.58	0.32	0.11	0
	380	gi|346644866	Sus scrofa	coiled-coil-helix-coiled-coil-helix domain-containing protein 3, mitochondrial [Sus scrofa]	28.98	13	13	2.51	4.61	1.84	0.4	0.66	0.26	0.01	0
	381	gi|335292262	Sus scrofa	PREDICTED: isocitrate dehydrogenase [NAD] subunit alpha, mitochondrial [Sus scrofa]	28.92	14	14	1.87	4.49	2.4	0.27	0.65	0.38	0.33	0
	382	gi|335289255	Sus scrofa	PREDICTED: enhancer of mRNA-decapping protein 4 [Sus scrofa]	28.83	13	13	0.7	0.74	1.05	-0.15	-0.13	0.02	0.09	0.25
	383	gi|335281697	Sus scrofa	PREDICTED: metastasis-associated protein MTA2-like isoform 1 [Sus scrofa]	28.75	12	12	1	1.12	1.12	0	0.05	0.05	0.87	0.12
	384	gi|346986388	Sus scrofa	profilin-1 [Sus scrofa]	28.74	9	9	1.58	0.51	0.32	0.2	-0.3	-0.5	0.22	0.17
	385	gi|456753257	Sus scrofa	capping protein (actin filament) muscle Z-line, alpha 1 [Sus scrofa]	28.53	9	9	0.98	1.01	1.03	-0.01	0	0.01	1	0.41
	386	gi|164664444	Sus scrofa	alpha-2-macroglobulin receptor-associated protein precursor [Sus scrofa]	28.51	7	7	2.75	2.81	1.02	0.44	0.45	0.01	0.13	0
	387	gi|346986294	Sus scrofa	uncharacterized protein LOC100155717 isoform 2 [Sus scrofa]	28.51	14	14	1.28	1.51	1.18	0.11	0.18	0.07	0.41	0.1
	388	gi|350594934	Sus scrofa	PREDICTED: DNA topoisomerase 1 [Sus scrofa]	28.49	13	13	0.93	1.69	1.82	-0.03	0.23	0.26	0.61	0
	389	gi|75060237	Sus scrofa	RecName: Full=Ras-related protein Rab-14	28.45	13	13	0.84	1.12	1.33	-0.08	0.05	0.12	0.03	0.91
	390	gi|350592730	Sus scrofa	PREDICTED: heterogeneous nuclear ribonucleoprotein F [Sus scrofa]	28.41	7	8	0.47	0.68	1.45	-0.33	-0.17	0.16	0.09	0.09
	391	gi|87047646	Sus scrofa	nm23-H2 [Sus scrofa]	28.35	7	7	0.85	0.26	0.31	-0.07	-0.58	-0.51	0.6	0
	392	gi|194035478	Sus scrofa	PREDICTED: 60S ribosomal protein L8 [Sus scrofa]	28.35	10	10	1.51	1.09	0.72	0.18	0.04	-0.14	0.22	0.76
	393	gi|47522814	Sus scrofa	dihydrolipoyllysine-residue acetyltransferase component of pyruvate dehydrogenase complex, mitochondrial precursor [Sus scrofa]	28.3	11	13	1.98	4.92	2.49	0.3	0.69	0.4	0.31	0
	394	gi|343887407	Sus scrofa	thiopurine S-methyltransferase [Sus scrofa]	28.24	13	13	0.74	0.51	0.68	-0.13	-0.3	-0.17	0.52	0.12
	395	gi|319401915	Sus scrofa	rho GDP-dissociation inhibitor 1 [Sus scrofa]	28.11	11	11	0.65	0.37	0.57	-0.18	-0.43	-0.24	0.14	0
	396	gi|350597130	Sus scrofa	PREDICTED: V-type proton ATPase subunit B, brain isoform-like [Sus scrofa]	28.06	8	8	1.06	1.87	1.77	0.02	0.27	0.25	0.95	0.22
	397	gi|335282050	Sus scrofa	PREDICTED: caprin-1 isoform 1 [Sus scrofa]	28.03	13	13	0.57	0.29	0.51	-0.24	-0.54	-0.29	0	0
	398	gi|335281873	Sus scrofa	PREDICTED: 182 kDa tankyrase-1-binding protein [Sus scrofa]	27.96	13	13	0.83	0.77	0.93	-0.08	-0.11	-0.03	0.89	0.4
	399	gi|1346670	Sus scrofa	RecName: Full=NADPH--cytochrome P450 reductase; Short=CPR; Short=P450R	27.94	12	12	1.31	1.64	1.26	0.12	0.22	0.1	0.16	0.01
	400	gi|311275636	Sus scrofa	PREDICTED: septin-7-like isoform 1 [Sus scrofa]	27.91	13	12	1.89	0.69	0.37	0.28	-0.16	-0.44	0.88	0.05
	401	gi|350595262	Sus scrofa	PREDICTED: calumenin [Sus scrofa]	27.91	3	3	1.24	1.79	1.45	0.09	0.25	0.16	0.39	0.22
	402	gi|335284158	Sus scrofa	PREDICTED: serrate RNA effector molecule homolog [Sus scrofa]	27.89	13	13	2.29	1.63	0.71	0.36	0.21	-0.15	0.1	0.54
	403	gi|75042739	Sus scrofa	RecName: Full=Cytochrome c oxidase subunit 5B, mitochondrial; AltName: Full=Cytochrome c oxidase polypeptide Vb; Flags: Precursor	27.89	8	8	1.96	3.84	1.96	0.29	0.58	0.29	0.14	0.01
	404	gi|311248936	Sus scrofa	PREDICTED: phenylalanyl-tRNA synthetase alpha chain-like [Sus scrofa]	27.86	12	12	1.01	0.93	0.92	0	-0.03	-0.04	0.15	0.89
	405	gi|335283456	Sus scrofa	PREDICTED: prolyl 4-hydroxylase subunit alpha-2 [Sus scrofa]	27.85	15	15	1.71	1.96	1.15	0.23	0.29	0.06	0.02	0
	406	gi|345091019	Sus scrofa	FK506 binding protein 10, 65 kDa precursor [Sus scrofa]	27.81	9	9	2.05	2.58	1.26	0.31	0.41	0.1	0.02	0
	407	gi|194039313	Sus scrofa	PREDICTED: kinesin light chain 4 [Sus scrofa]	27.71	8	8	0.52	0.83	1.61	-0.29	-0.08	0.21	0	0.44
	408	gi|335294978	Sus scrofa	PREDICTED: coatomer subunit delta isoform 1 [Sus scrofa]	27.71	11	13	0.29	0.2	0.69	-0.53	-0.7	-0.16	0.01	0.03
	409	gi|67038668	Sus scrofa	DJ-1 protein [Sus scrofa]	27.7	12	12	1.57	1.25	0.79	0.2	0.1	-0.1	0.5	0.93
	410	gi|335300657	Sus scrofa	PREDICTED: protein SON isoform 1 [Sus scrofa]	27.69	12	12	0.31	0.83	2.68	-0.51	-0.08	0.43	0.05	0.42
	411	gi|190360623	Sus scrofa	ankycorbin [Sus scrofa]	27.63	12	12	0.88	1.41	1.6	-0.06	0.15	0.2	0.75	0.34
	412	gi|54037165	Sus scrofa	RecName: Full=Guanine nucleotide-binding protein subunit beta-2-like 1; AltName: Full=Receptor for activated C kinase; AltName: Full=Receptor of activated protein kinase C 1; Short=RACK1	27.63	9	9	1	0.98	0.98	0	-0.01	-0.01	0.32	0.71
	414	gi|75056105	Sus scrofa	RecName: Full=Dolichyl-diphosphooligosaccharide--protein glycosyltransferase subunit 2; AltName: Full=Dolichyl-diphosphooligosaccharide--protein glycosyltransferase 63 kDa subunit; AltName: Full=Ribophorin II; Short=RPN-II; AltName: Full=Ribophorin-2; Flags: Precursor	27.58	7	7	1.33	2.11	1.58	0.12	0.32	0.2	0.8	0.08
	415	gi|342187276	Sus scrofa	AP-2 complex subunit beta [Sus scrofa]	27.56	8	8	0.47	0.52	1.09	-0.32	-0.29	0.04	0.01	0.06
	416	gi|350578507	Sus scrofa	PREDICTED: asparaginyl-tRNA synthetase, cytoplasmic-like [Sus scrofa]	27.54	11	11	1.02	0.41	0.4	0.01	-0.39	-0.4	0.76	0.02
	417	gi|350596092	Sus scrofa	PREDICTED: ruvB-like 1-like [Sus scrofa]	27.53	7	7	2.07	3.98	1.92	0.32	0.6	0.28	0.68	0.07
	418	gi|148225750	Sus scrofa	heat shock protein 105 kDa [Sus scrofa]	27.38	11	11	1.41	1.04	0.74	0.15	0.02	-0.13	0.37	0.96
	419	gi|350584132	Sus scrofa	PREDICTED: proliferation-associated protein 2G4-like [Sus scrofa]	27.38	13	13	0.86	0.45	0.52	-0.06	-0.34	-0.28	0.66	0.01
	420	gi|75056777	Sus scrofa	RecName: Full=Transferrin receptor protein 1; Short=TR; Short=TfR; Short=TfR1; Short=Trfr; AltName: CD_antigen=CD71	27.32	12	12	2.63	1.43	0.54	0.42	0.16	-0.26	0	0.12
	421	gi|313507173	Sus scrofa	Chain I, Ribonuclease Inhibitor Complexed With Ribonuclease A	27.32	8	8	1	1.01	1.01	0	0	0	0.68	0.76
	422	gi|335299026	Sus scrofa	PREDICTED: microtubule-associated protein 4-like [Sus scrofa]	27.23	13	13	0.96	1	1.04	-0.02	0	0.02	0.41	0.54
	423	gi|335287489	Sus scrofa	PREDICTED: tubulin tyrosine ligase-like family, member 12 [Sus scrofa]	27.14	13	13	1.03	0.99	0.96	0.01	0	-0.02	0.71	0.67
	424	gi|311250313	Sus scrofa	PREDICTED: histidyl-tRNA synthetase, cytoplasmic-like [Sus scrofa]	27.13	6	6	0.73	0.51	0.69	-0.14	-0.3	-0.16	0.43	0.07
	425	gi|349501107	Sus scrofa	ribosomal protein, large, P2 [Sus scrofa]	27.06	8	8	1.45	0.46	0.32	0.16	-0.34	-0.5	0.4	0.55
	426	gi|417515558	Sus scrofa	X-prolyl aminopeptidase (aminopeptidase P) 1, soluble [Sus scrofa]	27.01	13	13	0.7	0.64	0.9	-0.15	-0.2	-0.04	0.05	0.06
	427	gi|456753013	Sus scrofa	eukaryotic translation initiation factor 3, subunit B [Sus scrofa]	26.99	11	11	0.56	0.27	0.47	-0.25	-0.58	-0.33	0.02	0
	428	gi|350579323	Sus scrofa	PREDICTED: retinal dehydrogenase 1-like, partial [Sus scrofa]	26.97	9	9	0.59	0.25	0.42	-0.23	-0.61	-0.38	0	0
	429	gi|148747342	Sus scrofa	AP-3 complex subunit beta-1 [Sus scrofa]	26.95	15	15	0.86	0.55	0.64	-0.06	-0.26	-0.2	0.72	0.04
	430	gi|343887442	Sus scrofa	heterogeneous nuclear ribonucleoprotein C (C1/C2) isoform 2 [Sus scrofa]	26.93	11	11	2.21	1.36	0.61	0.34	0.13	-0.21	0.04	0.47
	431	gi|6165556	Sus scrofa	long-chain 3-ketoacyl-CoA thiolase [Sus scrofa]	26.88	8	9	3.98	7.59	1.91	0.6	0.88	0.28	0	0
	432	gi|86450155	Sus scrofa	EPLIN-b [Sus scrofa]	26.83	10	10	3.94	2.68	0.68	0.6	0.43	-0.17	0	0
	433	gi|194036835	Sus scrofa	PREDICTED: 4-trimethylaminobutyraldehyde dehydrogenase [Sus scrofa]	26.74	10	10	0.5	0.41	0.82	-0.3	-0.39	-0.09	0	0
	435	gi|417515878	Sus scrofa	annexin A11 [Sus scrofa]	26.53	12	12	1.5	1.69	1.13	0.18	0.23	0.05	0.67	0.62
	436	gi|311275781	Sus scrofa	PREDICTED: drebrin-like protein-like [Sus scrofa]	26.46	11	12	1.06	0.99	0.94	0.02	0	-0.03	0.64	0.95
	437	gi|335281676	Sus scrofa	PREDICTED: heterogeneous nuclear ribonucleoprotein U-like 2 [Sus scrofa]	26.42	11	11	1.12	1.49	1.33	0.05	0.17	0.12	0.78	0.06
	438	gi|194038542	Sus scrofa	PREDICTED: methylmalonate-semialdehyde dehydrogenase [acylating], mitochondrial [Sus scrofa]	26.37	10	11	0.93	2.33	2.51	-0.03	0.37	0.4	0.44	0
	439	gi|335306675	Sus scrofa	PREDICTED: B-cell receptor-associated protein 31-like [Sus scrofa]	26.37	14	14	1.33	1.29	0.97	0.12	0.11	-0.01	0.12	0.09
	440	gi|335303814	Sus scrofa	PREDICTED: nuclear pore complex protein Nup155 isoform 2 [Sus scrofa]	26.35	11	11	0.98	1.02	1.04	-0.01	0.01	0.02	0.5	0.33
	441	gi|166796061	Sus scrofa	60S ribosomal protein L5 [Sus scrofa]	26.32	11	11	0.28	0.26	0.93	-0.56	-0.59	-0.03	0	0
	442	gi|156720190	Sus scrofa	Mx1 [Sus scrofa]	26.26	9	10	3.8	19.41	5.11	0.58	1.29	0.71	0.98	0
	443	gi|311267330	Sus scrofa	PREDICTED: keratin, type I cytoskeletal 10-like [Sus scrofa]	26.25	8	8	2.49	4.97	2	0.4	0.7	0.3	0.01	0
	444	gi|456754411	Sus scrofa	glutamyl-prolyl-tRNA synthetase [Sus scrofa]	26.25	12	12	0.76	0.93	1.22	-0.12	-0.03	0.09	0.45	0.87
	445	gi|60394813	Sus scrofa	RecName: Full=40S ribosomal protein S16	26.25	11	11	0.26	0.61	2.38	-0.59	-0.21	0.38	0	0
	446	gi|456754183	Sus scrofa	Rho-associated, coiled-coil containing protein kinase 2 [Sus scrofa]	26.2	11	11	0.97	0.99	1.02	-0.01	0	0.01	0.26	0.72
	447	gi|311257190	Sus scrofa	PREDICTED: CCR4-NOT transcription complex subunit 1 [Sus scrofa]	26.17	12	12	0.47	0.5	1.06	-0.33	-0.3	0.02	0.01	0
	448	gi|343488538	Sus scrofa	cytoplasmic dynein 1 intermediate chain 2 [Sus scrofa]	26.15	10	9	1.1	0.65	0.59	0.04	-0.19	-0.23	0.68	0.59
	449	gi|335300802	Sus scrofa	PREDICTED: 6-phosphofructokinase, liver type-like [Sus scrofa]	26.14	12	12	0.74	0.66	0.89	-0.13	-0.18	-0.05	0.15	0.06
	450	gi|80971504	Sus scrofa	40S ribosomal protein SA [Sus scrofa]	25.98	5	5	0.69	0.47	0.69	-0.16	-0.33	-0.16	0.04	0
	451	gi|335288754	Sus scrofa	PREDICTED: aldehyde dehydrogenase family 1 member L2, mitochondrial [Sus scrofa]	25.93	10	10	1.02	1.04	1.02	0.01	0.02	0.01	0.03	0.02
	452	gi|194595733	Sus scrofa	clathrin light chain (CLTA) protein [Sus scrofa]	25.93	8	8	0.68	0.41	0.6	-0.17	-0.39	-0.22	0.43	0.09
	453	gi|47522770	Sus scrofa	clusterin precursor [Sus scrofa]	25.75	11	11	13.8	14.59	1.06	1.14	1.16	0.02	0	0
	454	gi|305855148	Sus scrofa	peptidyl-prolyl cis-trans isomerase FKBP4 [Sus scrofa]	25.69	13	13	1.05	0.35	0.33	0.02	-0.46	-0.48	0.55	0
	455	gi|47523680	Sus scrofa	10 kDa heat shock protein, mitochondrial [Sus scrofa]	25.67	9	9	1.49	3.44	2.31	0.17	0.54	0.36	0.72	0.01
	456	gi|242253868	Sus scrofa	trypsinogen precursor [Sus scrofa]	25.57	4	4	1.87	2.09	1.12	0.27	0.32	0.05	0.25	0.07
	457	gi|166796059	Sus scrofa	aminoacyl tRNA synthase complex-interacting multifunctional protein 1 [Sus scrofa]	25.52	13	13	1.43	0.73	0.51	0.16	-0.14	-0.29	0.39	0.18
	458	gi|311258478	Sus scrofa	PREDICTED: procollagen-lysine,2-oxoglutarate 5-dioxygenase 1-like [Sus scrofa]	25.47	11	11	1.26	1.72	1.37	0.1	0.24	0.14	0.24	0
	459	gi|343098455	Sus scrofa	ras-related protein Rab-6A [Sus scrofa]	25.4	10	10	1.77	1.07	0.6	0.25	0.03	-0.22	0.07	0.61
	460	gi|311276040	Sus scrofa	PREDICTED: LOW QUALITY PROTEIN: acyl-coenzyme A thioesterase 9, mitochondrial-like [Sus scrofa]	25.39	11	11	1.6	3.84	2.4	0.2	0.58	0.38	0.02	0
	461	gi|335310032	Sus scrofa	PREDICTED: dynactin subunit 2-like isoform 3 [Sus scrofa]	25.34	10	10	1.01	0.95	0.95	0	-0.02	-0.02	0.95	0.33
	462	gi|347446687	Sus scrofa	glucosidase 2 subunit beta precursor [Sus scrofa]	25.34	11	11	1.38	1.84	1.33	0.14	0.26	0.12	0.32	0.02
	463	gi|565284	Sus scrofa	thimet oligopeptidase [Sus scrofa]	25.26	10	10	0.56	0.46	0.81	-0.25	-0.34	-0.09	0.08	0
	464	gi|75053043	Sus scrofa	RecName: Full=Electron transfer flavoprotein subunit beta; Short=Beta-ETF	25.23	13	13	0.9	2.01	2.25	-0.05	0.3	0.35	0.41	0
	465	gi|346986351	Sus scrofa	pyruvate dehydrogenase E1 component subunit beta, mitochondrial [Sus scrofa]	25.23	10	10	1.6	3.53	2.21	0.2	0.55	0.34	0.03	0
	466	gi|311269691	Sus scrofa	PREDICTED: fragile X mental retardation syndrome-related protein 1-like isoform 1 [Sus scrofa]	25.18	9	9	1.84	1.64	0.9	0.26	0.22	-0.05	0.04	0.12
	467	gi|350597193	Sus scrofa	PREDICTED: LOW QUALITY PROTEIN: peptidyl-prolyl cis-trans isomerase B [Sus scrofa]	25.18	4	4	0.77	1.75	2.27	-0.11	0.24	0.36	0.14	0.8
	468	gi|335292411	Sus scrofa	PREDICTED: protein PML isoform 2 [Sus scrofa]	25.15	11	11	1.12	6.73	6.03	0.05	0.83	0.78	0.74	0
	469	gi|85542092	Sus scrofa	RecName: Full=60S ribosomal protein L6	25.14	10	10	0.44	0.98	2.23	-0.36	-0.01	0.35	0.03	0.3
	470	gi|335289671	Sus scrofa	PREDICTED: transcription elongation factor SPT5 isoform 3 [Sus scrofa]	25.13	10	10	0.95	0.99	1.05	-0.02	0	0.02	0.8	0.99
	471	gi|350577999	Sus scrofa	PREDICTED: ezrin-like [Sus scrofa]	25.07	11	11	0.89	0.51	0.58	-0.05	-0.29	-0.24	0.5	0
	472	gi|182639228	Sus scrofa	RecName: Full=COP9 signalosome complex subunit 4; Short=SGN4; Short=Signalosome subunit 4	25.06	11	11	0.52	0.59	1.12	-0.28	-0.23	0.05	0.06	0.31
	473	gi|335309657	Sus scrofa	PREDICTED: 14-3-3 protein epsilon-like [Sus scrofa]	25.03	13	12	0.76	0.47	0.63	-0.12	-0.32	-0.2	0.04	0
	474	gi|311247240	Sus scrofa	PREDICTED: splicing factor 3B subunit 2 [Sus scrofa]	25.02	10	10	1.19	0.69	0.58	0.08	-0.16	-0.24	0.9	0.02
	475	gi|456753495	Sus scrofa	solute carrier family 25 (aspartate/glutamate carrier), member 12 [Sus scrofa]	24.99	11	11	0.76	1.31	1.72	-0.12	0.12	0.24	0.57	0.04
	476	gi|473575	Sus scrofa	lactate dehydrogenase-B [Sus scrofa domesticus]	24.97	11	10	0.63	0.08	0.12	-0.2	-1.12	-0.92	0.01	0
	477	gi|178056623	Sus scrofa	vesicle-associated membrane protein-associated protein B [Sus scrofa]	24.92	11	11	2.4	2.19	0.91	0.38	0.34	-0.04	0	0
	478	gi|350591320	Sus scrofa	PREDICTED: 26S proteasome non-ATPase regulatory subunit 6 [Sus scrofa]	24.9	12	12	0.94	0.63	0.67	-0.03	-0.2	-0.18	0.98	0.19
	479	gi|350584108	Sus scrofa	PREDICTED: SWI/SNF complex subunit SMARCC2 isoform 2 [Sus scrofa]	24.84	9	9	0.55	0.86	1.54	-0.26	-0.07	0.19	0.03	0.5
	480	gi|335296118	Sus scrofa	PREDICTED: poly [ADP-ribose] polymerase 1 [Sus scrofa]	24.78	11	11	0.75	0.47	0.62	-0.12	-0.33	-0.21	0.07	0
	481	gi|311244403	Sus scrofa	PREDICTED: NADP-dependent malic enzyme [Sus scrofa]	24.77	12	12	1.18	0.72	0.61	0.07	-0.14	-0.22	0.92	0.83
	482	gi|350587966	Sus scrofa	PREDICTED: PDZ and LIM domain protein 5 isoform 3 [Sus scrofa]	24.66	7	8	3.73	2.51	0.67	0.57	0.4	-0.17	0.03	0.18
	483	gi|346421409	Sus scrofa	transgelin [Sus scrofa]	24.64	13	13	1.66	0.6	0.36	0.22	-0.22	-0.44	0.81	0.02
	484	gi|311248177	Sus scrofa	PREDICTED: proteasome subunit alpha type-1-like [Sus scrofa]	24.61	10	10	0.64	0.21	0.33	-0.2	-0.68	-0.48	0.09	0
	485	gi|311244324	Sus scrofa	PREDICTED: NEDD9-interacting protein with calponin homology and LIM domains isoform 1 [Sus scrofa]	24.59	11	11	1.89	1.64	0.87	0.28	0.22	-0.06	0.04	0.08
	486	gi|350585201	Sus scrofa	PREDICTED: rRNA 2'-O-methyltransferase fibrillarin-like isoform 2 [Sus scrofa]	24.49	8	8	2.15	2.94	1.37	0.33	0.47	0.14	0.45	0
	487	gi|335290692	Sus scrofa	PREDICTED: UDP-glucose 4-epimerase [Sus scrofa]	24.46	11	11	1	0.95	0.95	0	-0.02	-0.02	0.85	0.42
	488	gi|350588230	Sus scrofa	PREDICTED: nuclear pore complex protein Nup98-Nup96-like [Sus scrofa]	24.45	12	12	0.93	0.95	1.02	-0.03	-0.02	0.01	0.56	0.37
	489	gi|335310331	Sus scrofa	PREDICTED: poly(U)-binding-splicing factor PUF60-like [Sus scrofa]	24.41	11	12	0.59	0.65	1.1	-0.23	-0.19	0.04	0.02	0.05
	490	gi|335281552	Sus scrofa	PREDICTED: EH domain-containing protein 1 [Sus scrofa]	24.4	5	5	0.96	0.92	0.95	-0.02	-0.04	-0.02	0.75	0.44
	491	gi|264681454	Sus scrofa	S-adenosylmethionine synthase isoform type-2 [Sus scrofa]	24.39	12	12	0.42	0.45	1.08	-0.38	-0.34	0.03	0.01	0
	492	gi|350578880	Sus scrofa	PREDICTED: tight junction protein ZO-1-like, partial [Sus scrofa]	24.37	10	10	1.06	0.96	0.91	0.02	-0.02	-0.04	0.41	0.43
	493	gi|311257294	Sus scrofa	PREDICTED: cytochrome b-c1 complex subunit Rieske, mitochondrial-like [Sus scrofa]	24.35	8	8	2.29	4.7	2.05	0.36	0.67	0.31	0.09	0
	494	gi|335298303	Sus scrofa	PREDICTED: protein KIAA0664-like [Sus scrofa]	24.27	12	12	0.52	0.5	0.95	-0.28	-0.3	-0.02	0	0
	495	gi|47606435	Sus scrofa	RecName: Full=Myosin light polypeptide 6; AltName: Full=17 kDa myosin light chain; Short=LC17; AltName: Full=Myosin light chain 3; Short=MLC-3; AltName: Full=Myosin light chain alkali 3; Short=Myosin light chain A3; AltName: Full=Smooth muscle and nonmuscle myosin light chain alkali 6	24.27	7	7	1.42	0.75	0.53	0.15	-0.12	-0.28	0.85	0.18
	496	gi|350583752	Sus scrofa	PREDICTED: hsc70-interacting protein-like isoform 2 [Sus scrofa]	24.26	13	13	1.28	0.31	0.24	0.11	-0.51	-0.62	0.88	0.02
	497	gi|347300323	Sus scrofa	thioredoxin-dependent peroxide reductase, mitochondrial [Sus scrofa]	24.24	5	5	2.7	6.92	2.56	0.43	0.84	0.41	0	0
	498	gi|346421411	Sus scrofa	proteasome (prosome, macropain) 26S subunit, ATPase, 1 [Sus scrofa]	24.2	12	12	1.01	1.02	1.01	0	0.01	0	0.81	0.85
	499	gi|335302341	Sus scrofa	PREDICTED: mitotic checkpoint protein BUB3 [Sus scrofa]	24.18	11	11	1.31	0.95	0.72	0.12	-0.02	-0.14	0.11	0.81
	500	gi|194038445	Sus scrofa	PREDICTED: eukaryotic translation initiation factor 2 subunit 1 isoform 1 [Sus scrofa]	24.15	11	11	0.73	0.44	0.61	-0.14	-0.35	-0.22	0.14	0
	501	gi|311248328	Sus scrofa	PREDICTED: nicalin [Sus scrofa]	24.12	12	12	0.97	1.02	1.05	-0.01	0.01	0.02	0.6	0.67
	502	gi|270289750	Sus scrofa	non-specific lipid-transfer protein [Sus scrofa]	24.1	11	11	0.88	2.65	3.02	-0.06	0.42	0.48	0.66	0
	503	gi|297307135	Sus scrofa	protein unc-45 homolog A [Sus scrofa]	24.09	10	10	0.94	0.95	1.02	-0.03	-0.02	0.01	0.16	0.29
	504	gi|380509273	Sus scrofa	peroxisomal acyl-coenzyme A oxidase 1 isoform 1 [Sus scrofa]	24.08	9	9	0.43	1.66	3.87	-0.37	0.22	0.59	0.03	0.04
	505	gi|281500757	Sus scrofa	Chain A, Porcine Aldehyde Reductase In Ternary Complex With Inhibitor	24.06	11	11	0.52	0.52	1.01	-0.29	-0.28	0	0.05	0.01
	506	gi|347300176	Sus scrofa	peroxiredoxin-2 [Sus scrofa]	24.03	7	7	0.74	0.24	0.32	-0.13	-0.62	-0.49	0.3	0.01
	507	gi|347543782	Sus scrofa	glutathione synthetase [Sus scrofa]	24.03	11	11	0.32	0.27	0.86	-0.5	-0.57	-0.07	0	0
	508	gi|311275995	Sus scrofa	PREDICTED: histone-binding protein RBBP7-like isoform 1 [Sus scrofa]	24.03	2	2	1.92	1.67	0.87	0.28	0.22	-0.06	0.55	0.66
	509	gi|47522610	Sus scrofa	succinyl-CoA:3-ketoacid coenzyme A transferase 1, mitochondrial precursor [Sus scrofa]	23.94	9	10	1.72	6.37	3.7	0.24	0.8	0.57	0.22	0
	510	gi|417515864	Sus scrofa	chromodomain-helicase-DNA-binding protein 4 [Sus scrofa]	23.93	8	8	0.93	0.95	1.02	-0.03	-0.02	0.01	0.99	0.61
	511	gi|335289940	Sus scrofa	PREDICTED: U1 small nuclear ribonucleoprotein 70 kDa-like [Sus scrofa]	23.91	11	11	1.36	1.06	0.78	0.13	0.02	-0.11	0.19	0.98
	512	gi|335288415	Sus scrofa	PREDICTED: serine-threonine kinase receptor-associated protein-like [Sus scrofa]	23.9	12	12	0.98	0.52	0.52	-0.01	-0.29	-0.28	0.56	0
	513	gi|350591034	Sus scrofa	PREDICTED: glycerol-3-phosphate dehydrogenase 1-like protein-like [Sus scrofa]	23.86	8	8	0.66	0.82	1.25	-0.18	-0.08	0.1	0.11	0.6
	514	gi|347300500	Sus scrofa	pre-mRNA-processing factor 40 homolog A [Sus scrofa]	23.83	10	11	1.32	1.13	0.86	0.12	0.05	-0.07	0.1	0.23
	515	gi|302372516	Sus scrofa	heart fatty acid-binding protein [Sus scrofa]	23.79	11	11	0.6	0.23	0.38	-0.22	-0.64	-0.42	0	0
	516	gi|85792296	Sus scrofa	eukaryotic translation initiation factor 4A isoform 3 [Sus scrofa]	23.75	11	11	0.96	0.8	0.83	-0.02	-0.1	-0.08	0.53	0.53
	517	gi|456754141	Sus scrofa	3'-phosphoadenosine 5'-phosphosulfate synthase 1 [Sus scrofa]	23.73	11	11	0.97	1	1.03	-0.01	0	0.01	0.64	0.74
	518	gi|350589202	Sus scrofa	PREDICTED: laminin subunit beta-3-like, partial [Sus scrofa]	23.65	12	12	2.86	2.58	0.9	0.46	0.41	-0.04	0	0.01
	519	gi|164414678	Sus scrofa	Alternative Pig Liver Esterase [Sus scrofa]	23.65	3	3	0.19	0.64	3.34	-0.72	-0.19	0.52	0.06	0.43
	520	gi|311268067	Sus scrofa	PREDICTED: replication protein A 70 kDa DNA-binding subunit [Sus scrofa]	23.64	10	10	0.99	1.02	1.03	0	0.01	0.01	0.92	0.73
	521	gi|84619524	Sus scrofa	long-chain-fatty-acid--CoA ligase 4 [Sus scrofa]	23.6	7	7	1.87	1.87	1	0.27	0.27	0	0.04	0.02
	522	gi|350578417	Sus scrofa	PREDICTED: CD109 antigen isoform 1 [Sus scrofa]	23.52	9	9	2.23	2.36	1.06	0.35	0.37	0.02	0.02	0
	523	gi|335304534	Sus scrofa	PREDICTED: 5'-3' exoribonuclease 2 [Sus scrofa]	23.48	10	10	0.37	0.56	1.51	-0.43	-0.25	0.18	0	0.11
	524	gi|343790893	Sus scrofa	creatine kinase, brain [Sus scrofa]	23.48	10	10	1.91	1.33	0.7	0.28	0.12	-0.16	0.01	0.14
	525	gi|311249343	Sus scrofa	PREDICTED: coatomer subunit epsilon-like isoform 1 [Sus scrofa]	23.47	12	12	0.72	0.48	0.66	-0.14	-0.32	-0.18	0.16	0.01
	526	gi|350590642	Sus scrofa	PREDICTED: 26S proteasome non-ATPase regulatory subunit 11-like [Sus scrofa]	23.42	12	12	0.63	0.64	1.02	-0.2	-0.19	0.01	0.02	0.01
	527	gi|54039371	Sus scrofa	RecName: Full=40S ribosomal protein S18	23.39	9	9	0.52	0.45	0.87	-0.29	-0.35	-0.06	0.09	0.04
	528	gi|194044529	Sus scrofa	PREDICTED: RNA-binding protein 39 isoform 2 [Sus scrofa]	23.33	8	8	1.41	1.92	1.37	0.15	0.28	0.14	0.03	0.01
	529	gi|75050024	Sus scrofa	RecName: Full=Integrin beta-1; AltName: Full=Fibronectin receptor subunit beta; AltName: Full=VLA-4 subunit beta; AltName: CD_antigen=CD29; Flags: Precursor	23.31	11	11	1.91	1.72	0.9	0.28	0.24	-0.04	0.03	0.02
	530	gi|350586576	Sus scrofa	PREDICTED: LOW QUALITY PROTEIN: peptidyl-prolyl cis-trans isomerase FKBP5 [Sus scrofa]	23.26	11	11	0.69	0.66	0.96	-0.16	-0.18	-0.02	0.02	0.04
	531	gi|345110571	Sus scrofa	coproporphyrinogen oxidase [Sus scrofa]	23.16	9	9	1.09	2.81	2.58	0.04	0.45	0.41	0.74	0
	532	gi|311274550	Sus scrofa	PREDICTED: 28S ribosomal protein S26, mitochondrial [Sus scrofa]	23.15	11	11	0.96	1.96	2.03	-0.02	0.29	0.31	0.45	0.11
	533	gi|346644805	Sus scrofa	pinin [Sus scrofa]	23.08	11	11	0.95	0.96	1.02	-0.02	-0.02	0.01	0.3	0.72
	534	gi|311259162	Sus scrofa	PREDICTED: far upstream element-binding protein 1 [Sus scrofa]	23.02	9	9	0.71	0.32	0.45	-0.15	-0.5	-0.35	0.26	0
	535	gi|343478206	Sus scrofa	E3 UFM1-protein ligase 1 [Sus scrofa]	22.97	9	9	0.66	0.77	1.17	-0.18	-0.11	0.07	0.15	0.45
	536	gi|311269387	Sus scrofa	PREDICTED: LOW QUALITY PROTEIN: dnaJ homolog subfamily C member 13-like [Sus scrofa]	22.89	10	10	0.95	0.94	0.99	-0.02	-0.03	0	0.51	0.78
	537	gi|273463176	Sus scrofa	cell division cycle 2 variant 1 [Sus scrofa]	22.84	9	9	0.97	0.92	0.95	-0.01	-0.04	-0.02	0.57	0.14
	538	gi|335299814	Sus scrofa	PREDICTED: elongation factor G, mitochondrial-like [Sus scrofa]	22.76	10	10	1.82	2.58	1.42	0.26	0.41	0.15	0	0
	539	gi|350579892	Sus scrofa	PREDICTED: coronin-1B-like [Sus scrofa]	22.74	6	6	0.9	0.83	0.92	-0.04	-0.08	-0.04	0.51	0.33
	540	gi|7288863	Sus scrofa	ubiquitous tropomodulin U-Tmod [Sus scrofa]	22.67	12	12	0.79	0.56	0.71	-0.1	-0.25	-0.15	0.41	0.03
	541	gi|8745554	Sus scrofa	voltage-dependent anion channel 2 [Sus scrofa]	22.66	9	9	3.47	3.91	1.13	0.54	0.59	0.05	0	0
	542	gi|334305778	Sus scrofa	RecName: Full=Coatomer subunit beta; AltName: Full=Beta-coat protein; Short=Beta-COP	22.63	11	11	0.49	0.52	1.06	-0.31	-0.29	0.02	0	0
	543	gi|335298551	Sus scrofa	PREDICTED: phosphoribosylformylglycinamidine synthase [Sus scrofa]	22.54	9	9	0.95	0.95	1	-0.02	-0.02	0	0.02	0.01
	544	gi|350585312	Sus scrofa	PREDICTED: basal cell adhesion molecule-like [Sus scrofa]	22.5	10	10	0.87	2.86	3.28	-0.06	0.46	0.52	0.91	0
	545	gi|47523792	Sus scrofa	catenin beta-1 [Sus scrofa]	22.49	10	10	1	0.96	0.96	0	-0.02	-0.02	0.76	0.7
	546	gi|311258000	Sus scrofa	PREDICTED: AP-2 complex subunit alpha-1 isoform 1 [Sus scrofa]	22.44	5	5	1.11	1	0.9	0.04	0	-0.04	0.27	0.89
	547	gi|417515556	Sus scrofa	UDP-glucose 6-dehydrogenase [Sus scrofa]	22.41	9	9	1.11	1.46	1.32	0.04	0.16	0.12	0.59	0.3
	548	gi|346986361	Sus scrofa	electron-transfer-flavoprotein, alpha polypeptide [Sus scrofa]	22.41	8	8	2.42	5.55	2.29	0.38	0.74	0.36	0.34	0
	549	gi|197251934	Sus scrofa	actin-related protein 2 [Sus scrofa]	22.39	8	8	0.47	0.32	0.67	-0.32	-0.5	-0.18	0	0
	550	gi|350595172	Sus scrofa	PREDICTED: UPF0562 protein C7orf55 homolog [Sus scrofa]	22.37	1	1	0.9	1.01	1.13	-0.05	0	0.05	0.88	0.51
	551	gi|172072653	Sus scrofa	lactadherin precursor [Sus scrofa]	22.33	11	11	10.19	9.64	0.95	1.01	0.98	-0.02	0	0
	552	gi|417515916	Sus scrofa	tyrosine-protein phosphatase non-receptor type 23 [Sus scrofa]	22.32	10	10	0.92	0.95	1.03	-0.04	-0.02	0.01	0.14	0.43
	553	gi|350584800	Sus scrofa	PREDICTED: cytochrome c oxidase subunit 4 isoform 1, mitochondrial-like [Sus scrofa]	22.27	10	10	1.06	1.71	1.61	0.02	0.23	0.21	0.48	0.01
	554	gi|456753306	Sus scrofa	heterogeneous nuclear ribonucleoprotein R tv2 [Sus scrofa]	22.18	11	11	0.68	0.91	1.34	-0.17	-0.04	0.13	0.62	0.92
	555	gi|350590042	Sus scrofa	PREDICTED: tripeptidyl-peptidase 2-like [Sus scrofa]	22.16	9	9	0.97	0.65	0.67	-0.01	-0.18	-0.17	0.56	0
	556	gi|350590439	Sus scrofa	PREDICTED: acyl-CoA synthetase family member 2, mitochondrial [Sus scrofa]	22.14	7	7	0.88	2.25	2.56	-0.06	0.35	0.41	0.79	0
	557	gi|385648284	Sus scrofa	topoisomerase (DNA) II beta 180kDa [Sus scrofa]	22.12	6	6	0.93	0.96	1.04	-0.03	-0.02	0.02	0.36	0.56
	558	gi|256838109	Sus scrofa	phosphate carrier protein, mitochondrial [Sus scrofa]	22.12	10	10	3.6	3.28	0.91	0.56	0.52	-0.04	0.01	0
	559	gi|350585957	Sus scrofa	PREDICTED: LOW QUALITY PROTEIN: AFG3-like protein 2, partial [Sus scrofa]	22.1	12	12	1.41	1.91	1.36	0.15	0.28	0.13	0.26	0.01
	560	gi|350589959	Sus scrofa	PREDICTED: LIM domain only protein 7-like [Sus scrofa]	22.08	10	10	1.56	0.65	0.42	0.19	-0.18	-0.38	0.16	0.72
	561	gi|509403	Sus scrofa	BAT1 [Sus scrofa]	22.02	2	3	0.79	0.83	1.05	-0.1	-0.08	0.02	0.14	0.13
	562	gi|311252459	Sus scrofa	PREDICTED: poly(rC)-binding protein 1-like [Sus scrofa]	21.97	5	5	2.91	2.47	0.85	0.46	0.39	-0.07	0.04	0.3
	563	gi|56417363	Sus scrofa	cathepsin D protein [Sus scrofa]	21.95	12	12	0.54	2.38	4.41	-0.27	0.38	0.64	0.01	0.02
	564	gi|166977631	Sus scrofa	RecName: Full=Sideroflexin-1	21.93	9	9	1.54	2.21	1.43	0.19	0.34	0.16	0.05	0
	565	gi|90811815	Sus scrofa	stratifin [Sus scrofa]	21.87	10	10	1.01	1.72	1.71	0	0.24	0.23	0.86	0.03
	566	gi|52001458	Sus scrofa	RecName: Full=Dipeptidyl peptidase 4; AltName: Full=Dipeptidyl peptidase IV; Short=DPP IV; AltName: Full=T-cell activation antigen CD26; AltName: CD_antigen=CD26; Contains: RecName: Full=Dipeptidyl peptidase 4 membrane form; AltName: Full=Dipeptidyl peptidase IV membrane form; Contains: RecName: Full=Dipeptidyl peptidase 4 soluble form; AltName: Full=Dipeptidyl peptidase IV soluble form	21.85	10	10	0.45	1.72	3.8	-0.34	0.24	0.58	0.01	0.01
	567	gi|68580891	Sus scrofa	RecName: Full=Methylmalonyl-CoA mutase, mitochondrial; Short=MCM; AltName: Full=Methylmalonyl-CoA isomerase; Flags: Precursor	21.83	10	10	1.32	2.68	2.03	0.12	0.43	0.31	0.3	0
	568	gi|87047636	Sus scrofa	ATP synthase H+-transporting mitochondrial F1 complex O subunit [Sus scrofa]	21.83	5	8	1.11	7.66	6.92	0.04	0.88	0.84	0.66	0
	569	gi|346716158	Sus scrofa	nucleolar protein 56 [Sus scrofa]	21.82	10	10	0.74	1.32	1.79	-0.13	0.12	0.25	1	0.01
	570	gi|350585986	Sus scrofa	PREDICTED: EMILIN-2-like [Sus scrofa]	21.77	8	8	3.16	5.65	1.79	0.5	0.75	0.25	0	0
	571	gi|350591003	Sus scrofa	PREDICTED: peptide-N(4)-(N-acetyl-beta-glucosaminyl)asparagine amidase [Sus scrofa]	21.77	11	11	0.93	0.98	1.06	-0.03	-0.01	0.02	0.48	0.95
	572	gi|298104138	Sus scrofa	ATPase, H+ transporting, lysosomal 42kDa, V1 subunit C1 [Sus scrofa]	21.77	8	8	1.07	1.02	0.95	0.03	0.01	-0.02	0.46	0.75
	573	gi|350581286	Sus scrofa	PREDICTED: hypothetical protein LOC100516425 [Sus scrofa]	21.76	9	9	1.6	0.98	0.61	0.2	-0.01	-0.21	0.07	0.98
	574	gi|350578484	Sus scrofa	PREDICTED: NAD-dependent malic enzyme, mitochondrial [Sus scrofa]	21.74	9	9	1.69	3.02	1.79	0.23	0.48	0.25	0.19	0
	575	gi|147223418	Sus scrofa	GNAS complex locus [Sus scrofa]	21.71	9	9	0.95	0.96	1.02	-0.02	-0.02	0.01	0.29	0.53
	576	gi|311250750	Sus scrofa	PREDICTED: 26S proteasome non-ATPase regulatory subunit 13-like [Sus scrofa]	21.7	10	10	0.94	0.92	0.98	-0.03	-0.04	-0.01	0.28	0.16
	577	gi|343887360	Sus scrofa	proteasome (prosome, macropain) subunit, alpha type [Sus scrofa]	21.65	10	10	0.42	0.25	0.59	-0.38	-0.61	-0.23	0	0
	578	gi|194042094	Sus scrofa	PREDICTED: shootin-1-like isoform 1 [Sus scrofa]	21.63	9	9	1.51	1.22	0.81	0.18	0.09	-0.09	0.12	0.53
	579	gi|335282227	Sus scrofa	PREDICTED: switch-associated protein 70-like [Sus scrofa]	21.61	11	11	0.58	0.45	0.79	-0.24	-0.34	-0.1	0.06	0.01
	580	gi|335296241	Sus scrofa	PREDICTED: ladinin-1-like [Sus scrofa]	21.58	10	10	1.21	0.63	0.52	0.08	-0.2	-0.28	0.13	0.37
	581	gi|311266963	Sus scrofa	PREDICTED: putative rRNA methyltransferase 3 [Sus scrofa]	21.57	10	10	0.81	1.21	1.5	-0.09	0.08	0.18	0.81	0.49
	582	gi|51493747	Sus scrofa	enoyl-Coenzyme A hydratase/3-hydroxyacyl Coenzyme A [Sus scrofa]	21.57	8	8	1.24	2.4	1.94	0.09	0.38	0.29	0.45	0
	583	gi|194043292	Sus scrofa	PREDICTED: 14-3-3 protein eta [Sus scrofa]	21.56	9	9	0.7	0.57	0.82	-0.16	-0.24	-0.09	0.1	0.08
	584	gi|305855210	Sus scrofa	DNA mismatch repair protein Msh2 [Sus scrofa]	21.52	8	8	0.49	0.65	1.34	-0.31	-0.18	0.13	0	0.04
	585	gi|41688293	Sus scrofa	FYVE and coiled-coil domain containing 1 [Sus scrofa]	21.51	7	7	0.64	0.82	1.28	-0.19	-0.08	0.11	0.04	0.35
	586	gi|311259005	Sus scrofa	PREDICTED: myosin regulatory light chain 12B isoform 2 [Sus scrofa]	21.51	3	3	4.37	3.5	0.8	0.64	0.54	-0.1	0.02	0.02
	587	gi|350596827	Sus scrofa	PREDICTED: serine/arginine-rich splicing factor 3-like [Sus scrofa]	21.5	6	6	0.88	0.89	1.01	-0.06	-0.05	0	0.96	0.67
	588	gi|311268489	Sus scrofa	PREDICTED: fatty aldehyde dehydrogenase-like [Sus scrofa]	21.48	10	10	1.1	2.05	1.87	0.04	0.31	0.27	0.49	0.02
	589	gi|311259185	Sus scrofa	PREDICTED: leucine-rich repeat-containing protein 40-like [Sus scrofa]	21.47	10	10	1.07	0.94	0.88	0.03	-0.03	-0.06	0.24	0.78
	590	gi|350584514	Sus scrofa	PREDICTED: twinfilin-1-like [Sus scrofa]	21.47	6	6	0.65	0.61	0.95	-0.19	-0.21	-0.02	0.92	0.81
	591	gi|417515918	Sus scrofa	GTP-binding nuclear protein Ran [Sus scrofa]	21.45	7	7	0.78	0.4	0.52	-0.11	-0.4	-0.29	0.82	0.01
	592	gi|417515883	Sus scrofa	V-type proton ATPase subunit E 1 [Sus scrofa]	21.41	7	7	0.98	1.47	1.5	-0.01	0.17	0.18	0.28	0.05
	593	gi|342349338	Sus scrofa	elaC homolog 2 [Sus scrofa]	21.4	11	11	0.85	0.84	0.99	-0.07	-0.08	0	0.28	0.15
	594	gi|335290492	Sus scrofa	PREDICTED: exosome component 10 isoform 1 [Sus scrofa]	21.39	10	10	0.99	1.04	1.05	0	0.02	0.02	0.8	0.73
	595	gi|194045027	Sus scrofa	PREDICTED: apolipoprotein O-like isoform 1 [Sus scrofa]	21.39	12	12	2.54	3.8	1.5	0.4	0.58	0.18	0.01	0
	596	gi|346644746	Sus scrofa	calmodulin 1 [Sus scrofa]	21.37	8	8	0.86	0.64	0.74	-0.06	-0.19	-0.13	0.34	0.09
	597	gi|335289705	Sus scrofa	PREDICTED: flavin reductase-like [Sus scrofa]	21.36	8	8	0.39	0.33	0.84	-0.41	-0.49	-0.08	0.02	0
	598	gi|47522874	Sus scrofa	cAMP-dependent protein kinase type I-alpha regulatory subunit [Sus scrofa]	21.35	9	9	1.05	1	0.95	0.02	0	-0.02	0.18	0.81
	599	gi|347300247	Sus scrofa	phosphoinositide 3-kinase adapter protein 1 [Sus scrofa]	21.28	10	11	0.9	3.53	3.94	-0.05	0.55	0.6	0.8	0
	600	gi|335300686	Sus scrofa	PREDICTED: carbonyl reductase [NADPH] 1-like [Sus scrofa]	21.26	7	7	0.36	0.46	1.26	-0.44	-0.34	0.1	0.01	0.03
	601	gi|350586674	Sus scrofa	PREDICTED: exportin-5 [Sus scrofa]	21.21	9	9	0.6	0.42	0.7	-0.22	-0.37	-0.15	0.03	0
	602	gi|350594464	Sus scrofa	PREDICTED: LOW QUALITY PROTEIN: clathrin interactor 1 [Sus scrofa]	21.2	8	8	0.71	0.43	0.61	-0.15	-0.36	-0.22	0.1	0.01
	603	gi|89573851	Sus scrofa	succinate dehydrogenase complex subunit B [Sus scrofa]	21.18	10	10	2	5.97	2.99	0.3	0.78	0.48	0.04	0
	604	gi|335281857	Sus scrofa	PREDICTED: catenin delta-1 [Sus scrofa]	21.15	9	9	0.18	0.52	2.88	-0.75	-0.29	0.46	0.01	0.11
	605	gi|350589239	Sus scrofa	PREDICTED: ubiquitin carboxyl-terminal hydrolase isozyme L5-like, partial [Sus scrofa]	21.15	7	8	1.51	1.33	0.88	0.18	0.12	-0.06	0.5	0.57
	606	gi|417515770	Sus scrofa	vacuolar protein sorting-associated protein 13C isoform 2B [Sus scrofa]	21.12	8	8	0.43	0.56	1.32	-0.37	-0.25	0.12	0.01	0.18
	607	gi|298160970	Sus scrofa	cAMP-dependent protein kinase type II-alpha regulatory subunit [Sus scrofa]	21.09	9	9	0.64	0.78	1.22	-0.2	-0.11	0.09	0.01	0.23
	608	gi|356995561	Sus scrofa	nuclear matrix protein 200 [Sus scrofa]	21.09	7	7	0.98	0.95	0.97	-0.01	-0.02	-0.01	0.46	0.5
	609	gi|350581953	Sus scrofa	PREDICTED: protein bicaudal D homolog 2 [Sus scrofa]	21.06	11	11	0.72	0.9	1.26	-0.14	-0.04	0.1	0.05	0.49
	610	gi|350586921	Sus scrofa	PREDICTED: LOW QUALITY PROTEIN: apoptotic chromatin condensation inducer in the nucleus-like [Sus scrofa]	21.04	6	6	1.04	1.05	1.01	0.02	0.02	0	0.64	0.6
	611	gi|345090969	Sus scrofa	septin 2 [Sus scrofa]	21.04	9	9	1.04	0.97	0.94	0.02	-0.01	-0.03	0.52	0.49
	612	gi|346716375	Sus scrofa	integrin alpha-2 precursor [Sus scrofa]	21.03	9	9	2.33	2.23	0.95	0.37	0.35	-0.02	0	0
	613	gi|335306433	Sus scrofa	PREDICTED: plastin-3 [Sus scrofa]	21.03	4	4	0.86	0.94	1.1	-0.07	-0.03	0.04	0.64	0.76
	614	gi|347800648	Sus scrofa	eukaryotic translation initiation factor 3, subunit D [Sus scrofa]	21	8	9	0.31	0.28	0.91	-0.51	-0.55	-0.04	0.03	0.07
	615	gi|350583728	Sus scrofa	PREDICTED: protein kinase C and casein kinase substrate in neurons protein 2-like [Sus scrofa]	20.93	9	9	1.46	0.82	0.56	0.16	-0.08	-0.25	0.21	0.31
	617	gi|197251946	Sus scrofa	actin-related protein 3 [Sus scrofa]	20.89	10	10	0.71	0.44	0.63	-0.15	-0.35	-0.2	0.38	0.03
	618	gi|194038973	Sus scrofa	PREDICTED: purine nucleoside phosphorylase [Sus scrofa]	20.89	7	7	1.79	1.07	0.6	0.25	0.03	-0.22	0.02	0.24
	619	gi|194038586	Sus scrofa	PREDICTED: transmembrane emp24 domain-containing protein 10 [Sus scrofa]	20.86	9	9	1.06	2.03	1.92	0.02	0.31	0.28	0.9	0.02
	620	gi|335304393	Sus scrofa	PREDICTED: proliferating cell nuclear antigen [Sus scrofa]	20.85	9	9	0.45	0.26	0.58	-0.34	-0.58	-0.24	0.01	0
	621	gi|311247991	Sus scrofa	PREDICTED: pyruvate dehydrogenase protein X component-like isoform 1 [Sus scrofa]	20.83	8	8	1.5	2.81	1.87	0.18	0.45	0.27	0.04	0
	622	gi|163915141	Sus scrofa	carnitine O-acetyltransferase [Sus scrofa]	20.82	11	11	1.67	2.99	1.79	0.22	0.48	0.25	0.01	0
	623	gi|347543780	Sus scrofa	eukaryotic translation initiation factor 3, subunit I [Sus scrofa]	20.77	9	9	0.94	0.6	0.64	-0.03	-0.22	-0.19	0.81	0.03
	624	gi|311267462	Sus scrofa	PREDICTED: secernin-2-like [Sus scrofa]	20.72	10	10	0.61	0.54	0.89	-0.21	-0.26	-0.05	0.32	0.47
	625	gi|417515519	Sus scrofa	ATP-binding cassette, sub-family E (OABP), member 1 [Sus scrofa]	20.7	9	9	0.61	0.29	0.48	-0.22	-0.53	-0.32	0.09	0
	626	gi|350595685	Sus scrofa	PREDICTED: E3 ubiquitin-protein ligase HUWE1-like [Sus scrofa]	20.67	10	10	0.43	0.68	1.57	-0.36	-0.17	0.2	0.04	0.19
	627	gi|311263958	Sus scrofa	PREDICTED: zinc finger protein ZPR1-like [Sus scrofa]	20.58	9	9	0.85	0.52	0.61	-0.07	-0.29	-0.22	0.44	0.03
	628	gi|311255145	Sus scrofa	PREDICTED: thiosulfate sulfurtransferase [Sus scrofa]	20.58	8	9	0.97	2.63	2.7	-0.01	0.42	0.43	0.77	0
	629	gi|350592530	Sus scrofa	PREDICTED: tyrosine-protein phosphatase non-receptor type 11 [Sus scrofa]	20.55	9	9	1	0.41	0.41	0	-0.39	-0.39	0.32	0.02
	630	gi|219521982	Sus scrofa	erlin-2 precursor [Sus scrofa]	20.51	6	6	1.18	2.38	2.01	0.07	0.38	0.3	0.14	0
	631	gi|345199274	Sus scrofa	glutaredoxin 3 [Sus scrofa]	20.42	8	8	1.02	0.99	0.97	0.01	0	-0.01	0.58	0.68
	632	gi|350585296	Sus scrofa	PREDICTED: rho guanine nucleotide exchange factor 1 [Sus scrofa]	20.41	10	10	0.72	0.67	0.94	-0.14	-0.17	-0.03	0.41	0.03
	633	gi|350594395	Sus scrofa	PREDICTED: transportin-1 [Sus scrofa]	20.41	10	10	0.37	0.72	1.92	-0.43	-0.14	0.28	0.03	0.14
	634	gi|48374071	Sus scrofa	aldose reductase [Sus scrofa]	20.37	6	6	1.92	0.69	0.36	0.28	-0.16	-0.45	0.05	0.19
	635	gi|403399477	Sus scrofa	RecName: Full=Bifunctional ATP-dependent dihydroxyacetone kinase/FAD-AMP lyase (cyclizing); Includes: RecName: Full=ATP-dependent dihydroxyacetone kinase; Short=DHA kinase; AltName: Full=Glycerone kinase; AltName: Full=Triokinase; AltName: Full=Triose kinase; Includes: RecName: Full=FAD-AMP lyase (cyclizing); AltName: Full=FAD-AMP lyase (cyclic FMN forming); AltName: Full=FMN cyclase	20.34	9	9	0.61	0.59	0.97	-0.22	-0.23	-0.01	0.03	0.06
	636	gi|329744588	Sus scrofa	protein KIAA1967 [Sus scrofa]	20.33	6	6	0.57	0.81	1.42	-0.24	-0.09	0.15	0.06	0.68
	637	gi|346421322	Sus scrofa	tubulin-specific chaperone D [Sus scrofa]	20.32	10	10	0.78	0.55	0.7	-0.11	-0.26	-0.15	0.3	0.02
	638	gi|350582215	Sus scrofa	PREDICTED: 60S ribosomal protein L7a-like [Sus scrofa]	20.32	7	7	0.25	0.78	3.16	-0.61	-0.11	0.5	0	0.47
	639	gi|346644697	Sus scrofa	eukaryotic translation initiation factor 3 subunit L [Sus scrofa]	20.31	11	11	0.67	0.33	0.5	-0.18	-0.48	-0.3	0.02	0
	640	gi|5921142	Sus scrofa	amyloid precursor protein [Sus scrofa]	20.29	8	8	13.43	15.14	1.13	1.13	1.18	0.05	0	0
	641	gi|335298234	Sus scrofa	PREDICTED: flotillin-2-like [Sus scrofa]	20.28	9	9	0.99	1.01	1.02	0	0	0.01	0.51	0.51
	642	gi|347658971	Sus scrofa	ATP synthase, H+ transporting, mitochondrial Fo complex, subunit d [Sus scrofa]	20.26	8	8	3.34	9.82	2.94	0.52	0.99	0.47	0.01	0
	643	gi|347300165	Sus scrofa	proteasome subunit alpha type-4 [Sus scrofa]	20.23	6	6	0.42	0.33	0.77	-0.37	-0.48	-0.11	0	0
	644	gi|47522644	Sus scrofa	acylamino-acid-releasing enzyme [Sus scrofa]	20.1	10	9	0.38	0.15	0.41	-0.42	-0.81	-0.39	0.01	0
	645	gi|311270662	Sus scrofa	PREDICTED: phosphatidylethanolamine-binding protein 1-like [Sus scrofa]	20.07	9	9	1.01	0.48	0.47	0	-0.32	-0.32	0.59	0.02
	646	gi|311257832	Sus scrofa	PREDICTED: DNA ligase 1 [Sus scrofa]	20.06	10	10	0.95	0.98	1.04	-0.02	-0.01	0.02	0.58	0.85
	647	gi|335286747	Sus scrofa	PREDICTED: hepatoma-derived growth factor-like [Sus scrofa]	20.06	9	9	1.1	0.58	0.52	0.04	-0.24	-0.28	0.22	0.07
	648	gi|346986249	Sus scrofa	proteasome subunit beta type-1 [Sus scrofa]	20.03	9	9	0.82	0.38	0.46	-0.09	-0.42	-0.34	0.29	0.05
	649	gi|205830905	Sus scrofa	RecName: Full=Rho guanine nucleotide exchange factor 2; AltName: Full=Guanine nucleotide exchange factor H1; Short=GEF-H1	20.01	9	9	0.7	0.77	1.1	-0.15	-0.11	0.04	0.23	0.45
	650	gi|311252617	Sus scrofa	PREDICTED: ubiquitin-40S ribosomal protein S27a-like [Sus scrofa]	20.01	9	9	1.89	2.44	1.29	0.28	0.39	0.11	0.06	0
	651	gi|335280058	Sus scrofa	PREDICTED: vacuolar protein sorting-associated protein 4B-like [Sus scrofa]	19.96	6	6	1.09	1.07	0.98	0.04	0.03	-0.01	0.09	0.25
	652	gi|350583632	Sus scrofa	PREDICTED: calponin-3 [Sus scrofa]	19.95	8	8	9.2	7.87	0.86	0.96	0.9	-0.07	0	0
	653	gi|47523802	Sus scrofa	translationally-controlled tumor protein [Sus scrofa]	19.94	7	7	1.21	0.59	0.48	0.08	-0.23	-0.32	0.82	0.12
	654	gi|350578792	Sus scrofa	PREDICTED: calcium-binding protein p22-like isoform 1 [Sus scrofa]	19.93	6	6	1.61	1.63	1.01	0.21	0.21	0	0.19	0.1
	655	gi|254292359	Sus scrofa	importin subunit alpha-2 [Sus scrofa]	19.91	7	7	0.59	0.52	0.89	-0.23	-0.28	-0.05	0.11	0.03
	656	gi|350591891	Sus scrofa	PREDICTED: uridine 5'-monophosphate synthase-like [Sus scrofa]	19.84	9	9	1.03	1.08	1.05	0.01	0.03	0.02	0.94	0.47
	657	gi|343478220	Sus scrofa	eukaryotic translation initiation factor 4H isoform 1 [Sus scrofa]	19.84	6	5	2.07	0.59	0.29	0.32	-0.23	-0.54	0.1	0.61
	658	gi|311259199	Sus scrofa	PREDICTED: plasminogen activator inhibitor 1 RNA-binding protein-like isoform 3 [Sus scrofa]	19.84	4	4	8.17	3.98	0.49	0.91	0.6	-0.31	0	0.01
	659	gi|456753071	Sus scrofa	coiled-coil and C2 domain containing 1A [Sus scrofa]	19.81	9	9	0.98	1.05	1.07	-0.01	0.02	0.03	0.57	0.4
	660	gi|343403779	Sus scrofa	ribosomal protein L13 [Sus scrofa]	19.8	7	7	0.47	0.48	1.01	-0.32	-0.32	0	0.04	0.01
	661	gi|335289881	Sus scrofa	PREDICTED: EH domain-containing protein 2 [Sus scrofa]	19.79	9	9	1.04	0.97	0.94	0.02	-0.01	-0.03	0.67	0.84
	662	gi|335309813	Sus scrofa	PREDICTED: coactosin-like protein-like, partial [Sus scrofa]	19.79	10	10	1.36	0.62	0.46	0.13	-0.21	-0.34	0.28	0.22
	663	gi|350581057	Sus scrofa	PREDICTED: alpha-aminoadipic semialdehyde dehydrogenase-like [Sus scrofa]	19.7	9	9	1.38	1.69	1.22	0.14	0.23	0.09	0.25	0.04
	664	gi|356582358	Sus scrofa	FK506 binding protein 9, 63 kDa precursor [Sus scrofa]	19.66	8	8	1.34	1.43	1.07	0.13	0.16	0.03	0.27	0.11
	665	gi|350585742	Sus scrofa	PREDICTED: leucine zipper protein 1 [Sus scrofa]	19.66	9	9	0.98	1	1.02	-0.01	0	0.01	0.85	0.81
	666	gi|311262177	Sus scrofa	PREDICTED: electron transfer flavoprotein-ubiquinone oxidoreductase, mitochondrial-like [Sus scrofa]	19.66	9	9	1.63	2.29	1.41	0.21	0.36	0.15	0.04	0
	667	gi|350584736	Sus scrofa	PREDICTED: LOW QUALITY PROTEIN: protein phosphatase 1 regulatory subunit 12A [Sus scrofa]	19.63	6	6	0.73	0.47	0.64	-0.14	-0.33	-0.2	0.33	0.03
	668	gi|75053362	Sus scrofa	RecName: Full=Flotillin-1	19.63	10	10	0.34	1.07	3.16	-0.47	0.03	0.5	0.01	0.96
	669	gi|335310444	Sus scrofa	PREDICTED: DNA replication licensing factor MCM5-like, partial [Sus scrofa]	19.6	10	10	0.37	0.41	1.11	-0.43	-0.39	0.04	0.03	0.01
	670	gi|311261528	Sus scrofa	PREDICTED: nesprin-3-like [Sus scrofa]	19.58	7	7	0.99	0.97	0.98	0	-0.01	-0.01	0.91	0.85
	671	gi|350581244	Sus scrofa	PREDICTED: transcription elongation regulator 1-like [Sus scrofa]	19.56	9	9	0.95	0.66	0.7	-0.02	-0.18	-0.16	0.59	0.04
	672	gi|60389430	Sus scrofa	RecName: Full=m7GpppX diphosphatase; AltName: Full=DCS-1; AltName: Full=Decapping scavenger enzyme; AltName: Full=Hint-related 7meGMP-directed hydrolase; AltName: Full=Histidine triad nucleotide-binding protein 5; AltName: Full=Histidine triad protein member 5; Short=HINT-5; AltName: Full=Scavenger mRNA-decapping enzyme DcpS	19.54	10	10	0.82	0.63	0.77	-0.09	-0.2	-0.12	0.41	0.02
	673	gi|89886173	Sus scrofa	UDP-N-acetylglucosamine--peptide N-acetylglucosaminyltransferase 110 kDa subunit [Sus scrofa]	19.52	9	9	1.01	0.94	0.93	0	-0.03	-0.03	0.55	0.78
	674	gi|350594189	Sus scrofa	PREDICTED: cadherin-6-like [Sus scrofa]	19.51	8	8	1.91	2.86	1.5	0.28	0.46	0.18	0.01	0
	675	gi|350582355	Sus scrofa	PREDICTED: exportin-1 [Sus scrofa]	19.5	8	8	0.22	0.22	0.98	-0.65	-0.66	-0.01	0	0
	676	gi|350586359	Sus scrofa	PREDICTED: tubulin beta-2A chain-like [Sus scrofa]	19.46	2	2	4.79	4.97	1.04	0.68	0.7	0.02	0.22	0.19
	677	gi|194042794	Sus scrofa	PREDICTED: calcium uniporter protein, mitochondrial [Sus scrofa]	19.44	9	9	2.25	2.58	1.15	0.35	0.41	0.06	0.02	0.01
	678	gi|335310941	Sus scrofa	PREDICTED: 40S ribosomal protein S2-like [Sus scrofa]	19.4	7	7	0.63	0.59	0.94	-0.2	-0.23	-0.03	0.65	0.55
	679	gi|346716331	Sus scrofa	ras-related protein Rab-5C [Sus scrofa]	19.37	7	7	0.81	0.88	1.09	-0.09	-0.06	0.04	0.38	0.69
	680	gi|350595581	Sus scrofa	PREDICTED: eukaryotic translation initiation factor 2 subunit 3-like [Sus scrofa]	19.3	8	8	0.68	0.46	0.68	-0.17	-0.34	-0.17	0.02	0
	681	gi|346644766	Sus scrofa	sorting nexin 6 [Sus scrofa]	19.26	9	9	1.02	0.99	0.97	0.01	0	-0.01	0.72	0.49
	682	gi|311257919	Sus scrofa	PREDICTED: aldehyde dehydrogenase family 16 member A1-like isoform 1 [Sus scrofa]	19.26	8	8	0.68	0.4	0.59	-0.17	-0.4	-0.23	0.29	0.01
	683	gi|56792880	Sus scrofa	unknown [Sus scrofa]	19.26	7	7	1.41	0.72	0.51	0.15	-0.14	-0.29	0.34	0.43
	684	gi|164664456	Sus scrofa	F-actin-capping protein subunit beta [Sus scrofa]	19.24	9	9	0.86	0.61	0.71	-0.07	-0.22	-0.15	0.99	0.11
	685	gi|389618965	Sus scrofa	U2 small nuclear RNA auxiliary factor 2 [Sus scrofa]	19.21	7	7	1.39	0.86	0.61	0.14	-0.07	-0.21	0.23	0.67
	686	gi|56607106	Sus scrofa	multi-drug resistance protein 1 [Sus scrofa]	19.19	1	1	0.44	0.95	2.15	-0.35	-0.02	0.33	0.29	0.94
	687	gi|75052621	Sus scrofa	RecName: Full=Transcription factor A, mitochondrial; Short=mtTFA; Flags: Precursor	19.14	6	6	2.01	5.5	2.73	0.3	0.74	0.44	0	0
	688	gi|350590297	Sus scrofa	PREDICTED: V-type proton ATPase 116 kDa subunit a isoform 1-like isoform 1 [Sus scrofa]	19.06	9	9	0.85	1.51	1.79	-0.07	0.18	0.25	0.84	0.08
	689	gi|343780946	Sus scrofa	D-dopachrome decarboxylase [Sus scrofa]	19.05	3	4	0.15	0.6	4.09	-0.83	-0.22	0.61	0.26	0.61
	690	gi|194039403	Sus scrofa	PREDICTED: CDC5 cell division cycle 5-like [Sus scrofa]	19.05	8	8	2.01	2.51	1.25	0.3	0.4	0.1	0.31	0.03
	691	gi|335278800	Sus scrofa	PREDICTED: afadin [Sus scrofa]	19.03	9	9	0.98	0.96	0.98	-0.01	-0.02	-0.01	0.33	0.07
	692	gi|311245810	Sus scrofa	PREDICTED: GTP:AMP phosphotransferase, mitochondrial isoform 1 [Sus scrofa]	19.02	9	9	1.56	4.29	2.75	0.19	0.63	0.44	0.1	0
	693	gi|335296519	Sus scrofa	PREDICTED: ras-related protein Rab-18-like [Sus scrofa]	19.01	7	7	1.05	1.06	1.01	0.02	0.02	0	0.73	0.64
	694	gi|350581449	Sus scrofa	PREDICTED: guanine nucleotide-binding protein G(I)/G(S)/G(T) subunit beta-2-like [Sus scrofa]	19	4	4	2.19	1.79	0.82	0.34	0.25	-0.09	0.19	0.16
	695	gi|350587233	Sus scrofa	PREDICTED: cytoplasmic dynein 1 heavy chain 1-like [Sus scrofa]	19	10	10	0.55	0.59	1.07	-0.26	-0.23	0.03	0.1	0.1
	696	gi|346716195	Sus scrofa	nucleosome assembly protein 1-like 1 [Sus scrofa]	19	4	4	0.95	0.91	0.96	-0.02	-0.04	-0.02	0.9	0.97
	697	gi|350587816	Sus scrofa	PREDICTED: heat shock 70 kDa protein 4L [Sus scrofa]	18.99	9	9	1.31	0.98	0.75	0.12	-0.01	-0.12	0.45	0.8
	698	gi|146741296	Sus scrofa	keratin 1 [Sus scrofa]	18.94	8	8	1.26	2.49	1.98	0.1	0.4	0.3	0.47	0
	699	gi|311271975	Sus scrofa	PREDICTED: short/branched chain specific acyl-CoA dehydrogenase, mitochondrial [Sus scrofa]	18.93	7	7	1.8	2.44	1.36	0.26	0.39	0.13	0.03	0
	700	gi|118997	Sus scrofa	RecName: Full=Dihydrofolate reductase	18.92	6	6	1.18	1.42	1.2	0.07	0.15	0.08	0.22	0.1
	701	gi|47523446	Sus scrofa	calcium channel, voltage-dependent, alpha 2/delta subunit 1 preproprotein [Sus scrofa]	18.91	9	9	0.34	0.55	1.61	-0.47	-0.26	0.21	0	0.03
	702	gi|350588052	Sus scrofa	PREDICTED: importin-7, partial [Sus scrofa]	18.85	9	9	0.96	0.32	0.33	-0.02	-0.5	-0.48	0.63	0
	703	gi|346716148	Sus scrofa	importin-5 [Sus scrofa]	18.84	9	8	0.83	0.22	0.26	-0.08	-0.66	-0.58	0.27	0
	704	gi|350585908	Sus scrofa	PREDICTED: polyadenylate-binding protein 4 isoform 2 [Sus scrofa]	18.83	9	9	1	1	1	0	0	0	0.9	0.85
	705	gi|350594715	Sus scrofa	PREDICTED: adipocyte plasma membrane-associated protein-like [Sus scrofa]	18.82	6	7	0.93	1.36	1.46	-0.03	0.13	0.16	0.97	0.27
	706	gi|350585375	Sus scrofa	PREDICTED: myosin-14 [Sus scrofa]	18.8	7	7	0.36	0.56	1.56	-0.44	-0.25	0.19	0.01	0.02
	707	gi|311257030	Sus scrofa	PREDICTED: ATP-dependent RNA helicase DDX19A-like isoform 1 [Sus scrofa]	18.79	8	8	0.96	0.9	0.94	-0.02	-0.04	-0.03	0.7	0.23
	708	gi|346716302	Sus scrofa	kinesin-like protein KIF2A [Sus scrofa]	18.71	7	7	0.67	0.79	1.19	-0.18	-0.1	0.08	0.07	0.28
	709	gi|82465299	Sus scrofa	filamin-A [Sus scrofa]	18.69	6	6	1.71	0.68	0.4	0.23	-0.17	-0.4	0.18	0.88
	710	gi|335284763	Sus scrofa	PREDICTED: E3 ubiquitin-protein ligase CHIP-like [Sus scrofa]	18.65	10	10	0.95	1.13	1.18	-0.02	0.05	0.07	0.57	0.24
	711	gi|335302670	Sus scrofa	PREDICTED: sorbin and SH3 domain-containing protein 2 isoform 1 [Sus scrofa]	18.63	7	7	0.92	0.93	1.01	-0.04	-0.03	0	0.49	0.32
	712	gi|350589265	Sus scrofa	PREDICTED: isoleucyl-tRNA synthetase, mitochondrial-like [Sus scrofa]	18.59	4	4	1.92	2.49	1.29	0.28	0.4	0.11	0.03	0.01
	713	gi|345199317	Sus scrofa	adaptor-related protein complex 1, mu 1 subunit [Sus scrofa]	18.58	8	8	0.64	0.46	0.72	-0.2	-0.34	-0.14	0.07	0.01
	714	gi|350591798	Sus scrofa	PREDICTED: replication factor C (activator 1) 4, 37kDa [Sus scrofa]	18.55	8	8	1.5	2.91	1.94	0.18	0.46	0.29	0.13	0
	715	gi|350583566	Sus scrofa	PREDICTED: seryl-tRNA synthetase, cytoplasmic [Sus scrofa]	18.54	9	9	1.24	0.58	0.47	0.09	-0.24	-0.33	0.98	0.12
	716	gi|311256395	Sus scrofa	PREDICTED: ELKS/Rab6-interacting/CAST family member 1 isoform 2 [Sus scrofa]	18.5	7	6	1.05	1.04	0.99	0.02	0.02	0	0.07	0.46
	717	gi|350591667	Sus scrofa	PREDICTED: GMP synthase [glutamine-hydrolyzing] isoform 2 [Sus scrofa]	18.49	5	5	0.68	0.59	0.87	-0.17	-0.23	-0.06	0.23	0.08
	718	gi|343478242	Sus scrofa	ribosomal protein L26 [Sus scrofa]	18.49	8	8	0.43	0.7	1.63	-0.37	-0.16	0.21	0.03	0.62
	719	gi|350590070	Sus scrofa	PREDICTED: paraspeckle component 1 [Sus scrofa]	18.47	8	8	0.98	0.95	0.96	-0.01	-0.02	-0.02	0.76	0.1
	720	gi|335300199	Sus scrofa	PREDICTED: 60S ribosomal protein L35a-like isoform 2 [Sus scrofa]	18.45	7	7	0.95	1.72	1.8	-0.02	0.24	0.26	0.65	0.13
	721	gi|335287176	Sus scrofa	PREDICTED: ras-related protein Rap-1A isoform 2 [Sus scrofa]	18.43	4	4	0.66	0.7	1.06	-0.18	-0.16	0.02	0.32	0.36
	722	gi|350591875	Sus scrofa	PREDICTED: serine/threonine-protein kinase PAK 2 [Sus scrofa]	18.42	8	8	1.29	1.51	1.17	0.11	0.18	0.07	0.23	0.11
	723	gi|335286356	Sus scrofa	PREDICTED: copine-3 [Sus scrofa]	18.41	9	9	1.2	0.69	0.58	0.08	-0.16	-0.24	0.59	0.09
	724	gi|90820093	Sus scrofa	hexokinase II [Sus scrofa]	18.4	8	8	1.89	1.61	0.86	0.28	0.21	-0.07	0.03	0.11
	725	gi|312283580	Sus scrofa	superoxide dismutase [Mn], mitochondrial [Sus scrofa]	18.4	8	8	1.79	5.35	2.99	0.25	0.73	0.48	0.18	0
	726	gi|350596379	Sus scrofa	PREDICTED: vesicle-trafficking protein SEC22b-like [Sus scrofa]	18.36	8	8	3.37	2.65	0.79	0.53	0.42	-0.1	0	0.01
	727	gi|350583487	Sus scrofa	PREDICTED: prostaglandin F2 receptor negative regulator [Sus scrofa]	18.36	9	9	0.58	1.03	1.77	-0.24	0.01	0.25	0.05	0.58
	728	gi|47523046	Sus scrofa	acyl-CoA-binding protein [Sus scrofa]	18.36	8	8	0.44	0.23	0.52	-0.35	-0.64	-0.29	0.05	0
	729	gi|350582111	Sus scrofa	PREDICTED: LOW QUALITY PROTEIN: eukaryotic translation initiation factor 5B [Sus scrofa]	18.32	7	7	1.21	0.68	0.56	0.08	-0.17	-0.25	0.27	0.45
	730	gi|311249566	Sus scrofa	PREDICTED: RUN and FYVE domain-containing protein 1 [Sus scrofa]	18.32	8	8	0.9	0.77	0.85	-0.04	-0.12	-0.07	0.49	0.44
	731	gi|45268981	Sus scrofa	60S ribosomal protein L12, partial [Sus scrofa]	18.32	8	8	0.86	0.49	0.57	-0.07	-0.31	-0.24	0.35	0
	732	gi|350582612	Sus scrofa	PREDICTED: protein phosphatase 1G-like [Sus scrofa]	18.3	8	8	3.1	1.79	0.58	0.49	0.25	-0.24	0.18	1
	733	gi|350591483	Sus scrofa	PREDICTED: acyl-CoA dehydrogenase family member 9, mitochondrial-like [Sus scrofa]	18.27	9	9	1.54	2.42	1.57	0.19	0.38	0.2	0.28	0.08
	734	gi|108935978	Sus scrofa	RecName: Full=Ectonucleotide pyrophosphatase/phosphodiesterase family member 6; Short=E-NPP 6; Short=NPP-6; AltName: Full=Choline-specific glycerophosphodiester phosphodiesterase; AltName: Full=Glycerophosphocholine cholinephosphodiesterase; Short=GPC-Cpde; Flags: Precursor	18.26	7	7	0.41	0.6	1.46	-0.39	-0.22	0.16	0.01	0.09
	735	gi|208610190	Sus scrofa	ubiquitin carboxyl-terminal hydrolase 7 [Sus scrofa]	18.19	9	9	0.95	0.99	1.05	-0.02	0	0.02	0.21	0.92
	736	gi|350590029	Sus scrofa	PREDICTED: propionyl-CoA carboxylase alpha chain, mitochondrial [Sus scrofa]	18.19	9	9	1.8	3.25	1.8	0.26	0.51	0.26	0.05	0
	737	gi|335287187	Sus scrofa	PREDICTED: ATP synthase subunit b, mitochondrial [Sus scrofa]	18.11	8	8	1.25	2.75	2.21	0.1	0.44	0.34	0.81	0.04
	738	gi|350593792	Sus scrofa	PREDICTED: nucleolar protein 58 [Sus scrofa]	18.1	9	9	1.19	1.5	1.26	0.08	0.18	0.1	0.31	0.05
	739	gi|222136590	Sus scrofa	proteasome subunit alpha type-5 [Sus scrofa]	18.07	7	7	0.83	0.62	0.74	-0.08	-0.21	-0.13	0.5	0.39
	740	gi|311273575	Sus scrofa	PREDICTED: NAD kinase domain-containing protein 1 isoform 1 [Sus scrofa]	18.06	8	8	0.77	1.58	2.05	-0.11	0.2	0.31	0.46	0.08
	741	gi|335281115	Sus scrofa	PREDICTED: nuclear pore complex protein Nup214 [Sus scrofa]	18.04	7	7	1.04	0.98	0.95	0.02	-0.01	-0.02	0.56	0.78
	742	gi|343887420	Sus scrofa	transcription elongation factor A protein 1 [Sus scrofa]	18.04	9	9	1.2	0.51	0.42	0.08	-0.29	-0.37	0.7	0.42
	743	gi|456752994	Sus scrofa	GRB10 interacting GYF protein 2 tv3 [Sus scrofa]	18.03	5	5	0.99	0.96	0.97	0	-0.02	-0.01	0.85	0.47
	744	gi|311274646	Sus scrofa	PREDICTED: casein kinase II subunit alpha-like isoform 2 [Sus scrofa]	18.03	9	9	0.72	0.69	0.95	-0.14	-0.16	-0.02	0.3	0.1
	745	gi|311250234	Sus scrofa	PREDICTED: eukaryotic peptide chain release factor subunit 1-like [Sus scrofa]	18.03	6	6	0.83	0.62	0.74	-0.08	-0.21	-0.13	0.98	0.1
	746	gi|311246136	Sus scrofa	PREDICTED: E3 ubiquitin-protein ligase BRE1A-like [Sus scrofa]	18	6	5	0.94	0.99	1.06	-0.03	0	0.02	0.55	1
	747	gi|5805339	Sus scrofa	glycoprotein IIIa [Sus scrofa]	17.98	8	8	0.99	2.13	2.15	0	0.33	0.33	0.49	0
	748	gi|62208258	Sus scrofa	cytochrome c-like protein [Sus scrofa]	17.96	8	8	1.28	1.85	1.45	0.11	0.27	0.16	0.99	0.14
	749	gi|350529438	Sus scrofa	prefoldin subunit 3 [Sus scrofa]	17.95	10	10	0.95	0.6	0.63	-0.02	-0.22	-0.2	0.99	0.05
	750	gi|229892828	Sus scrofa	protein arginine N-methyltransferase 5 [Sus scrofa]	17.95	8	8	0.95	0.52	0.55	-0.02	-0.28	-0.26	0.6	0.01
	751	gi|6093657	Sus scrofa	RecName: Full=Propionyl-CoA carboxylase beta chain, mitochondrial; Short=PCCase subunit beta; AltName: Full=Propanoyl-CoA:carbon dioxide ligase subunit beta; Flags: Precursor	17.92	9	9	2.33	6.85	2.94	0.37	0.84	0.47	0.13	0
	752	gi|311253822	Sus scrofa	PREDICTED: tyrosine-protein kinase Lyn-like [Sus scrofa]	17.91	7	7	0.51	0.54	1.07	-0.29	-0.26	0.03	0.19	0.06
	753	gi|8132993	Sus scrofa	micromolar calcium-activated neutral protease 1 isoform A [Sus scrofa]	17.91	8	8	0.97	0.95	0.97	-0.01	-0.02	-0.01	0.96	0.5
	754	gi|311248005	Sus scrofa	PREDICTED: N-acetyltransferase 10 [Sus scrofa]	17.9	8	8	0.79	1.33	1.69	-0.1	0.12	0.23	0.51	0.11
	755	gi|335297289	Sus scrofa	PREDICTED: septin-9-like [Sus scrofa]	17.83	6	6	0.49	0.63	1.29	-0.31	-0.2	0.11	0.18	0.27
	756	gi|335306715	Sus scrofa	PREDICTED: N-alpha-acetyltransferase 10, NatA catalytic subunit-like isoform 2 [Sus scrofa]	17.77	9	9	1.11	0.71	0.64	0.04	-0.15	-0.19	0.36	0.38
	757	gi|350579679	Sus scrofa	PREDICTED: niban-like protein 1-like [Sus scrofa]	17.75	8	8	0.96	0.98	1.02	-0.02	-0.01	0.01	0.68	0.96
	758	gi|311262216	Sus scrofa	PREDICTED: LOW QUALITY PROTEIN: signal recognition particle 72 kDa protein-like [Sus scrofa]	17.71	7	7	2	2.07	1.04	0.3	0.32	0.02	0.06	0.14
	759	gi|346986281	Sus scrofa	serine/arginine-rich splicing factor 10 isoform 1 [Sus scrofa]	17.71	8	8	1.06	1.03	0.97	0.02	0.01	-0.01	0.22	0.44
	760	gi|335292522	Sus scrofa	PREDICTED: proteasome subunit beta type-5 [Sus scrofa]	17.69	9	9	0.65	0.34	0.52	-0.18	-0.46	-0.28	0.14	0
	761	gi|326633214	Sus scrofa	ubiquitin-conjugating enzyme E2 variant 1 [Sus scrofa]	17.68	2	2	0.92	0.42	0.45	-0.04	-0.38	-0.34	0.92	0.16
	762	gi|350584868	Sus scrofa	PREDICTED: Golgi apparatus protein 1-like isoform 2 [Sus scrofa]	17.66	7	8	0.24	0.47	1.98	-0.62	-0.33	0.3	0	0
	763	gi|47522840	Sus scrofa	epidermal growth factor receptor precursor [Sus scrofa]	17.61	9	9	0.98	0.98	1	-0.01	-0.01	0	0.94	0.68
	764	gi|350589556	Sus scrofa	PREDICTED: ATP-dependent zinc metalloprotease YME1L1-like, partial [Sus scrofa]	17.61	8	8	0.63	0.8	1.27	-0.2	-0.1	0.1	0.28	0.49
	765	gi|298677090	Sus scrofa	superoxide dismutase [Cu-Zn] [Sus scrofa]	17.6	8	8	0.63	0.3	0.48	-0.2	-0.52	-0.32	0.01	0
	766	gi|417515707	Sus scrofa	lysosomal alpha-mannosidase precursor [Sus scrofa]	17.59	9	9	0.41	0.74	1.79	-0.38	-0.13	0.25	0.01	0.26
	767	gi|335290197	Sus scrofa	PREDICTED: LOW QUALITY PROTEIN: 40S ribosomal protein S9-like, partial [Sus scrofa]	17.58	1	1	0.84	1.03	1.22	-0.08	0.01	0.09	0.49	0.77
	768	gi|298160991	Sus scrofa	actin-related protein 2/3 complex subunit 2 [Sus scrofa]	17.57	8	8	0.76	0.42	0.55	-0.12	-0.38	-0.26	0.38	0.01
	769	gi|456753166	Sus scrofa	serpin peptidase inhibitor, clade B (ovalbumin), member 1 tv1 [Sus scrofa]	17.56	8	8	0.84	1.43	1.71	-0.08	0.16	0.23	0.1	0.53
	770	gi|417515499	Sus scrofa	nuclear factor NF-kappa-B p100 subunit isoform b [Sus scrofa]	17.55	8	8	1.04	1.07	1.03	0.02	0.03	0.01	0.42	0.38
	771	gi|345199288	Sus scrofa	protein phosphatase 1, regulatory (inhibitor) subunit 7 [Sus scrofa]	17.54	8	8	1.04	0.97	0.94	0.02	-0.01	-0.03	0.2	0.95
	772	gi|345090979	Sus scrofa	NADH dehydrogenase (ubiquinone) Fe-S protein 3, 30kDa (NADH-coenzyme Q reductase) [Sus scrofa]	17.53	9	9	1.42	2.54	1.79	0.15	0.4	0.25	0.23	0.01
	774	gi|350591701	Sus scrofa	PREDICTED: Golgi integral membrane protein 4 [Sus scrofa]	17.53	8	8	2.31	1.66	0.72	0.36	0.22	-0.14	0.01	0.06
	775	gi|335304480	Sus scrofa	PREDICTED: sorting nexin-5 isoform 2 [Sus scrofa]	17.52	9	9	0.8	0.65	0.81	-0.1	-0.19	-0.09	0.54	0.05
	776	gi|346716275	Sus scrofa	dnaJ homolog subfamily B member 11 precursor [Sus scrofa]	17.48	7	7	2.63	4.74	1.8	0.42	0.68	0.26	0.01	0
	777	gi|350588020	Sus scrofa	PREDICTED: protein transport protein Sec31A [Sus scrofa]	17.46	9	9	2.05	1.32	0.64	0.31	0.12	-0.19	0.03	0.49
	778	gi|348605266	Sus scrofa	ribosomal protein S13 [Sus scrofa]	17.45	7	7	0.91	0.96	1.06	-0.04	-0.02	0.02	0.02	0.13
	779	gi|75070176	Sus scrofa	RecName: Full=Cofilin-2; AltName: Full=Cofilin, muscle isoform	17.44	6	6	0.93	0.92	0.99	-0.03	-0.04	0	0.27	0.1
	780	gi|154147607	Sus scrofa	calpain-2 catalytic subunit [Sus scrofa]	17.39	8	8	0.99	0.65	0.66	0	-0.18	-0.18	0.93	0.07
	781	gi|75073672	Sus scrofa	RecName: Full=Calcium/calmodulin-dependent protein kinase type II subunit delta; Short=CaM kinase II subunit delta; Short=CaMK-II subunit delta	17.36	7	7	1.07	1.63	1.53	0.03	0.21	0.18	0.65	0.03
	782	gi|350586208	Sus scrofa	PREDICTED: epidermal growth factor receptor substrate 15 [Sus scrofa]	17.36	8	8	0.42	0.88	2.11	-0.38	-0.06	0.32	0.01	0.54
	783	gi|346644699	Sus scrofa	protein SET [Sus scrofa]	17.36	6	6	0.73	0.61	0.83	-0.14	-0.22	-0.08	0.26	0.08
	784	gi|350589440	Sus scrofa	PREDICTED: Golgi membrane protein 1-like [Sus scrofa]	17.35	6	6	1.79	2.73	1.53	0.25	0.44	0.18	0.13	0.01
	785	gi|346421343	Sus scrofa	ribosomal protein S10 [Sus scrofa]	17.35	6	6	1.58	0.53	0.33	0.2	-0.28	-0.48	0.3	0.38
	786	gi|350536125	Sus scrofa	carnitine O-palmitoyltransferase 2, mitochondrial precursor [Sus scrofa]	17.31	7	7	1.5	2.61	1.74	0.18	0.42	0.24	0.24	0
	787	gi|350588551	Sus scrofa	PREDICTED: pleckstrin homology-like domain family B member 1-like, partial [Sus scrofa]	17.27	9	9	0.47	0.51	1.1	-0.33	-0.29	0.04	0.08	0.35
	789	gi|295442674	Sus scrofa	2,4-dienoyl-CoA reductase 1 [Sus scrofa]	17.24	8	8	1.33	3.31	2.49	0.12	0.52	0.4	0.38	0
	790	gi|335294265	Sus scrofa	PREDICTED: tripeptidyl-peptidase 1-like [Sus scrofa]	17.22	6	6	1.87	2.78	1.49	0.27	0.44	0.17	0.41	0.01
	791	gi|335297257	Sus scrofa	PREDICTED: brain-specific angiogenesis inhibitor 1-associated protein 2-like [Sus scrofa]	17.14	8	8	0.45	0.64	1.43	-0.35	-0.19	0.16	0.01	0.09
	792	gi|350583346	Sus scrofa	PREDICTED: ubiquitin associated protein 2-like isoform 3 [Sus scrofa]	17.14	6	6	7.18	1.18	0.16	0.86	0.07	-0.78	0	0.56
	793	gi|350583618	Sus scrofa	PREDICTED: lipoamide acyltransferase component of branched-chain alpha-keto acid dehydrogenase complex, mitochondrial isoform 1 [Sus scrofa]	17.13	8	8	1.82	2.91	1.6	0.26	0.46	0.2	0.01	0
	794	gi|90024980	Sus scrofa	peroxisomal enoyl coenzyme A hydratase 1 [Sus scrofa]	17.09	8	8	0.79	3.37	4.29	-0.1	0.53	0.63	0.88	0
	795	gi|335281715	Sus scrofa	PREDICTED: L-asparaginase-like [Sus scrofa]	17.08	7	7	0.6	0.64	1.07	-0.22	-0.19	0.03	0.26	0.83
	796	gi|308081427	Sus scrofa	hydroxysteroid dehydrogenase-like protein 2 [Sus scrofa]	17.08	8	8	1.54	3.4	2.21	0.19	0.53	0.34	0.63	0.01
	797	gi|311253960	Sus scrofa	PREDICTED: NADH dehydrogenase [ubiquinone] iron-sulfur protein 2, mitochondrial [Sus scrofa]	17.04	8	8	1.15	1.75	1.53	0.06	0.24	0.18	0.59	0.05
	798	gi|335301159	Sus scrofa	PREDICTED: huntingtin-interacting protein 1-related protein [Sus scrofa]	17.03	6	6	0.63	0.92	1.47	-0.2	-0.04	0.17	0.03	0.43
	799	gi|98283620	Sus scrofa	mitochondrial NAD+isocitrate dehydrogenase 3 beta variant 3 [Sus scrofa]	17.02	8	8	2.13	3.98	1.87	0.33	0.6	0.27	0.06	0
	800	gi|346227224	Sus scrofa	ribosomal protein L13a isoform 2 [Sus scrofa]	17.01	7	7	0.28	0.54	1.94	-0.56	-0.27	0.29	0.05	0.32
	801	gi|329663948	Sus scrofa	ras GTPase-activating protein-binding protein 1 [Sus scrofa]	16.99	8	7	2.19	0.9	0.41	0.34	-0.04	-0.38	0.09	0.73
	802	gi|350578679	Sus scrofa	PREDICTED: myelin expression factor 2-like isoform 1 [Sus scrofa]	16.97	7	7	1.06	1	0.95	0.02	0	-0.02	0.41	0.72
	803	gi|335301657	Sus scrofa	PREDICTED: coiled-coil domain-containing protein 6 [Sus scrofa]	16.93	8	8	1	0.95	0.95	0	-0.02	-0.02	0.77	0.47
	804	gi|417515599	Sus scrofa	ATP-binding cassette, sub-family F (GCN20), member 3 [Sus scrofa]	16.93	8	8	0.54	0.65	1.19	-0.26	-0.19	0.08	0.13	0.21
	805	gi|417515728	Sus scrofa	obg-like ATPase 1 isoform 2 [Sus scrofa]	16.92	8	8	0.95	0.56	0.59	-0.02	-0.25	-0.23	0.85	0.08
	806	gi|311275461	Sus scrofa	PREDICTED: filamin-C isoform 3 [Sus scrofa]	16.86	6	6	0.89	0.53	0.6	-0.05	-0.27	-0.22	0.89	0.19
	807	gi|116175275	Sus scrofa	transformer-2 protein homolog beta [Sus scrofa]	16.86	7	7	0.98	0.91	0.93	-0.01	-0.04	-0.03	0.79	0.47
	808	gi|350593631	Sus scrofa	PREDICTED: LOW QUALITY PROTEIN: alkyldihydroxyacetonephosphate synthase, peroxisomal [Sus scrofa]	16.83	8	8	2.01	4.06	2.01	0.3	0.61	0.3	0.2	0
	809	gi|354549569	Sus scrofa	Y box binding protein 1 [Sus scrofa]	16.8	3	3	1.17	1.05	0.9	0.07	0.02	-0.05	0.02	0.06
	810	gi|350590849	Sus scrofa	PREDICTED: DNA-directed RNA polymerase II subunit RPB1 [Sus scrofa]	16.78	7	7	0.49	0.51	1.04	-0.31	-0.29	0.02	0	0.02
	811	gi|118403762	Sus scrofa	extracellular superoxide dismutase precursor [Sus scrofa]	16.78	3	3	11.27	11.48	1.02	1.05	1.06	0.01	0.01	0.01
	812	gi|311248396	Sus scrofa	PREDICTED: endophilin-A2-like [Sus scrofa]	16.73	8	8	1.07	1.03	0.96	0.03	0.01	-0.02	0.7	0.61
	813	gi|212549657	Sus scrofa	adapter molecule crk [Sus scrofa]	16.73	7	7	0.97	0.95	0.97	-0.01	-0.02	-0.01	0.61	0.54
	814	gi|350585922	Sus scrofa	PREDICTED: adenylyl cyclase-associated protein 1, partial [Sus scrofa]	16.71	8	8	0.99	0.63	0.63	0	-0.2	-0.2	0.87	0.05
	815	gi|52783791	Sus scrofa	RecName: Full=40S ribosomal protein S21	16.69	5	5	0.67	0.52	0.77	-0.17	-0.29	-0.12	0.19	0.19
	816	gi|47523464	Sus scrofa	dolichyl-diphosphooligosaccharide--protein glycosyltransferase 48 kDa subunit precursor [Sus scrofa]	16.68	7	7	1.58	2.42	1.53	0.2	0.38	0.18	0.21	0.08
	817	gi|417515647	Sus scrofa	superkiller viralicidic activity 2-like 2 [Sus scrofa]	16.65	7	7	0.5	0.48	0.96	-0.3	-0.32	-0.02	0.08	0.04
	818	gi|350591057	Sus scrofa	PREDICTED: villin-like [Sus scrofa]	16.64	8	8	0.33	0.69	2.09	-0.48	-0.16	0.32	0	0.38
	819	gi|343780950	Sus scrofa	39S ribosomal protein L40, mitochondrial isoform 1 [Sus scrofa]	16.63	8	8	1.45	2.01	1.39	0.16	0.3	0.14	0.36	0.05
	820	gi|346716308	Sus scrofa	RNA-binding protein 14 [Sus scrofa]	16.61	7	7	1.94	2.25	1.16	0.29	0.35	0.06	0.05	0.01
	821	gi|308208140	Sus scrofa	P58IPK [Sus scrofa]	16.59	8	8	1.09	1.56	1.43	0.04	0.19	0.16	0.67	0.12
	822	gi|311247963	Sus scrofa	PREDICTED: apoptosis inhibitor 5 isoform 1 [Sus scrofa]	16.56	8	8	0.86	0.62	0.72	-0.07	-0.21	-0.14	0.57	0.09
	823	gi|350587143	Sus scrofa	PREDICTED: legumain [Sus scrofa]	16.55	7	7	0.94	0.98	1.05	-0.03	-0.01	0.02	0.74	0.27
	824	gi|335281869	Sus scrofa	PREDICTED: FACT complex subunit SSRP1 [Sus scrofa]	16.55	6	6	1.03	0.99	0.96	0.01	0	-0.02	0.82	0.66
	825	gi|311248940	Sus scrofa	PREDICTED: growth arrest and DNA damage-inducible proteins-interacting protein 1-like [Sus scrofa]	16.52	8	8	0.9	1.72	1.92	-0.05	0.24	0.28	0.99	0
	826	gi|311247138	Sus scrofa	PREDICTED: AH receptor-interacting protein-like [Sus scrofa]	16.51	8	8	0.9	0.95	1.06	-0.04	-0.02	0.02	0.1	0.42
	827	gi|77745212	Sus scrofa	procollagen-lysine 2-oxoglutarate 5-dioxygenase 2 [Sus scrofa]	16.51	8	8	1.61	0.9	0.56	0.21	-0.04	-0.25	0.22	0.36
	828	gi|350594057	Sus scrofa	PREDICTED: leucine-rich repeat flightless-interacting protein 2-like [Sus scrofa]	16.5	2	2	0.95	0.9	0.95	-0.02	-0.05	-0.02	0.99	0.6
	829	gi|297591979	Sus scrofa	ornithine aminotransferase, mitochondrial [Sus scrofa]	16.49	6	6	1.87	1.39	0.74	0.27	0.14	-0.13	0.05	0.12
	830	gi|350591111	Sus scrofa	PREDICTED: kinesin-like protein KIF15-like, partial [Sus scrofa]	16.48	5	5	1	0.95	0.95	0	-0.02	-0.02	0.91	0.45
	831	gi|417515764	Sus scrofa	E3 ubiquitin/ISG15 ligase TRIM25 [Sus scrofa]	16.46	6	6	1.06	2.23	2.11	0.02	0.35	0.32	0.35	0.02
	832	gi|350588971	Sus scrofa	PREDICTED: LOW QUALITY PROTEIN: cullin-1-like [Sus scrofa]	16.45	9	9	0.68	0.41	0.6	-0.17	-0.39	-0.22	0.07	0
	833	gi|357593603	Sus scrofa	uncharacterized protein LOC100156358 [Sus scrofa]	16.44	7	7	1.8	0.78	0.43	0.26	-0.11	-0.36	0.05	0.29
	834	gi|160333771	Sus scrofa	cleavage stimulation factor subunit 1 [Sus scrofa]	16.43	8	8	0.79	0.95	1.19	-0.1	-0.02	0.08	0.37	0.5
	835	gi|311269853	Sus scrofa	PREDICTED: choline-phosphate cytidylyltransferase A [Sus scrofa]	16.42	7	7	1.29	1.6	1.24	0.11	0.2	0.09	0.52	0.09
	836	gi|456752987	Sus scrofa	glycosyltransferase 25 domain containing 1 [Sus scrofa]	16.36	7	7	1.8	2.21	1.22	0.26	0.34	0.09	0.08	0.01
	837	gi|350593146	Sus scrofa	PREDICTED: hypothetical protein LOC100154421 [Sus scrofa]	16.31	5	5	0.7	1.51	2.17	-0.16	0.18	0.34	0.88	0.15
	838	gi|311262314	Sus scrofa	PREDICTED: G-rich sequence factor 1-like [Sus scrofa]	16.29	5	5	0.97	1.02	1.05	-0.01	0.01	0.02	0.44	0.82
	839	gi|311275253	Sus scrofa	PREDICTED: single-stranded DNA-binding protein, mitochondrial-like isoform 1 [Sus scrofa]	16.28	4	4	1.91	2.63	1.38	0.28	0.42	0.14	0.04	0
	840	gi|238018148	Sus scrofa	ADP-ribosylation factor 1 [Sus scrofa]	16.26	1	1	0.93	0.82	0.89	-0.03	-0.08	-0.05	0.79	0.61
	841	gi|347300394	Sus scrofa	vesicle-fusing ATPase [Sus scrofa]	16.21	8	8	1.31	1.64	1.26	0.12	0.22	0.1	0.51	0.13
	842	gi|347300387	Sus scrofa	60S ribosomal protein L17 [Sus scrofa]	16.2	6	6	2.01	1.58	0.79	0.3	0.2	-0.1	0	0
	843	gi|347300376	Sus scrofa	28S ribosomal protein S9, mitochondrial [Sus scrofa]	16.17	8	8	0.54	1.67	3.08	-0.26	0.22	0.49	0.44	0.06
	844	gi|350585841	Sus scrofa	PREDICTED: alpha-taxilin [Sus scrofa]	16.16	8	8	0.94	0.62	0.66	-0.03	-0.21	-0.18	0.69	0.03
	845	gi|219521964	Sus scrofa	long-chain-fatty-acid--CoA ligase 3 [Sus scrofa]	16.15	6	6	2.4	1.39	0.58	0.38	0.14	-0.24	0.13	0.74
	846	gi|335293559	Sus scrofa	PREDICTED: DNA-directed RNA polymerase II subunit RPB2 [Sus scrofa]	16.15	6	6	0.55	0.51	0.92	-0.26	-0.3	-0.04	0.03	0.06
	847	gi|350589013	Sus scrofa	PREDICTED: calcyclin-binding protein-like [Sus scrofa]	16.12	5	5	0.97	0.34	0.35	-0.01	-0.47	-0.46	0.9	0.16
	848	gi|346644842	Sus scrofa	NOP2 nucleolar protein homolog [Sus scrofa]	16.11	7	7	0.95	0.98	1.03	-0.02	-0.01	0.01	0.49	0.8
	849	gi|335306025	Sus scrofa	PREDICTED: coiled-coil domain-containing protein 22 [Sus scrofa]	16.1	8	8	0.61	0.74	1.21	-0.21	-0.13	0.08	0.11	0.27
	850	gi|178056236	Sus scrofa	RNA-binding protein 4B [Sus scrofa]	16.08	8	8	1.02	1.79	1.75	0.01	0.25	0.24	0.66	0.14
	851	gi|350581669	Sus scrofa	PREDICTED: acyl-coenzyme A synthetase ACSM2B, mitochondrial [Sus scrofa]	16.06	6	6	0.37	1.56	4.21	-0.43	0.19	0.62	0	0.03
	852	gi|350584209	Sus scrofa	PREDICTED: ubiquitin carboxyl-terminal hydrolase 15 isoform 2 [Sus scrofa]	16.06	7	7	0.72	0.59	0.82	-0.14	-0.23	-0.09	0.36	0.28
	853	gi|122131847	Sus scrofa	RecName: Full=U1 small nuclear ribonucleoprotein A; Short=U1 snRNP A; Short=U1-A; Short=U1A	16.03	4	4	0.94	0.89	0.95	-0.03	-0.05	-0.02	0.4	0.33
	854	gi|178056464	Sus scrofa	beta-hexosaminidase subunit alpha precursor [Sus scrofa]	16.01	7	7	0.38	1.07	2.83	-0.42	0.03	0.45	0.02	0.57
	855	gi|75043336	Sus scrofa	RecName: Full=Stathmin	15.97	7	7	0.65	0.35	0.53	-0.19	-0.46	-0.27	0.31	0.02
	856	gi|350581805	Sus scrofa	PREDICTED: transcription elongation factor B polypeptide 2-like [Sus scrofa]	15.97	7	7	0.98	0.95	0.97	-0.01	-0.02	-0.01	0.91	0.27
	857	gi|311247120	Sus scrofa	PREDICTED: NADH dehydrogenase [ubiquinone] flavoprotein 1, mitochondrial-like isoform 2 [Sus scrofa]	15.94	6	6	1.45	2.36	1.63	0.16	0.37	0.21	0.2	0
	858	gi|350589140	Sus scrofa	PREDICTED: centromere protein F [Sus scrofa]	15.93	6	6	0.56	1.26	2.23	-0.25	0.1	0.35	0.14	0.38
	859	gi|189307326	Sus scrofa	visfatin variant 1 [Sus scrofa]	15.93	8	8	1.05	1.02	0.97	0.02	0.01	-0.01	0.29	0.8
	860	gi|311252403	Sus scrofa	PREDICTED: sepiapterin reductase-like [Sus scrofa]	15.92	8	8	0.53	0.46	0.86	-0.27	-0.34	-0.06	0.06	0.03
	861	gi|311254975	Sus scrofa	PREDICTED: NADH-cytochrome b5 reductase 3-like [Sus scrofa]	15.91	7	7	1.49	1.77	1.19	0.17	0.25	0.08	0.11	0.04
	862	gi|335290628	Sus scrofa	PREDICTED: LOW QUALITY PROTEIN: heterochromatin protein 1-binding protein 3 [Sus scrofa]	15.91	7	7	1.21	3.4	2.81	0.08	0.53	0.45	0.64	0
	863	gi|417515930	Sus scrofa	signal recognition particle receptor subunit alpha [Sus scrofa]	15.89	7	7	2.83	3.02	1.07	0.45	0.48	0.03	0	0
	864	gi|350276172	Sus scrofa	leucine-rich repeat-containing protein 59 [Sus scrofa]	15.89	7	7	1.56	3.1	2	0.19	0.49	0.3	0.87	0.07
	865	gi|350594878	Sus scrofa	PREDICTED: RNA-binding protein 12 isoform 3 [Sus scrofa]	15.86	8	8	1.19	0.8	0.67	0.08	-0.1	-0.17	0.81	0.33
	866	gi|150251019	Sus scrofa	adenylate kinase 3-like 1 [Sus scrofa]	15.85	7	7	2.05	4.06	1.98	0.31	0.61	0.3	0.12	0
	867	gi|148887342	Sus scrofa	RecName: Full=ATPase inhibitor, mitochondrial; AltName: Full=Inhibitor of F(1)F(o)-ATPase; Short=IF(1); Short=IF1; Flags: Precursor	15.84	7	7	1.72	2.83	1.64	0.24	0.45	0.22	0.35	0
	868	gi|335306870	Sus scrofa	PREDICTED: protein S100-A2-like [Sus scrofa]	15.83	7	7	1.17	0.56	0.48	0.07	-0.25	-0.32	0.71	0.11
	869	gi|37039799	Sus scrofa	envelope protein [Sus scrofa]	15.83	1	1	3.47	3.1	0.9	0.54	0.49	-0.05	0.31	0.33
	870	gi|311252326	Sus scrofa	PREDICTED: mannosyl-oligosaccharide glucosidase [Sus scrofa]	15.82	8	8	1.39	2.09	1.5	0.14	0.32	0.18	0.75	0.07
	871	gi|350591495	Sus scrofa	PREDICTED: coatomer subunit gamma [Sus scrofa]	15.81	6	6	0.58	0.42	0.72	-0.24	-0.38	-0.14	0.01	0
	872	gi|456753288	Sus scrofa	eukaryotic translation initiation factor 5 tv1 [Sus scrofa]	15.8	7	6	1.77	0.79	0.45	0.25	-0.1	-0.35	0.44	0.38
	873	gi|194042318	Sus scrofa	PREDICTED: putative hexokinase HKDC1 [Sus scrofa]	15.78	8	8	0.95	0.98	1.04	-0.02	-0.01	0.02	0.28	0.99
	874	gi|346986432	Sus scrofa	ras homolog gene family, member A [Sus scrofa]	15.78	4	4	0.54	0.64	1.18	-0.27	-0.2	0.07	0.15	0.1
	875	gi|350579921	Sus scrofa	PREDICTED: dipeptidyl peptidase 3-like isoform 1 [Sus scrofa]	15.78	7	7	0.93	0.59	0.64	-0.03	-0.23	-0.2	0.69	0.03
	876	gi|47523158	Sus scrofa	glutathione S-transferase A2 [Sus scrofa]	15.78	6	6	0.31	0.09	0.3	-0.5	-1.03	-0.52	0	0
	877	gi|122131841	Sus scrofa	RecName: Full=Serine/arginine-rich splicing factor 2; AltName: Full=Splicing component, 35 kDa; AltName: Full=Splicing factor SC35; Short=SC-35; AltName: Full=Splicing factor, arginine/serine-rich 2	15.77	7	7	0.9	0.51	0.56	-0.05	-0.3	-0.25	0.86	0.01
	878	gi|350579496	Sus scrofa	PREDICTED: proteasome-associated protein ECM29 homolog [Sus scrofa]	15.74	7	7	0.52	0.61	1.18	-0.28	-0.21	0.07	0.03	0.27
	879	gi|148235351	Sus scrofa	NADH dehydrogenase ubiquinone flavoprotein 2 [Sus scrofa]	15.74	6	6	0.79	2.49	3.13	-0.1	0.4	0.5	0.63	0
	880	gi|350590194	Sus scrofa	PREDICTED: 26S proteasome non-ATPase regulatory subunit 12-like [Sus scrofa]	15.73	7	6	1.03	0.97	0.95	0.01	-0.01	-0.02	0.59	0.58
	881	gi|303304923	Sus scrofa	aminopeptidase T [Sus scrofa]	15.72	8	8	0.88	0.38	0.43	-0.06	-0.42	-0.36	0.64	0.01
	882	gi|346986418	Sus scrofa	DnaJ (Hsp40) homolog, subfamily B, member 1 [Sus scrofa]	15.71	7	7	1.01	1.02	1.01	0	0.01	0	0.92	0.9
	883	gi|350591634	Sus scrofa	PREDICTED: eukaryotic translation initiation factor 2A, partial [Sus scrofa]	15.71	6	7	0.93	0.56	0.6	-0.03	-0.25	-0.22	0.8	0.11
	884	gi|335280672	Sus scrofa	PREDICTED: aldehyde dehydrogenase X, mitochondrial [Sus scrofa]	15.68	5	5	0.33	1.28	3.91	-0.48	0.11	0.59	0.11	0.28
	885	gi|311259546	Sus scrofa	PREDICTED: CTP synthase 1-like [Sus scrofa]	15.68	7	7	1.56	0.8	0.52	0.19	-0.1	-0.29	0.51	0.4
	886	gi|392508159	Sus scrofa	Sec23 homolog B [Sus scrofa]	15.63	5	5	0.85	0.44	0.52	-0.07	-0.36	-0.28	0.65	0.05
	887	gi|350595062	Sus scrofa	PREDICTED: extended synaptotagmin-2 [Sus scrofa]	15.59	7	7	1.75	2	1.14	0.24	0.3	0.06	0.01	0
	888	gi|311259613	Sus scrofa	PREDICTED: 40S ribosomal protein S5-like isoform 1 [Sus scrofa]	15.59	6	6	0.5	0.26	0.52	-0.3	-0.58	-0.28	0.03	0
	889	gi|417515891	Sus scrofa	N-acetylglucosamine-6-sulfatase precursor [Sus scrofa]	15.59	7	7	0.58	1.5	2.58	-0.24	0.18	0.41	0.25	0.16
	890	gi|81174752	Sus scrofa	microtubule-associated protein RP/EB family member 1 [Sus scrofa]	15.58	5	5	1.8	0.77	0.43	0.26	-0.11	-0.37	0.02	0.88
	891	gi|350582986	Sus scrofa	PREDICTED: eukaryotic translation initiation factor 3 subunit E [Sus scrofa]	15.58	8	8	0.49	0.31	0.64	-0.31	-0.51	-0.2	0.35	0
	892	gi|350584885	Sus scrofa	PREDICTED: splicing factor 3B subunit 3-like [Sus scrofa]	15.46	6	6	0.96	0.91	0.95	-0.02	-0.04	-0.02	0.52	0.58
	893	gi|350587675	Sus scrofa	PREDICTED: nuclear pore complex protein Nup54 isoform 2 [Sus scrofa]	15.45	7	7	1.02	1.04	1.02	0.01	0.02	0.01	0.66	0.65
	894	gi|158514031	Sus scrofa	RecName: Full=60S ribosomal protein L27	15.45	6	6	0.53	0.74	1.39	-0.27	-0.13	0.14	0.14	0.23
	895	gi|350594140	Sus scrofa	PREDICTED: neurolysin, mitochondrial-like [Sus scrofa]	15.43	6	6	0.93	0.99	1.07	-0.03	0	0.03	0.1	0.96
	896	gi|417515515	Sus scrofa	ATP-binding cassette, sub-family F (GCN20), member 1 [Sus scrofa]	15.41	6	6	0.97	0.94	0.96	-0.01	-0.03	-0.02	0.7	0.57
	897	gi|311258899	Sus scrofa	PREDICTED: poly(ADP-ribose) glycohydrolase ARH3-like [Sus scrofa]	15.38	5	5	1.05	0.99	0.95	0.02	0	-0.02	0.15	0.38
	898	gi|335308671	Sus scrofa	PREDICTED: 60S ribosomal protein L23a-like [Sus scrofa]	15.38	6	6	2.01	0.9	0.45	0.3	-0.04	-0.35	0.06	0.26
	899	gi|84028320	Sus scrofa	RecName: Full=Aldose 1-epimerase; AltName: Full=Galactose mutarotase	15.37	6	6	0.72	0.57	0.79	-0.14	-0.24	-0.1	0.34	0.12
	900	gi|350578964	Sus scrofa	PREDICTED: ATP-dependent Clp protease ATP-binding subunit clpX-like, mitochondrial-like [Sus scrofa]	15.36	8	8	0.82	2.03	2.47	-0.08	0.31	0.39	0.43	0.09
	901	gi|350595424	Sus scrofa	PREDICTED: chromobox protein homolog 3-like isoform 2 [Sus scrofa]	15.35	4	4	1.07	0.71	0.67	0.03	-0.15	-0.18	0.9	0.37
	902	gi|335306700	Sus scrofa	PREDICTED: isocitrate dehydrogenase [NAD] subunit gamma, mitochondrial-like [Sus scrofa]	15.34	6	6	1.08	1.85	1.72	0.03	0.27	0.24	0.49	0.04
	903	gi|56384247	Sus scrofa	ribosomal protein L7 [Sus scrofa]	15.34	0	1	0.09	0.37	3.98	-1.04	-0.44	0.6	0.01	0.05
	904	gi|311268663	Sus scrofa	PREDICTED: 3-ketoacyl-CoA thiolase A, peroxisomal isoform 1 [Sus scrofa]	15.3	6	6	1.71	3.22	1.89	0.23	0.51	0.28	0.21	0.05
	905	gi|297591959	Sus scrofa	farnesyl pyrophosphate synthase precursor [Sus scrofa]	15.29	8	8	0.67	0.16	0.24	-0.17	-0.79	-0.62	0.32	0
	906	gi|309243088	Sus scrofa	long-chain-fatty-acid--CoA ligase 1 [Sus scrofa]	15.25	6	6	0.96	0.95	0.99	-0.02	-0.02	0	0.37	0.19
	907	gi|350591026	Sus scrofa	PREDICTED: dolichyl-diphosphooligosaccharide--protein glycosyltransferase subunit STT3B [Sus scrofa]	15.25	6	6	0.7	1.33	1.89	-0.15	0.12	0.28	0.09	0.21
	908	gi|55983054	Sus scrofa	proteasome 26S subunit non-ATPase 4 [Sus scrofa]	15.23	5	5	1.07	1.04	0.97	0.03	0.02	-0.01	0.77	0.4
	909	gi|417515656	Sus scrofa	erythrocyte band 7 integral membrane protein isoform a [Sus scrofa]	15.21	6	6	0.66	1.02	1.54	-0.18	0.01	0.19	0.19	0.79
	910	gi|335284315	Sus scrofa	PREDICTED: RNA-binding protein FUS-like isoform 2 [Sus scrofa]	15.21	5	5	1.33	0.64	0.48	0.12	-0.19	-0.32	0.67	0.16
	911	gi|343488474	Sus scrofa	elongation factor 1-beta [Sus scrofa]	15.2	6	6	1.5	0.51	0.34	0.18	-0.29	-0.47	0.1	0.03
	912	gi|222090422	Sus scrofa	fatty acid desaturase 1 [Sus scrofa]	15.2	7	7	0.35	0.68	1.94	-0.46	-0.17	0.29	0.02	0.17
	913	gi|1709973	Sus scrofa	RecName: Full=60S ribosomal protein L10a	15.17	6	6	0.38	0.46	1.22	-0.42	-0.34	0.09	0	0.03
	914	gi|75074354	Sus scrofa	RecName: Full=Platelet-activating factor acetylhydrolase IB subunit alpha; AltName: Full=Lissencephaly-1 protein; Short=LIS-1; AltName: Full=PAF acetylhydrolase 45 kDa subunit; Short=PAF-AH 45 kDa subunit; AltName: Full=PAF-AH alpha; Short=PAFAH alpha	15.14	5	5	0.89	0.61	0.69	-0.05	-0.22	-0.16	0.91	0.02
	915	gi|47523692	Sus scrofa	thioredoxin [Sus scrofa]	15.14	5	5	2.23	1.02	0.46	0.35	0.01	-0.34	0.19	0.84
	916	gi|311248590	Sus scrofa	PREDICTED: mitochondrial import inner membrane translocase subunit TIM44 [Sus scrofa]	15.13	6	6	0.82	1.56	1.91	-0.09	0.19	0.28	0.43	0.14
	917	gi|335287650	Sus scrofa	PREDICTED: TRIO and F-actin-binding protein [Sus scrofa]	15.07	8	8	0.95	0.97	1.03	-0.02	-0.01	0.01	0.37	0.84
	918	gi|350593111	Sus scrofa	PREDICTED: SEC23-interacting protein [Sus scrofa]	15.07	5	5	0.98	0.95	0.97	-0.01	-0.02	-0.01	0.89	0.64
	919	gi|350591807	Sus scrofa	PREDICTED: replication factor C subunit 4-like [Sus scrofa]	15.06	7	7	0.51	0.69	1.36	-0.3	-0.16	0.13	0	0.01
	920	gi|335308271	Sus scrofa	PREDICTED: pre-mRNA-processing factor 6-like [Sus scrofa]	15.04	6	6	0.99	0.99	1	0	0	0	0.7	0.79
	921	gi|335289683	Sus scrofa	PREDICTED: LOW QUALITY PROTEIN: mitochondrial import inner membrane translocase subunit TIM50-like [Sus scrofa]	15.02	5	5	1.04	1.07	1.03	0.02	0.03	0.01	0.47	0.73
	922	gi|85542050	Sus scrofa	RecName: Full=Hypoxanthine-guanine phosphoribosyltransferase; Short=HGPRT; Short=HGPRTase	15.01	5	5	0.65	0.33	0.5	-0.18	-0.48	-0.3	0.36	0.02
	923	gi|196122273	Sus scrofa	alpha v integrin subunit variant [Sus scrofa]	14.99	6	6	2.19	3.6	1.64	0.34	0.56	0.22	0.01	0
	924	gi|311254260	Sus scrofa	PREDICTED: interleukin enhancer-binding factor 2 [Sus scrofa]	14.97	7	7	0.72	0.41	0.58	-0.14	-0.38	-0.24	0.33	0.01
	925	gi|346421423	Sus scrofa	peptidyl-prolyl cis-trans isomerase FKBP3 [Sus scrofa]	14.96	7	7	0.77	0.32	0.42	-0.12	-0.5	-0.38	0.36	0
	926	gi|311257796	Sus scrofa	PREDICTED: SUMO-activating enzyme subunit 1-like isoform 1 [Sus scrofa]	14.93	6	6	0.97	0.94	0.96	-0.01	-0.03	-0.02	0.15	0.32
	927	gi|345090991	Sus scrofa	phosphoribosyl pyrophosphate synthetase 2 [Sus scrofa]	14.93	4	4	0.98	1.12	1.14	-0.01	0.05	0.06	0.8	0.55
	928	gi|335281589	Sus scrofa	PREDICTED: 1-phosphatidylinositol-4,5-bisphosphate phosphodiesterase beta-3 isoform 2 [Sus scrofa]	14.92	7	7	1.01	0.97	0.96	0	-0.01	-0.02	0.98	0.37
	929	gi|75040507	Sus scrofa	RecName: Full=Heme-binding protein 1	14.92	7	7	1.01	1	0.99	0	0	0	0.83	0.73
	930	gi|297307137	Sus scrofa	ran-specific GTPase-activating protein [Sus scrofa]	14.9	6	6	1.85	0.95	0.52	0.27	-0.02	-0.29	0.51	0.26
	931	gi|335290646	Sus scrofa	PREDICTED: basement membrane-specific heparan sulfate proteoglycan core protein-like [Sus scrofa]	14.88	6	6	10.19	12.13	1.19	1.01	1.08	0.08	0	0
	932	gi|350579773	Sus scrofa	PREDICTED: U2 small nuclear ribonucleoprotein A' [Sus scrofa]	14.85	6	7	5.97	3.6	0.6	0.78	0.56	-0.22	0.22	0.74
	933	gi|229892818	Sus scrofa	prothymosin alpha [Sus scrofa]	14.84	1	1	0.52	0.49	0.94	-0.28	-0.31	-0.03	0.23	0.24
	934	gi|92090710	Sus scrofa	ADSS2 [Sus scrofa]	14.83	7	7	1.03	0.99	0.96	0.01	0	-0.02	1	0.89
	935	gi|312062795	Sus scrofa	mitogen-activated protein kinase 1 [Sus scrofa]	14.82	3	3	0.97	0.92	0.95	-0.01	-0.04	-0.02	0.72	0.4
	936	gi|346986253	Sus scrofa	protein transport protein Sec61 subunit alpha isoform 1 [Sus scrofa]	14.78	6	6	1.14	1.04	0.91	0.06	0.02	-0.04	0.22	0.5
	937	gi|350592247	Sus scrofa	PREDICTED: serine palmitoyltransferase 1-like [Sus scrofa]	14.74	3	3	1.01	1.01	1	0	0	0	0.92	0.93
	938	gi|194033860	Sus scrofa	PREDICTED: UV excision repair protein RAD23 homolog B [Sus scrofa]	14.73	6	6	0.97	0.44	0.46	-0.01	-0.35	-0.34	0.78	0.26
	939	gi|83026364	Sus scrofa	peroxisomal D3,D2-enoyl-CoA isomerase [Sus scrofa]	14.73	7	7	1.72	3.13	1.82	0.24	0.5	0.26	0.03	0
	940	gi|350589456	Sus scrofa	PREDICTED: ubiquilin-1 [Sus scrofa]	14.69	4	4	0.99	1.02	1.03	0	0.01	0.01	0.62	0.42
	941	gi|226741411	Sus scrofa	RecName: Full=ERO1-like protein alpha; Short=ERO1-L; Short=ERO1-L-alpha; AltName: Full=Endoplasmic oxidoreductin-1-like protein; AltName: Full=Oxidoreductin-1-L-alpha; Flags: Precursor	14.66	6	6	1.85	2.19	1.18	0.27	0.34	0.07	0.08	0.1
	942	gi|335290365	Sus scrofa	PREDICTED: LOW QUALITY PROTEIN: 45 kDa calcium-binding protein-like [Sus scrofa]	14.63	7	7	1.8	3.08	1.71	0.26	0.49	0.23	0.5	0
	943	gi|311252785	Sus scrofa	PREDICTED: serine/arginine-rich splicing factor 7-like isoform 1 [Sus scrofa]	14.61	7	7	0.69	0.7	1.02	-0.16	-0.16	0.01	0.45	0.2
	944	gi|162138264	Sus scrofa	putative superkiller viralicidic activity 2 protein [Sus scrofa]	14.61	5	5	0.77	0.5	0.65	-0.11	-0.3	-0.19	0.4	0.12
	945	gi|335310373	Sus scrofa	PREDICTED: hypothetical protein LOC100628225, partial [Sus scrofa]	14.6	2	2	1.33	1.79	1.34	0.12	0.25	0.13	0.51	0.31
	946	gi|335298275	Sus scrofa	PREDICTED: glyoxalase domain-containing protein 4-like [Sus scrofa]	14.58	6	6	1.53	1	0.65	0.18	0	-0.18	0.49	0.46
	947	gi|194041937	Sus scrofa	PREDICTED: alpha-centractin [Sus scrofa]	14.57	7	7	0.94	0.89	0.95	-0.03	-0.05	-0.02	0.48	0.25
	948	gi|298104080	Sus scrofa	ribosomal protein L30 [Sus scrofa]	14.56	5	5	0.94	0.89	0.95	-0.03	-0.05	-0.02	0.47	0.57
	949	gi|335310935	Sus scrofa	PREDICTED: NADH dehydrogenase [ubiquinone] 1 beta subcomplex subunit 10-like [Sus scrofa]	14.55	7	7	0.97	1.57	1.61	-0.01	0.2	0.21	0.5	0.05
	950	gi|356582360	Sus scrofa	ADP-ribosylation factor interacting protein 1 [Sus scrofa]	14.53	5	5	1.22	1.12	0.91	0.09	0.05	-0.04	0.28	0.55
	951	gi|335293186	Sus scrofa	PREDICTED: grpE protein homolog 1, mitochondrial-like isoform 1 [Sus scrofa]	14.53	7	7	2.78	3.84	1.38	0.44	0.58	0.14	0.03	0
	952	gi|51338616	Sus scrofa	RecName: Full=60S ribosomal protein L23; AltName: Full=Ribosomal protein L17	14.53	5	5	1.04	1.07	1.03	0.02	0.03	0.01	0.97	0.48
	953	gi|68445604	Sus scrofa	myosin Va [Sus scrofa]	14.49	6	6	0.64	0.98	1.53	-0.19	-0.01	0.18	0.04	0.63
	954	gi|350578774	Sus scrofa	PREDICTED: EH domain-containing protein 4, partial [Sus scrofa]	14.48	6	6	1.71	2	1.17	0.23	0.3	0.07	0.09	0.06
	955	gi|350587861	Sus scrofa	PREDICTED: LOW QUALITY PROTEIN: ankyrin-2, partial [Sus scrofa]	14.48	6	6	0.55	0.42	0.76	-0.26	-0.38	-0.12	0.07	0.01
	956	gi|350590514	Sus scrofa	PREDICTED: retinoid-inducible serine carboxypeptidase [Sus scrofa]	14.48	5	6	0.65	1.85	2.83	-0.18	0.27	0.45	0.25	0.05
	957	gi|335297337	Sus scrofa	PREDICTED: signal recognition particle 68 kDa protein-like [Sus scrofa]	14.46	7	7	1.07	1.03	0.96	0.03	0.01	-0.02	0.63	0.75
	958	gi|178056466	Sus scrofa	2-oxoisovalerate dehydrogenase subunit alpha, mitochondrial [Sus scrofa]	14.45	6	6	2.17	2.94	1.36	0.34	0.47	0.13	0.03	0.01
	959	gi|343478291	Sus scrofa	ribosomal protein L9 [Sus scrofa]	14.45	7	7	0.44	0.48	1.09	-0.35	-0.32	0.04	0.06	0.03
	960	gi|350593265	Sus scrofa	PREDICTED: ATP-dependent RNA helicase DDX18 [Sus scrofa]	14.42	5	5	1.61	0.63	0.39	0.21	-0.2	-0.41	0.49	0.51
	961	gi|51316555	Sus scrofa	RecName: Full=40S ribosomal protein S28	14.42	6	6	0.57	0.37	0.65	-0.24	-0.43	-0.19	0.02	0
	962	gi|54039123	Sus scrofa	RecName: Full=60S ribosomal protein L22; AltName: Full=Heparin-binding protein HBp15	14.39	4	4	0.79	1.18	1.49	-0.1	0.07	0.17	0.37	0.15
	963	gi|350578530	Sus scrofa	PREDICTED: sorting nexin-1 isoform 1 [Sus scrofa]	14.35	6	6	0.84	1.37	1.63	-0.08	0.14	0.21	0.22	0.87
	964	gi|350586833	Sus scrofa	PREDICTED: cytochrome c oxidase subunit 5A, mitochondrial-like isoform 2 [Sus scrofa]	14.35	4	4	1.61	3.73	2.31	0.21	0.57	0.36	0.16	0.02
	965	gi|350595673	Sus scrofa	PREDICTED: histone deacetylase 6-like [Sus scrofa]	14.35	6	6	1.01	1.02	1.01	0	0.01	0	0.67	0.53
	966	gi|194044992	Sus scrofa	PREDICTED: sorting nexin-12 [Sus scrofa]	14.33	5	5	0.52	0.52	1.01	-0.28	-0.28	0	0.45	0.25
	967	gi|311262218	Sus scrofa	PREDICTED: multifunctional protein ADE2 [Sus scrofa]	14.31	6	6	1.13	0.47	0.41	0.05	-0.33	-0.38	1	0.22
	968	gi|350579579	Sus scrofa	PREDICTED: 26S proteasome non-ATPase regulatory subunit 5 [Sus scrofa]	14.3	6	6	0.58	0.56	0.97	-0.24	-0.25	-0.01	0.07	0.03
	969	gi|417515732	Sus scrofa	proteasome subunit alpha type-2 [Sus scrofa]	14.28	4	4	1.04	1.01	0.97	0.02	0	-0.01	0.21	0.14
	970	gi|47523824	Sus scrofa	prostaglandin reductase 1 [Sus scrofa]	14.26	6	5	0.27	0.26	0.96	-0.56	-0.58	-0.02	0.23	0.09
	971	gi|311252000	Sus scrofa	PREDICTED: fumarylacetoacetate hydrolase domain-containing protein 2-like isoform 2 [Sus scrofa]	14.25	6	7	4.13	9.73	2.36	0.62	0.99	0.37	0.01	0
	972	gi|347300398	Sus scrofa	core histone macro-H2A.1 isoform 1 [Sus scrofa]	14.24	4	6	0.25	1.16	4.7	-0.61	0.06	0.67	0.24	0.58
	973	gi|311273371	Sus scrofa	PREDICTED: NADH dehydrogenase [ubiquinone] 1 alpha subcomplex subunit 10, mitochondrial-like [Sus scrofa]	14.23	7	7	1.87	3.34	1.79	0.27	0.52	0.25	0.06	0.01
	974	gi|335306212	Sus scrofa	PREDICTED: ATP-binding cassette sub-family B member 7, mitochondrial isoform 2 [Sus scrofa]	14.2	7	7	1.56	1.69	1.09	0.19	0.23	0.04	0.34	0.11
	975	gi|350592223	Sus scrofa	PREDICTED: lanosterol synthase-like [Sus scrofa]	14.19	7	7	1.24	3.28	2.65	0.09	0.52	0.42	0.72	0.01
	976	gi|456753042	Sus scrofa	adaptor-related protein complex 3, delta 1 subunit [Sus scrofa]	14.18	7	7	0.95	0.91	0.96	-0.02	-0.04	-0.02	0.58	0.25
	977	gi|194040962	Sus scrofa	PREDICTED: heat shock 70 kDa protein 13 [Sus scrofa]	14.16	7	7	6.49	6.08	0.94	0.81	0.78	-0.03	0	0
	978	gi|335294108	Sus scrofa	PREDICTED: ADP-ribose pyrophosphatase, mitochondrial isoform 1 [Sus scrofa]	14.16	5	6	9.46	17.86	1.89	0.98	1.25	0.28	0.05	0
	979	gi|350595980	Sus scrofa	PREDICTED: glucose-6-phosphate 1-dehydrogenase X-like [Sus scrofa]	14.16	4	2	0.33	0.14	0.43	-0.48	-0.84	-0.36	0.05	0
	980	gi|346716112	Sus scrofa	far upstream element (FUSE) binding protein 3 [Sus scrofa]	14.15	7	7	2	1.5	0.75	0.3	0.18	-0.12	0.18	0.44
	981	gi|311257281	Sus scrofa	PREDICTED: dnaJ homolog subfamily A member 2-like [Sus scrofa]	14.15	7	7	0.81	0.61	0.76	-0.09	-0.21	-0.12	0.72	0.17
	982	gi|343790870	Sus scrofa	adaptor-related protein complex 2, mu 1 subunit [Sus scrofa]	14.13	7	7	0.95	0.95	0.99	-0.02	-0.02	0	0.23	0.31
	983	gi|194037005	Sus scrofa	PREDICTED: ribonuclease UK114-like isoform 1 [Sus scrofa]	14.11	7	7	0.5	1.09	2.19	-0.3	0.04	0.34	0	0.44
	984	gi|178056732	Sus scrofa	guanine nucleotide-binding protein G(i) subunit alpha-2 [Sus scrofa]	14.09	5	5	0.56	0.73	1.31	-0.25	-0.14	0.12	0.22	0.62
	985	gi|311267438	Sus scrofa	PREDICTED: 60S ribosomal protein L19 [Sus scrofa]	14.09	6	6	4.41	1.77	0.4	0.64	0.25	-0.4	0.23	0.47
	986	gi|311248205	Sus scrofa	PREDICTED: eukaryotic translation initiation factor 4 gamma 2-like isoform 1 [Sus scrofa]	14.08	6	6	0.24	0.51	2.17	-0.63	-0.29	0.34	0.12	0.17
	987	gi|417515946	Sus scrofa	tryptophan--tRNA ligase, cytoplasmic isoform a [Sus scrofa]	14.08	7	7	1.08	1.38	1.28	0.03	0.14	0.11	0.71	0.06
	988	gi|197251938	Sus scrofa	actin-related protein 2/3 complex subunit 1B [Sus scrofa]	14.08	5	5	1	1	1	0	0	0	0.61	0.83
	989	gi|68568737	Sus scrofa	RecName: Full=Inositol monophosphatase 1; Short=IMP 1; Short=IMPase 1; AltName: Full=Inositol-1(or 4)-monophosphatase 1; AltName: Full=Lithium-sensitive myo-inositol monophosphatase A1	14.08	6	6	0.78	0.37	0.47	-0.11	-0.44	-0.33	0.17	0.01
	990	gi|350580973	Sus scrofa	PREDICTED: alpha-mannosidase 2 [Sus scrofa]	14.06	3	3	0.94	1	1.07	-0.03	0	0.03	0.53	0.72
	991	gi|335289428	Sus scrofa	PREDICTED: hypothetical protein LOC100523791 [Sus scrofa]	14.04	5	4	0.12	0.14	1.15	-0.93	-0.87	0.06	0	0
	992	gi|417515487	Sus scrofa	collectin sub-family member 12 [Sus scrofa]	14.04	7	7	0.19	0.48	2.61	-0.73	-0.32	0.42	0	0.13
	993	gi|317374853	Sus scrofa	RecName: Full=Large proline-rich protein BAG6; AltName: Full=BCL2-associated athanogene 6; AltName: Full=HLA-B-associated transcript 3	14.04	6	6	0.64	1.34	2.11	-0.2	0.13	0.32	0.28	0.75
	994	gi|346644723	Sus scrofa	DNA ligase 3 [Sus scrofa]	14.02	6	6	0.92	0.9	0.98	-0.04	-0.04	-0.01	0.36	0.22
	995	gi|311248450	Sus scrofa	PREDICTED: tRNA-dihydrouridine synthase 3-like isoform 1 [Sus scrofa]	14.02	5	5	1.22	1.05	0.86	0.09	0.02	-0.07	0.13	0.95
	996	gi|51704216	Sus scrofa	RecName: Full=60S ribosomal protein L11	14.02	5	5	0.76	1.2	1.58	-0.12	0.08	0.2	0.52	0.9
	997	gi|350584784	Sus scrofa	PREDICTED: acyl-CoA synthetase family member 3, mitochondrial-like [Sus scrofa]	14.01	7	7	1.32	1.84	1.39	0.12	0.26	0.14	0.72	0.1
	998	gi|38322751	Sus scrofa	capping protein (actin filament) muscle Z-line, alpha 2 [Sus scrofa]	14	5	5	0.94	0.95	1.02	-0.03	-0.02	0.01	0.69	0.99
	999	gi|350578717	Sus scrofa	PREDICTED: eukaryotic translation initiation factor 3 subunit J-like isoform 1 [Sus scrofa]	14	4	4	1.05	0.36	0.35	0.02	-0.44	-0.46	0.44	0.05
	1000	gi|335307263	Sus scrofa	PREDICTED: dystroglycan-like [Sus scrofa]	14	6	5	1.42	1.98	1.39	0.15	0.3	0.14	0.36	0.08
	1001	gi|350588422	Sus scrofa	PREDICTED: endonuclease domain-containing 1 protein-like [Sus scrofa]	13.98	7	7	0.96	1.6	1.66	-0.02	0.2	0.22	0.78	0.16
	1002	gi|311254587	Sus scrofa	PREDICTED: CTTNBP2 N-terminal like [Sus scrofa]	13.97	6	6	0.95	0.96	1.01	-0.02	-0.02	0	0.46	0.7
	1003	gi|194035409	Sus scrofa	PREDICTED: syntaxin-7 [Sus scrofa]	13.96	6	6	1.09	0.96	0.89	0.04	-0.02	-0.05	0.76	0.45
	1004	gi|350581507	Sus scrofa	PREDICTED: CAP-Gly domain-containing linker protein 2, partial [Sus scrofa]	13.95	7	7	0.98	1	1.02	-0.01	0	0.01	0.96	0.66
	1005	gi|335280193	Sus scrofa	PREDICTED: cutaneous T-cell lymphoma-associated antigen 5-like isoform 1 [Sus scrofa]	13.95	5	5	0.56	0.56	1.01	-0.25	-0.25	0	0.12	0.19
	1006	gi|213021241	Sus scrofa	proteasome subunit alpha type-6 [Sus scrofa]	13.94	8	8	0.57	0.36	0.64	-0.24	-0.44	-0.2	0.02	0
	1007	gi|335281444	Sus scrofa	PREDICTED: 39S ribosomal protein L11, mitochondrial-like [Sus scrofa]	13.93	5	5	1.1	2.25	2.05	0.04	0.35	0.31	0.64	0.01
	1008	gi|47523878	Sus scrofa	cytochrome P450 2C33 [Sus scrofa]	13.91	5	5	0.27	0.67	2.49	-0.57	-0.17	0.4	0	0.03
	1009	gi|350594565	Sus scrofa	PREDICTED: acid ceramidase-like [Sus scrofa]	13.91	6	6	0.45	0.61	1.36	-0.34	-0.21	0.13	0.01	0.03
	1010	gi|311275821	Sus scrofa	PREDICTED: transmembrane emp24 domain-containing protein 4-like [Sus scrofa]	13.9	3	3	1.02	1.19	1.17	0.01	0.08	0.07	1	0.4
	1011	gi|343432612	Sus scrofa	heat shock 70 kDa protein 14 [Sus scrofa]	13.78	6	6	0.95	0.93	0.97	-0.02	-0.03	-0.01	0.64	0.58
	1012	gi|456753214	Sus scrofa	phosphoglucomutase 2 [Sus scrofa]	13.78	6	6	0.77	0.42	0.54	-0.12	-0.38	-0.26	0.21	0
	1013	gi|350593477	Sus scrofa	PREDICTED: myosin-VIIb [Sus scrofa]	13.77	7	7	0.25	0.41	1.63	-0.6	-0.38	0.21	0	0
	1014	gi|350579888	Sus scrofa	PREDICTED: aldehyde dehydrogenase family 3 member B1-like [Sus scrofa]	13.74	7	7	0.56	0.77	1.37	-0.25	-0.12	0.14	0.09	0.27
	1015	gi|346421431	Sus scrofa	dehydrogenase/reductase SDR family member 7 [Sus scrofa]	13.68	6	6	0.96	1	1.04	-0.02	0	0.02	0.6	0.82
	1016	gi|194040450	Sus scrofa	PREDICTED: lactoylglutathione lyase isoform 1 [Sus scrofa]	13.67	7	7	0.83	0.55	0.67	-0.08	-0.26	-0.18	0.23	0.21
	1017	gi|194041975	Sus scrofa	PREDICTED: STE20-like kinase isoform 2 [Sus scrofa]	13.66	8	8	1.01	1.03	1.02	0	0.01	0.01	0.42	0.22
	1018	gi|67470293	Sus scrofa	RecName: Full=Pyridoxal kinase; AltName: Full=Pyridoxine kinase	13.65	6	6	0.55	0.57	1.04	-0.26	-0.24	0.02	0.02	0.04
	1019	gi|350585951	Sus scrofa	PREDICTED: tubulin beta-6 chain-like [Sus scrofa]	13.64	6	6	1.33	1.85	1.39	0.12	0.27	0.14	0.55	0.3
	1020	gi|417515887	Sus scrofa	basic leucine zipper and W2 domain-containing protein 1 [Sus scrofa]	13.64	5	5	1.02	0.53	0.52	0.01	-0.27	-0.28	0.91	0
	1021	gi|311272155	Sus scrofa	PREDICTED: activated RNA polymerase II transcriptional coactivator p15-like [Sus scrofa]	13.63	7	7	0.96	1.46	1.51	-0.02	0.16	0.18	0.76	0.36
	1022	gi|335302576	Sus scrofa	PREDICTED: ras-related protein Ral-B-like [Sus scrofa]	13.6	4	4	0.45	0.44	0.96	-0.34	-0.36	-0.02	0.12	0.12
	1023	gi|311260969	Sus scrofa	PREDICTED: importin-4 [Sus scrofa]	13.59	7	7	0.81	0.44	0.54	-0.09	-0.36	-0.26	0.38	0.02
	1024	gi|350586535	Sus scrofa	PREDICTED: antigen peptide transporter 1 isoform 1 [Sus scrofa]	13.58	5	5	0.42	2.38	5.65	-0.38	0.38	0.75	0.13	0.28
	1025	gi|350587379	Sus scrofa	PREDICTED: putative aminopeptidase C13A11.05-like [Sus scrofa]	13.56	6	6	0.6	0.63	1.04	-0.22	-0.2	0.02	0.19	0.22
	1026	gi|350589300	Sus scrofa	PREDICTED: hypothetical protein LOC100525245 [Sus scrofa]	13.56	5	5	1.14	0.58	0.51	0.06	-0.24	-0.29	0.69	0.14
	1027	gi|350591263	Sus scrofa	PREDICTED: mesencephalic astrocyte-derived neurotrophic factor [Sus scrofa]	13.5	9	9	1.42	1.67	1.18	0.15	0.22	0.07	0.35	0.12
	1028	gi|311264701	Sus scrofa	PREDICTED: dnaJ homolog subfamily C member 2-like isoform 1 [Sus scrofa]	13.49	6	6	0.86	0.88	1.02	-0.06	-0.06	0.01	0.2	0.19
	1029	gi|6647580	Sus scrofa	RecName: Full=Membrane-associated progesterone receptor component 1	13.49	5	5	0.99	1.03	1.04	0	0.01	0.02	0.56	0.48
	1030	gi|311247497	Sus scrofa	PREDICTED: flap endonuclease 1-like isoform 2 [Sus scrofa]	13.48	3	3	1.04	1.05	1.01	0.02	0.02	0	0.7	0.46
	1031	gi|47523086	Sus scrofa	peroxiredoxin-5, mitochondrial [Sus scrofa]	13.48	7	7	0.85	1.46	1.72	-0.07	0.16	0.24	0.82	0.17
	1032	gi|343488534	Sus scrofa	homeobox prox 1 [Sus scrofa]	13.48	6	6	1.25	0.77	0.61	0.1	-0.12	-0.21	0.24	0.9
	1033	gi|350581487	Sus scrofa	PREDICTED: 14-3-3 protein gamma-like [Sus scrofa]	13.46	5	4	1.02	0.38	0.37	0.01	-0.42	-0.43	0.89	0.08
	1034	gi|158517860	Sus scrofa	RecName: Full=Thymosin beta-10; AltName: Full=Thymosin beta-9	13.45	1	1	6.25	7.52	1.2	0.8	0.88	0.08	0.3	0.3
	1035	gi|194043162	Sus scrofa	PREDICTED: phosphatidylinositol transfer protein beta isoform [Sus scrofa]	13.44	6	6	0.79	0.55	0.7	-0.1	-0.26	-0.15	0.38	0.03
	1036	gi|311270046	Sus scrofa	PREDICTED: 60S ribosomal protein L24-like isoform 1 [Sus scrofa]	13.43	5	5	0.7	1.53	2.19	-0.16	0.18	0.34	0.9	0.09
	1037	gi|94471896	Sus scrofa	signal transducer and activator of transcription 3 [Sus scrofa]	13.42	5	5	0.21	0.58	2.7	-0.67	-0.24	0.43	0	0.14
	1038	gi|166079195	Sus scrofa	inhibitor of kappa light polypeptide gene enhancer in B-cells kinase gamma transcript variant 1 [Sus scrofa]	13.41	7	7	0.9	0.94	1.05	-0.05	-0.03	0.02	0.1	0.35
	1039	gi|297591969	Sus scrofa	ubiquitin-conjugating enzyme E2 L3 [Sus scrofa]	13.38	6	6	1.24	0.4	0.32	0.09	-0.4	-0.49	0.85	0.06
	1040	gi|212549621	Sus scrofa	growth factor receptor-bound protein 2 [Sus scrofa]	13.38	7	7	1.67	1.18	0.7	0.22	0.07	-0.15	0.21	0.93
	1041	gi|311261351	Sus scrofa	PREDICTED: translation initiation factor eIF-2B subunit beta-like [Sus scrofa]	13.37	7	7	1.06	0.98	0.93	0.02	-0.01	-0.03	0.44	0.77
	1042	gi|335294263	Sus scrofa	PREDICTED: integrin-linked protein kinase [Sus scrofa]	13.37	5	5	0.98	1.06	1.08	-0.01	0.02	0.03	0.49	0.5
	1043	gi|335287837	Sus scrofa	PREDICTED: prefoldin subunit 5-like isoform 1 [Sus scrofa]	13.37	6	6	0.99	0.46	0.46	0	-0.34	-0.34	0.49	0.09
	1044	gi|350594062	Sus scrofa	PREDICTED: integrin-linked kinase-associated serine/threonine phosphatase 2C isoform 1 [Sus scrofa]	13.36	5	5	1.13	1.03	0.91	0.05	0.01	-0.04	0.15	0.86
	1045	gi|264681478	Sus scrofa	5'-AMP-activated protein kinase catalytic subunit alpha-1 [Sus scrofa]	13.35	7	7	0.36	0.53	1.47	-0.44	-0.27	0.17	0.01	0.07
	1046	gi|417515766	Sus scrofa	E3 ubiquitin-protein ligase UBR5 [Sus scrofa]	13.33	5	5	0.92	0.95	1.04	-0.04	-0.02	0.02	0.27	0.62
	1047	gi|346986406	Sus scrofa	breast carcinoma amplified sequence 2 [Sus scrofa]	13.33	5	5	1.02	1.05	1.03	0.01	0.02	0.01	0.5	0.41
	1048	gi|311264036	Sus scrofa	PREDICTED: 40S ribosomal protein S25-like isoform 2 [Sus scrofa]	13.32	6	6	1.25	0.74	0.59	0.1	-0.13	-0.23	0.14	0.45
	1049	gi|311269349	Sus scrofa	PREDICTED: histone H1x-like [Sus scrofa]	13.31	5	5	0.32	0.78	2.44	-0.5	-0.11	0.39	0.01	0.82
	1050	gi|350592964	Sus scrofa	PREDICTED: PDZ and LIM domain protein 1 [Sus scrofa]	13.29	5	5	1.09	1.05	0.96	0.04	0.02	-0.02	0.55	0.79
	1051	gi|350589237	Sus scrofa	PREDICTED: parafibromin [Sus scrofa]	13.28	6	6	0.92	0.95	1.04	-0.04	-0.02	0.02	0.79	0.73
	1052	gi|335310432	Sus scrofa	PREDICTED: splicing factor 3B subunit 3-like [Sus scrofa]	13.27	6	6	0.8	0.53	0.66	-0.1	-0.28	-0.18	0.42	0.06
	1053	gi|335292471	Sus scrofa	PREDICTED: signal recognition particle 54 kDa protein isoform 1 [Sus scrofa]	13.26	6	6	0.95	0.94	0.99	-0.02	-0.03	0	0.34	0.37
	1054	gi|219521986	Sus scrofa	glycerol kinase [Sus scrofa]	13.23	6	6	0.9	0.94	1.04	-0.04	-0.03	0.02	0.3	0.97
	1055	gi|350589913	Sus scrofa	PREDICTED: suppressor of G2 allele of SKP1 homolog [Sus scrofa]	13.23	4	4	1.28	0.59	0.46	0.11	-0.23	-0.34	0.41	0.31
	1056	gi|335279037	Sus scrofa	PREDICTED: erythrocyte membrane protein band 4.1-like 2 [Sus scrofa]	13.21	6	6	0.89	0.36	0.41	-0.05	-0.44	-0.39	0.9	0.01
	1057	gi|270289756	Sus scrofa	endophilin-B1 [Sus scrofa]	13.21	6	6	0.91	0.99	1.09	-0.04	0	0.04	0.96	0.45
	1058	gi|335284429	Sus scrofa	PREDICTED: ataxin 2-like isoform 1 [Sus scrofa]	13.2	6	6	1.01	0.93	0.92	0	-0.03	-0.04	0.4	0.79
	1059	gi|75069447	Sus scrofa	RecName: Full=Epoxide hydrolase 1; AltName: Full=Epoxide hydratase; AltName: Full=Microsomal epoxide hydrolase	13.2	6	6	0.34	0.83	2.42	-0.46	-0.08	0.38	0.02	0.42
	1060	gi|156447583	Sus scrofa	nuclear factor of kappa light polypeptide enhancer in B-cells 1 [Sus scrofa]	13.17	6	6	1.07	1.04	0.97	0.03	0.02	-0.01	0.4	0.64
	1061	gi|346716138	Sus scrofa	proteasome subunit beta type-6 [Sus scrofa]	13.16	6	6	0.61	0.31	0.51	-0.21	-0.5	-0.29	0.22	0.01
	1062	gi|194038530	Sus scrofa	PREDICTED: acyl-coenzyme A thioesterase 4 [Sus scrofa]	13.15	6	6	0.61	1.01	1.66	-0.22	0	0.22	0.13	0.92
	1063	gi|91208342	Sus scrofa	RecName: Full=Beta-glucuronidase; Flags: Precursor	13.12	4	4	0.56	0.9	1.61	-0.25	-0.04	0.21	0.31	0.88
	1064	gi|251823933	Sus scrofa	cadherin-1 precursor [Sus scrofa]	13.1	5	6	2.51	2.99	1.19	0.4	0.48	0.08	0.05	0.02
	1065	gi|335282256	Sus scrofa	PREDICTED: DNA-directed RNA polymerases I, II, and III subunit RPABC1-like isoform 2 [Sus scrofa]	13.09	6	6	1.03	0.95	0.92	0.01	-0.02	-0.04	0.68	0.63
	1066	gi|335287189	Sus scrofa	PREDICTED: methylosome protein 50 [Sus scrofa]	13.08	5	5	1.5	0.99	0.66	0.18	0	-0.18	0.43	0.93
	1067	gi|47523754	Sus scrofa	proteasome activator complex subunit 3 [Sus scrofa]	13.07	4	4	1.51	0.96	0.64	0.18	-0.02	-0.2	0.34	0.97
	1068	gi|343780936	Sus scrofa	heterogeneous nuclear ribonucleoprotein H3 [Sus scrofa]	13.03	4	4	1.54	1.57	1.02	0.19	0.2	0.01	0.2	0.24
	1069	gi|350593442	Sus scrofa	PREDICTED: RNA-binding protein with multiple splicing-like isoform 1 [Sus scrofa]	13.03	5	5	2.61	1.03	0.39	0.42	0.01	-0.4	0.01	0.47
	1070	gi|350581165	Sus scrofa	PREDICTED: prefoldin subunit 1-like [Sus scrofa]	13.02	6	6	0.95	0.55	0.59	-0.02	-0.26	-0.23	0.9	0.25
	1071	gi|85681889	Sus scrofa	RecName: Full=60S ribosomal protein L10; AltName: Full=Protein QM homolog	13.01	5	5	0.95	0.95	1	-0.02	-0.02	0	0.17	0.08
	1072	gi|262072808	Sus scrofa	hexosaminidase B (beta polypeptide) [Sus scrofa]	13	6	6	0.3	1.02	3.4	-0.52	0.01	0.53	0.01	0.94
	1073	gi|350579335	Sus scrofa	PREDICTED: phosphoserine aminotransferase isoform 2 [Sus scrofa]	12.96	5	5	0.64	0.46	0.72	-0.2	-0.34	-0.14	0.01	0
	1074	gi|311271053	Sus scrofa	PREDICTED: crk-like protein-like [Sus scrofa]	12.95	5	5	1.91	1.5	0.79	0.28	0.18	-0.1	0.36	0.55
	1075	gi|346421372	Sus scrofa	ferritin, light polypeptide [Sus scrofa]	12.95	5	5	0.44	0.61	1.38	-0.36	-0.22	0.14	0.09	0.11
	1076	gi|311258577	Sus scrofa	PREDICTED: ephrin type-A receptor 2-like [Sus scrofa]	12.94	5	5	2.88	2.38	0.82	0.46	0.38	-0.08	0.1	0.19
	1077	gi|335286181	Sus scrofa	PREDICTED: eukaryotic translation initiation factor 3 subunit H-like isoform 2 [Sus scrofa]	12.92	5	5	1.14	0.64	0.56	0.06	-0.19	-0.25	0.65	0.21
	1078	gi|417515866	Sus scrofa	KIAA0196 [Sus scrofa]	12.91	5	5	0.39	0.14	0.36	-0.41	-0.85	-0.44	0	0
	1079	gi|311270525	Sus scrofa	PREDICTED: tRNA pseudouridine synthase A, mitochondrial [Sus scrofa]	12.91	7	7	1.03	1.02	0.99	0.01	0.01	0	0.82	0.49
	1080	gi|261532847	Sus scrofa	mitochondrial translocase of outer membrane protein [Sus scrofa]	12.91	6	6	1.66	2.13	1.28	0.22	0.33	0.11	0.17	0.1
	1081	gi|311266181	Sus scrofa	PREDICTED: vacuolar protein-sorting-associated protein 36 [Sus scrofa]	12.89	6	6	0.84	0.55	0.65	-0.08	-0.26	-0.18	0.81	0.05
	1082	gi|297591981	Sus scrofa	sialic acid synthase [Sus scrofa]	12.89	6	6	0.85	0.51	0.6	-0.07	-0.3	-0.22	0.82	0.13
	1083	gi|350590051	Sus scrofa	PREDICTED: collagen alpha-2(IV) chain [Sus scrofa]	12.86	3	3	1.42	3.1	2.19	0.15	0.49	0.34	0.8	0.1
	1084	gi|311247985	Sus scrofa	PREDICTED: CD44 antigen-like isoform 2 [Sus scrofa]	12.86	5	5	3.84	3.28	0.86	0.58	0.52	-0.07	0.01	0.01
	1085	gi|350594977	Sus scrofa	PREDICTED: nuclear receptor coactivator 5 [Sus scrofa]	12.84	5	5	1.01	1.01	1	0	0	0	0.87	0.94
	1086	gi|227430316	Sus scrofa	cytochrome b5 type B [Sus scrofa]	12.81	5	5	0.54	1.22	2.27	-0.27	0.09	0.36	0.06	0.97
	1087	gi|194044571	Sus scrofa	PREDICTED: proto-oncogene tyrosine-protein kinase Src [Sus scrofa]	12.81	6	6	0.68	0.86	1.26	-0.17	-0.07	0.1	0.32	0.76
	1088	gi|194038855	Sus scrofa	PREDICTED: hypothetical protein LOC100154068 [Sus scrofa]	12.79	6	6	0.5	0.7	1.41	-0.3	-0.16	0.15	0.21	0.86
	1089	gi|350586231	Sus scrofa	PREDICTED: UMP-CMP kinase-like [Sus scrofa]	12.76	6	6	0.95	0.93	0.98	-0.02	-0.03	-0.01	0.4	0.11
	1090	gi|350588224	Sus scrofa	PREDICTED: ribonucleoside-diphosphate reductase large subunit isoform 1 [Sus scrofa]	12.76	6	6	0.34	0.19	0.57	-0.47	-0.71	-0.24	0	0
	1091	gi|350587133	Sus scrofa	PREDICTED: thyroid receptor-interacting protein 11 [Sus scrofa]	12.75	6	6	1.11	1.07	0.96	0.04	0.03	-0.02	0.39	0.42
	1092	gi|350584124	Sus scrofa	PREDICTED: melanocyte protein PMEL, partial [Sus scrofa]	12.72	3	3	1.14	0.71	0.63	0.06	-0.15	-0.2	0.95	0.43
	1093	gi|311246866	Sus scrofa	PREDICTED: 14 kDa phosphohistidine phosphatase-like [Sus scrofa]	12.72	4	4	0.89	0.89	1	-0.05	-0.05	0	0.27	0.36
	1094	gi|47522698	Sus scrofa	cathepsin L1 precursor [Sus scrofa]	12.72	6	6	4.45	5.11	1.15	0.65	0.71	0.06	0.01	0.01
	1095	gi|311259265	Sus scrofa	PREDICTED: tumor-associated calcium signal transducer 2-like [Sus scrofa]	12.71	6	6	3.47	6.67	1.92	0.54	0.82	0.28	0	0
	1096	gi|219522002	Sus scrofa	dual specificity mitogen-activated protein kinase kinase 1 [Sus scrofa]	12.7	2	2	1.09	1.04	0.95	0.04	0.02	-0.02	0.75	0.95
	1097	gi|350590640	Sus scrofa	PREDICTED: myosin-Id [Sus scrofa]	12.69	5	5	0.45	0.9	2	-0.35	-0.05	0.3	0.02	0.81
	1098	gi|350595129	Sus scrofa	PREDICTED: ATP-binding cassette sub-family B member 8, mitochondrial-like [Sus scrofa]	12.69	6	6	0.7	1.51	2.17	-0.16	0.18	0.34	0.24	0.05
	1099	gi|329744622	Sus scrofa	low-density lipoprotein receptor precursor [Sus scrofa]	12.69	5	5	3.5	4.06	1.16	0.54	0.61	0.06	0.04	0.01
	1100	gi|307078155	Sus scrofa	splicing factor, arginine/serine-rich 9 [Sus scrofa]	12.68	6	6	0.99	0.98	0.99	0	-0.01	0	0.94	0.58
	1101	gi|417515914	Sus scrofa	tyrosine-protein phosphatase non-receptor type 6 [Sus scrofa]	12.68	6	6	0.93	0.95	1.03	-0.03	-0.02	0.01	0.47	0.63
	1102	gi|62738852	Sus scrofa	Chain B, R-State Amp Complex Reveals Initial Steps Of The Quaternary Transition Of Fructose-1,6-Bisphosphatase	12.67	4	4	0.33	0.43	1.32	-0.48	-0.36	0.12	0.01	0.02
	1103	gi|47522686	Sus scrofa	short-chain specific acyl-CoA dehydrogenase, mitochondrial precursor [Sus scrofa]	12.65	6	6	0.54	2.07	3.84	-0.27	0.32	0.58	0.11	0.02
	1104	gi|224593280	Sus scrofa	tyrosine-protein phosphatase non-receptor type 1 [Sus scrofa]	12.65	7	7	0.33	1.37	4.09	-0.48	0.14	0.61	0.01	0.11
	1105	gi|335301350	Sus scrofa	PREDICTED: squamous cell carcinoma antigen recognized by T-cells 3 [Sus scrofa]	12.64	4	4	0.93	0.96	1.04	-0.03	-0.02	0.02	0.81	0.73
	1106	gi|311274849	Sus scrofa	PREDICTED: regulation of nuclear pre-mRNA domain-containing protein 1B [Sus scrofa]	12.63	6	6	0.59	0.71	1.21	-0.23	-0.15	0.08	0.04	0.17
	1107	gi|311258910	Sus scrofa	PREDICTED: splicing factor 3A subunit 3 isoform 1 [Sus scrofa]	12.63	6	6	1	0.94	0.94	0	-0.03	-0.03	0.3	0.62
	1108	gi|335308134	Sus scrofa	PREDICTED: mitochondrial-processing peptidase subunit beta-like [Sus scrofa]	12.62	6	6	1.82	1.87	1.03	0.26	0.27	0.01	0.2	0.06
	1109	gi|456753034	Sus scrofa	cytoplasmic FMR1 interacting protein 1 tv1 [Sus scrofa]	12.62	6	6	0.81	0.54	0.67	-0.09	-0.27	-0.18	0.23	0
	1110	gi|213021237	Sus scrofa	DNA-(apurinic or apyrimidinic site) lyase [Sus scrofa]	12.61	6	6	0.95	0.82	0.86	-0.02	-0.08	-0.06	0.64	0.3
	1111	gi|166218412	Sus scrofa	RecName: Full=mRNA export factor; AltName: Full=Rae1 protein homolog; AltName: Full=mRNA-associated protein mrnp 41	12.61	5	5	3.53	1.34	0.38	0.55	0.13	-0.42	0.25	0.95
	1112	gi|335306889	Sus scrofa	PREDICTED: RB1-inducible coiled-coil protein 1 [Sus scrofa]	12.58	5	5	0.4	1.31	3.25	-0.4	0.12	0.51	0.07	0.48
	1113	gi|345199278	Sus scrofa	smu-1 suppressor of mec-8 and unc-52 homolog [Sus scrofa]	12.55	4	4	0.86	0.87	1.01	-0.06	-0.06	0	0.43	0.55
	1114	gi|311254175	Sus scrofa	PREDICTED: thrombospondin-3 [Sus scrofa]	12.54	5	5	2.65	2.36	0.89	0.42	0.37	-0.05	0.07	0.1
	1115	gi|335296670	Sus scrofa	PREDICTED: nucleolar GTP-binding protein 1 [Sus scrofa]	12.53	4	4	1.25	2.58	2.07	0.1	0.41	0.32	0.69	0.01
	1116	gi|350582378	Sus scrofa	PREDICTED: translation initiation factor IF-2, mitochondrial [Sus scrofa]	12.51	6	6	1.74	2.75	1.58	0.24	0.44	0.2	0.34	0
	1117	gi|345110589	Sus scrofa	STT3, subunit of the oligosaccharyltransferase complex, homolog A [Sus scrofa]	12.5	6	6	1.07	1.03	0.96	0.03	0.01	-0.02	0.08	0.15
	1118	gi|350592528	Sus scrofa	PREDICTED: endoplasmic reticulum resident protein 29 [Sus scrofa]	12.49	5	5	2.4	2.83	1.18	0.38	0.45	0.07	0.02	0
	1119	gi|335310649	Sus scrofa	PREDICTED: glycogen phosphorylase, brain form-like, partial [Sus scrofa]	12.48	3	3	0.54	0.37	0.67	-0.26	-0.44	-0.17	0.13	0.01
	1120	gi|343432650	Sus scrofa	beta-lactamase-like protein 2 [Sus scrofa]	12.48	6	6	0.77	1.38	1.8	-0.12	0.14	0.26	0.67	0.21
	1121	gi|335281993	Sus scrofa	PREDICTED: estradiol 17-beta-dehydrogenase 12 [Sus scrofa]	12.44	5	5	1.09	1.08	0.99	0.04	0.03	0	0.48	0.52
	1122	gi|350582722	Sus scrofa	PREDICTED: 14-3-3 protein theta isoform 1 [Sus scrofa]	12.39	6	6	0.51	0.52	1.01	-0.29	-0.29	0	0.31	0.47
	1123	gi|335286996	Sus scrofa	PREDICTED: threonyl-tRNA synthetase, mitochondrial [Sus scrofa]	12.39	5	5	1.06	1.06	1	0.02	0.02	0	0.4	0.12
	1124	gi|417515834	Sus scrofa	phosphoacetylglucosamine mutase [Sus scrofa]	12.39	6	6	1.31	0.5	0.38	0.12	-0.3	-0.42	0.93	0
	1125	gi|311259157	Sus scrofa	PREDICTED: interferon-induced protein 44-like [Sus scrofa]	12.38	5	5	1.42	6.08	4.29	0.15	0.78	0.63	0.36	0
	1126	gi|417515752	Sus scrofa	transcription activator BRG1 isoform B [Sus scrofa]	12.38	2	2	0.86	0.88	1.03	-0.07	-0.06	0.01	0.35	0.45
	1127	gi|532488	Sus scrofa	thromboxane synthase [Sus scrofa]	12.38	5	5	0.7	1.94	2.75	-0.15	0.29	0.44	0.6	0.05
	1128	gi|311269453	Sus scrofa	PREDICTED: 28S ribosomal protein S22, mitochondrial [Sus scrofa]	12.37	7	7	0.83	1.69	2.03	-0.08	0.23	0.31	0.61	0.32
	1129	gi|75069665	Sus scrofa	RecName: Full=ADP-ribosylation factor-like protein 3	12.37	5	5	2.47	2.17	0.88	0.39	0.34	-0.06	0.01	0.02
	1130	gi|346986466	Sus scrofa	proteasome (prosome, macropain) subunit, beta type, 4 [Sus scrofa]	12.37	6	6	0.57	0.62	1.09	-0.24	-0.21	0.04	0.64	0.68
	1131	gi|6094498	Sus scrofa	RecName: Full=DNA topoisomerase 2-alpha; AltName: Full=DNA topoisomerase II, alpha isozyme	12.36	5	5	0.65	1.15	1.75	-0.18	0.06	0.24	0.09	0.7
	1132	gi|51702802	Sus scrofa	RecName: Full=60S ribosomal protein L31	12.35	6	6	1.57	0.92	0.59	0.2	-0.04	-0.23	0.23	0.92
	1133	gi|350595677	Sus scrofa	PREDICTED: GRIP1-associated protein 1 [Sus scrofa]	12.34	5	5	0.97	1	1.03	-0.01	0	0.01	0.73	0.99
	1134	gi|335286134	Sus scrofa	PREDICTED: NADH dehydrogenase [ubiquinone] 1 beta subcomplex subunit 9 [Sus scrofa]	12.33	5	5	0.96	1.5	1.56	-0.02	0.18	0.19	0.89	0.08
	1135	gi|456752977	Sus scrofa	hepatocyte growth factor-regulated tyrosine kinase substrate [Sus scrofa]	12.32	5	5	0.97	1.02	1.05	-0.01	0.01	0.02	0.82	0.46
	1136	gi|335286799	Sus scrofa	PREDICTED: FAD synthase [Sus scrofa]	12.29	6	6	0.91	0.96	1.06	-0.04	-0.02	0.02	0.19	0.6
	1137	gi|311248954	Sus scrofa	PREDICTED: methylthioribose-1-phosphate isomerase [Sus scrofa]	12.27	5	5	1.1	1	0.91	0.04	0	-0.04	0.3	0.91
	1138	gi|311273877	Sus scrofa	PREDICTED: 28S ribosomal protein S27, mitochondrial-like [Sus scrofa]	12.27	6	6	2.49	2.44	0.98	0.4	0.39	-0.01	0.01	0.03
	1139	gi|514829853	Sus scrofa	Chain D, Na,k-atpase In The E2p State With Bound Ouabain And Mg2+ In The Cation-binding Site	12.26	5	5	1.41	0.82	0.59	0.15	-0.08	-0.23	0.89	0.25
	1140	gi|584724	Sus scrofa	RecName: Full=Aminoacylase-1; Short=ACY-1; AltName: Full=N-acyl-L-amino-acid amidohydrolase	12.26	5	4	0.3	0.13	0.42	-0.52	-0.9	-0.38	0	0
	1141	gi|335303363	Sus scrofa	PREDICTED: X-ray repair cross-complementing protein 5 [Sus scrofa]	12.25	6	6	0.95	0.93	0.97	-0.02	-0.03	-0.01	0.57	0.32
	1142	gi|194039321	Sus scrofa	PREDICTED: deoxyribonucleoside 5'-monophosphate N-glycosidase-like [Sus scrofa]	12.24	5	5	1.03	1.01	0.98	0.01	0	-0.01	0.21	0.92
	1143	gi|350578838	Sus scrofa	PREDICTED: synemin-like [Sus scrofa]	12.22	6	6	0.87	1.67	1.92	-0.06	0.22	0.28	0.57	0.04
	1144	gi|335285324	Sus scrofa	PREDICTED: prenylcysteine oxidase-like [Sus scrofa]	12.21	4	4	0.73	1.32	1.8	-0.14	0.12	0.26	0.33	0.15
	1145	gi|311259257	Sus scrofa	PREDICTED: protein Hook homolog 1 [Sus scrofa]	12.21	7	7	0.94	0.94	1	-0.03	-0.03	0	0.16	0.18
	1146	gi|356582301	Sus scrofa	3-hydroxy-3-methylglutaryl-CoA synthase 1 (soluble) [Sus scrofa]	12.2	4	4	0.39	0.6	1.54	-0.41	-0.22	0.19	0.05	0.53
	1147	gi|311275477	Sus scrofa	PREDICTED: staphylococcal nuclease domain-containing protein 1-like [Sus scrofa]	12.2	6	6	1.11	0.68	0.61	0.04	-0.17	-0.21	0.6	0.33
	1148	gi|350587465	Sus scrofa	PREDICTED: RNA-binding protein 47-like isoform 1 [Sus scrofa]	12.19	6	6	0.62	0.64	1.03	-0.21	-0.2	0.01	0.25	0.32
	1149	gi|311271760	Sus scrofa	PREDICTED: nucleolar and coiled-body phosphoprotein 1 [Sus scrofa]	12.18	7	7	2.31	1.14	0.49	0.36	0.06	-0.31	0.04	0.8
	1150	gi|350578570	Sus scrofa	PREDICTED: myosin-Ie [Sus scrofa]	12.17	6	6	0.45	1.02	2.25	-0.34	0.01	0.35	0.01	0.91
	1151	gi|311248566	Sus scrofa	PREDICTED: syntaxin-binding protein 2 [Sus scrofa]	12.16	6	6	0.82	0.63	0.76	-0.08	-0.2	-0.12	0.78	0.05
	1153	gi|350586216	Sus scrofa	PREDICTED: thioredoxin domain-containing protein 12-like [Sus scrofa]	12.15	4	4	1.04	1.13	1.09	0.02	0.05	0.04	0.97	0.37
	1154	gi|311271633	Sus scrofa	PREDICTED: kinesin family member 11 [Sus scrofa]	12.14	4	4	0.8	1.06	1.32	-0.1	0.02	0.12	0.08	0.98
	1155	gi|441431336	Sus scrofa	aldehyde oxidase 1 [Sus scrofa]	12.14	6	6	0.8	0.85	1.06	-0.1	-0.07	0.02	0.34	0.45
	1156	gi|297632435	Sus scrofa	secretory carrier membrane protein 3 [Sus scrofa]	12.14	6	6	1.94	2.01	1.04	0.29	0.3	0.02	0.45	0.41
	1157	gi|335292819	Sus scrofa	PREDICTED: activator of 90 kDa heat shock protein ATPase homolog 1-like [Sus scrofa]	12.14	6	6	1.05	1.03	0.98	0.02	0.01	-0.01	0.14	0.76
	1158	gi|311254196	Sus scrofa	PREDICTED: double-stranded RNA-specific adenosine deaminase, partial [Sus scrofa]	12.11	6	6	1.01	2.68	2.65	0	0.43	0.42	0.96	0.03
	1159	gi|456753283	Sus scrofa	elongation factor Tu GTP binding domain containing 1 tv1 [Sus scrofa]	12.11	4	4	1.07	1.05	0.98	0.03	0.02	-0.01	0.04	0.26
	1160	gi|311272381	Sus scrofa	PREDICTED: proline synthase co-transcribed bacterial homolog protein-like isoform 2 [Sus scrofa]	12.1	6	6	0.97	0.95	0.97	-0.01	-0.02	-0.01	1	0.72
	1161	gi|194038980	Sus scrofa	PREDICTED: probable tRNA threonylcarbamoyladenosine biosynthesis protein OSGEP [Sus scrofa]	12.1	6	6	0.91	0.87	0.95	-0.04	-0.06	-0.02	0.49	0.28
	1162	gi|6136110	Sus scrofa	RecName: Full=UTP--glucose-1-phosphate uridylyltransferase; AltName: Full=UDP-glucose pyrophosphorylase; Short=UDPGP; Short=UGPase	12.09	6	6	1.09	0.74	0.68	0.04	-0.13	-0.17	0.72	0.26
	1163	gi|238863890	Sus scrofa	phosphoenolpyruvate carboxykinase 1 [Sus scrofa]	12.08	6	6	0.52	0.34	0.65	-0.28	-0.46	-0.18	0.03	0.01
	1164	gi|335281954	Sus scrofa	PREDICTED: rho GTPase-activating protein 1 [Sus scrofa]	12.08	5	5	0.97	0.99	1.02	-0.01	0	0.01	0.82	0.89
	1165	gi|240851536	Sus scrofa	ubiquitin thioesterase OTUB1 [Sus scrofa]	12.08	6	6	1.02	0.98	0.96	0.01	-0.01	-0.02	0.75	0.54
	1166	gi|335300836	Sus scrofa	PREDICTED: ES1 protein homolog, mitochondrial-like [Sus scrofa]	12.07	6	6	1.74	4.29	2.47	0.24	0.63	0.39	0.52	0
	1167	gi|346644882	Sus scrofa	reticulocalbin 2, EF-hand calcium binding domain precursor [Sus scrofa]	12.05	6	6	2	4.09	2.05	0.3	0.61	0.31	0.04	0
	1168	gi|311274155	Sus scrofa	PREDICTED: NADH dehydrogenase [ubiquinone] iron-sulfur protein 6, mitochondrial-like [Sus scrofa]	12.04	6	6	2	3.94	1.98	0.3	0.6	0.3	0.07	0
	1169	gi|335308437	Sus scrofa	PREDICTED: nodal modulator 1, partial [Sus scrofa]	12.01	6	6	1.11	1.49	1.34	0.04	0.17	0.13	0.51	0.11
	1170	gi|311245043	Sus scrofa	PREDICTED: protein FAM98B-like [Sus scrofa]	12.01	4	4	0.76	1.04	1.37	-0.12	0.02	0.14	0.23	0.58
	1171	gi|350592477	Sus scrofa	PREDICTED: vacuolar protein sorting-associated protein 29-like isoform 1 [Sus scrofa]	12	5	6	0.56	0.39	0.69	-0.25	-0.41	-0.16	0.08	0.03
	1172	gi|97190495	Sus scrofa	RecName: Full=Protein S100-A6; AltName: Full=Calcyclin; AltName: Full=S100 calcium-binding protein A6	11.99	4	4	1.77	1.67	0.95	0.25	0.22	-0.02	0.39	0.32
	1173	gi|335310933	Sus scrofa	PREDICTED: NEDD8-activating enzyme E1 regulatory subunit-like, partial [Sus scrofa]	11.98	5	5	1.17	0.54	0.47	0.07	-0.26	-0.33	0.52	0.51
	1174	gi|343478269	Sus scrofa	RNA 3'-terminal phosphate cyclase [Sus scrofa]	11.97	5	5	0.95	0.96	1.01	-0.02	-0.02	0	0.64	0.61
	1175	gi|294988735	Sus scrofa	mucin 4 transcript variant 4 [Sus scrofa]	11.96	6	6	0.37	0.85	2.31	-0.44	-0.07	0.36	0.01	0.15
	1176	gi|297747284	Sus scrofa	prefoldin subunit 6 [Sus scrofa]	11.93	5	5	0.69	0.26	0.38	-0.16	-0.58	-0.42	0.21	0.01
	1177	gi|346716265	Sus scrofa	omega-amidase NIT2 [Sus scrofa]	11.88	4	4	0.56	1.15	2.03	-0.25	0.06	0.31	0.05	0.38
	1178	gi|311262396	Sus scrofa	PREDICTED: septin-11 [Sus scrofa]	11.87	0	0	1.07	0.9	0.84	0.03	-0.05	-0.08	0.72	0.77
	1179	gi|350585179	Sus scrofa	PREDICTED: seryl-tRNA synthetase, mitochondrial-like [Sus scrofa]	11.87	7	7	0.98	1.6	1.63	-0.01	0.2	0.21	0.72	0.09
	1180	gi|158936954	Sus scrofa	metaxin 1 [Sus scrofa]	11.83	5	5	1.08	1.19	1.11	0.03	0.08	0.04	0.58	0.36
	1181	gi|311266259	Sus scrofa	PREDICTED: succinyl-CoA ligase [ADP-forming] subunit beta, mitochondrial [Sus scrofa]	11.82	5	5	3.98	5.7	1.43	0.6	0.76	0.16	0	0
	1182	gi|343488486	Sus scrofa	39S ribosomal protein L15, mitochondrial [Sus scrofa]	11.82	4	4	1.71	3.02	1.77	0.23	0.48	0.25	0.36	0.01
	1183	gi|335294002	Sus scrofa	PREDICTED: 3-hydroxybutyrate dehydrogenase type 2-like isoform 2 [Sus scrofa]	11.81	6	6	0.44	0.2	0.45	-0.35	-0.7	-0.34	0.02	0.01
	1184	gi|311261483	Sus scrofa	PREDICTED: LOW QUALITY PROTEIN: golgin subfamily A member 5-like [Sus scrofa]	11.78	5	5	0.72	0.77	1.07	-0.14	-0.12	0.03	0.02	0.11
	1185	gi|350591121	Sus scrofa	PREDICTED: phosphatidylinositide phosphatase SAC1-like [Sus scrofa]	11.78	3	3	1.85	1.49	0.8	0.27	0.17	-0.1	0.07	0.5
	1186	gi|350583231	Sus scrofa	PREDICTED: protoporphyrinogen oxidase [Sus scrofa]	11.78	6	6	2.01	2.47	1.22	0.3	0.39	0.09	0.01	0.01
	1187	gi|10835490	Sus scrofa	Chain A, Prolyl Oligopeptidase From Porcine Brain, Mutant	11.75	6	6	0.53	0.75	1.41	-0.27	-0.12	0.15	0.16	0.66
	1188	gi|346986341	Sus scrofa	ribosome maturation protein SBDS [Sus scrofa]	11.74	5	5	0.71	0.53	0.75	-0.15	-0.27	-0.12	0.51	0.22
	1189	gi|83921635	Sus scrofa	FKBP1A-like [Sus scrofa]	11.74	5	5	1.94	0.89	0.46	0.29	-0.05	-0.34	0.34	0.31
	1190	gi|335287709	Sus scrofa	PREDICTED: peptidyl-prolyl cis-trans isomerase FKBP11-like isoform 2 [Sus scrofa]	11.74	4	4	1.37	1.77	1.29	0.14	0.25	0.11	0.53	0.18
	1191	gi|335285523	Sus scrofa	PREDICTED: KLRAQ motif-containing protein 1 isoform 1 [Sus scrofa]	11.73	5	5	0.93	0.88	0.95	-0.03	-0.06	-0.02	0.6	0.37
	1192	gi|75060235	Sus scrofa	RecName: Full=GTP-binding protein SAR1a	11.73	3	3	1.06	1.01	0.95	0.02	0	-0.02	0.57	0.88
	1193	gi|310789267	Sus scrofa	prosaposin variant 1 [Sus scrofa]	11.72	7	7	1.92	3.44	1.79	0.28	0.54	0.25	0.67	0.06
	1195	gi|335302442	Sus scrofa	PREDICTED: N-myc-interactor-like [Sus scrofa]	11.7	6	6	1.2	1.87	1.56	0.08	0.27	0.19	0.57	0.03
	1196	gi|347800629	Sus scrofa	synaptosomal-associated protein, 23kDa [Sus scrofa]	11.67	5	5	2.23	2.03	0.91	0.35	0.31	-0.04	0.02	0.04
	1197	gi|194042633	Sus scrofa	PREDICTED: nuclear pore complex protein Nup133 [Sus scrofa]	11.66	6	6	0.99	0.96	0.97	0	-0.02	-0.01	0.88	0.85
	1198	gi|311263942	Sus scrofa	PREDICTED: oligoribonuclease, mitochondrial-like [Sus scrofa]	11.66	5	5	1.02	0.99	0.97	0.01	0	-0.01	0.4	0.52
	1199	gi|335293682	Sus scrofa	PREDICTED: ras GTPase-activating protein-binding protein 2 isoform 3 [Sus scrofa]	11.64	4	4	6.31	3.7	0.59	0.8	0.57	-0.23	0.01	0.49
	1200	gi|343887362	Sus scrofa	small nuclear ribonucleoprotein Sm D2 [Sus scrofa]	11.61	4	4	0.93	0.93	1	-0.03	-0.03	0	0.48	0.32
	1201	gi|217416474	Sus scrofa	H/ACA ribonucleoprotein complex subunit 4 [Sus scrofa]	11.6	5	5	0.78	0.61	0.79	-0.11	-0.21	-0.1	0.26	0.06
	1202	gi|346986398	Sus scrofa	charged multivesicular body protein 2b [Sus scrofa]	11.59	5	5	2.78	1.36	0.49	0.44	0.13	-0.31	0.02	0.38
	1203	gi|350589746	Sus scrofa	PREDICTED: 60S ribosomal protein L21-like isoform 4 [Sus scrofa]	11.57	5	5	0.95	0.95	1	-0.02	-0.02	0	0.15	0.14
	1204	gi|113205780	Sus scrofa	quinone oxidoreductase [Sus scrofa]	11.56	6	6	0.31	0.47	1.53	-0.51	-0.32	0.18	0	0.01
	1205	gi|219521974	Sus scrofa	copine-1 [Sus scrofa]	11.56	5	5	0.95	1	1.06	-0.02	0	0.02	1	0.66
	1206	gi|346421380	Sus scrofa	ATP-binding cassette sub-family D member 3 [Sus scrofa]	11.55	6	6	1.08	1.07	0.99	0.03	0.03	0	0.2	0.14
	1207	gi|194038528	Sus scrofa	PREDICTED: acyl-coenzyme A thioesterase 6-like [Sus scrofa]	11.53	5	5	1.36	2.25	1.66	0.13	0.35	0.22	0.97	0.33
	1208	gi|335303414	Sus scrofa	PREDICTED: tubulin alpha-4A chain [Sus scrofa]	11.51	5	5	0.48	0.85	1.75	-0.32	-0.07	0.24	0.02	0.13
	1209	gi|311260217	Sus scrofa	PREDICTED: BAG family molecular chaperone regulator 2-like [Sus scrofa]	11.51	3	3	0.94	1.01	1.08	-0.03	0	0.03	0.58	0.86
	1210	gi|350581743	Sus scrofa	PREDICTED: phosphomannomutase 2-like, partial [Sus scrofa]	11.51	6	6	1	0.94	0.94	0	-0.03	-0.03	0.91	0.66
	1211	gi|311246094	Sus scrofa	PREDICTED: acidic leucine-rich nuclear phosphoprotein 32 family member B [Sus scrofa]	11.51	4	4	2.42	1.53	0.63	0.38	0.18	-0.2	0.2	0.54
	1212	gi|350579853	Sus scrofa	PREDICTED: liprin-alpha-1-like [Sus scrofa]	11.5	5	5	0.39	0.79	2.01	-0.4	-0.1	0.3	0.33	0.83
	1213	gi|335288570	Sus scrofa	PREDICTED: NADH dehydrogenase [ubiquinone] 1 alpha subcomplex subunit 9, mitochondrial-like [Sus scrofa]	11.49	6	6	1.03	1.09	1.06	0.01	0.04	0.02	0.4	0.19
	1214	gi|87621715	Sus scrofa	protein phosphatase 1 catalytic subunit alpha isoform [Sus scrofa]	11.47	3	3	0.98	0.93	0.95	-0.01	-0.03	-0.02	0.8	0.51
	1215	gi|47523830	Sus scrofa	apolipoprotein A-IV precursor [Sus scrofa]	11.44	4	4	2.56	2.99	1.17	0.41	0.48	0.07	0.06	0.01
	1216	gi|350536531	Sus scrofa	phosphatidylinositol-binding clathrin assembly protein [Sus scrofa]	11.43	6	6	0.96	0.87	0.9	-0.02	-0.06	-0.04	0.98	0.41
	1217	gi|194040707	Sus scrofa	PREDICTED: arginine and glutamate-rich protein 1 [Sus scrofa]	11.42	6	6	0.67	0.24	0.36	-0.18	-0.62	-0.44	0.08	0
	1218	gi|194045138	Sus scrofa	PREDICTED: immunoglobulin-binding protein 1 isoform 1 [Sus scrofa]	11.39	4	3	2.96	2.23	0.75	0.47	0.35	-0.12	0.07	0.15
	1219	gi|284519712	Sus scrofa	caspase-8 [Sus scrofa]	11.38	3	4	7.11	16.14	2.27	0.85	1.21	0.36	0.13	0
	1220	gi|350578073	Sus scrofa	PREDICTED: peptidyl-prolyl cis-trans isomerase-like 4 [Sus scrofa]	11.38	6	6	0.95	0.94	0.99	-0.02	-0.03	0	0.86	0.98
	1222	gi|305855176	Sus scrofa	cleavage and polyadenylation specificity factor subunit 6 [Sus scrofa]	11.35	6	6	0.98	0.94	0.95	-0.01	-0.03	-0.02	0.99	0.9
	1223	gi|335307937	Sus scrofa	PREDICTED: golgin subfamily A member 2, partial [Sus scrofa]	11.32	3	3	0.97	0.96	0.99	-0.01	-0.02	0	0.96	0.56
	1224	gi|194043083	Sus scrofa	PREDICTED: malectin-like [Sus scrofa]	11.32	7	7	0.93	1.22	1.32	-0.03	0.09	0.12	0.78	0.38
	1225	gi|297307133	Sus scrofa	protein canopy homolog 2 precursor [Sus scrofa]	11.3	4	4	2.63	3.6	1.37	0.42	0.56	0.14	0.35	0.07
	1226	gi|211578396	Sus scrofa	uncharacterized protein LOC100156145 [Sus scrofa]	11.29	6	6	3.6	5.45	1.51	0.56	0.74	0.18	0.02	0
	1227	gi|343780920	Sus scrofa	polyadenylate-binding protein 2 [Sus scrofa]	11.29	4	4	0.71	0.74	1.04	-0.15	-0.13	0.02	0.18	0.2
	1228	gi|346986424	Sus scrofa	pescadillo homolog [Sus scrofa]	11.28	4	4	1.02	0.93	0.91	0.01	-0.03	-0.04	0.1	0.85
	1229	gi|311258550	Sus scrofa	PREDICTED: EF-hand domain-containing protein D2-like [Sus scrofa]	11.27	6	6	0.4	0.74	1.85	-0.4	-0.13	0.27	0.14	0.42
	1230	gi|350583835	Sus scrofa	PREDICTED: ADP-ribosylation factor-binding protein GGA1 [Sus scrofa]	11.27	4	4	0.91	1.01	1.11	-0.04	0	0.04	0.73	0.97
	1231	gi|350585594	Sus scrofa	PREDICTED: spermidine synthase [Sus scrofa]	11.26	6	6	1.2	0.41	0.34	0.08	-0.38	-0.46	0.69	0.21
	1232	gi|346986324	Sus scrofa	tumor protein D52 [Sus scrofa]	11.19	4	4	3.05	1.87	0.61	0.48	0.27	-0.21	0.09	0.32
	1233	gi|350539577	Sus scrofa	coatomer subunit gamma-2 [Sus scrofa]	11.18	4	4	0.95	0.95	1.01	-0.02	-0.02	0	0.58	0.99
	1234	gi|350587731	Sus scrofa	PREDICTED: LPS-responsive vesicle trafficking, beach and anchor containing, partial [Sus scrofa]	11.16	5	5	0.97	0.94	0.96	-0.01	-0.03	-0.02	0.76	0.3
	1235	gi|350585538	Sus scrofa	PREDICTED: cytosolic acyl coenzyme A thioester hydrolase [Sus scrofa]	11.16	6	6	0.65	0.99	1.51	-0.18	0	0.18	0.45	0.83
	1236	gi|311277195	Sus scrofa	PREDICTED: host cell factor 1 [Sus scrofa]	11.15	4	4	0.96	0.97	1.01	-0.02	-0.01	0	0.91	0.99
	1237	gi|350529419	Sus scrofa	inositol polyphosphate-1-phosphatase [Sus scrofa]	11.12	6	6	0.94	0.95	1.02	-0.03	-0.02	0.01	0.25	0.56
	1238	gi|335287916	Sus scrofa	PREDICTED: integrin alpha-5 isoform 1 [Sus scrofa]	11.12	5	5	5.4	4.88	0.9	0.73	0.69	-0.04	0	0
	1239	gi|350587377	Sus scrofa	PREDICTED: cytosol aminopeptidase-like [Sus scrofa]	11.12	5	5	0.97	0.97	1	-0.01	-0.01	0	0.92	0.81
	1240	gi|281427372	Sus scrofa	ferrochelatase, mitochondrial [Sus scrofa]	11.12	4	4	2.05	2.49	1.21	0.31	0.4	0.08	0.06	0.03
	1241	gi|311248247	Sus scrofa	PREDICTED: ATP synthase subunit delta, mitochondrial-like isoform 1 [Sus scrofa]	11.1	3	4	1.02	3.02	2.96	0.01	0.48	0.47	0.37	0.63
	1242	gi|164298	Sus scrofa	protein phosphatase 2A beta subunit, partial [Sus scrofa]	11.09	4	4	0.83	0.79	0.95	-0.08	-0.1	-0.02	0.39	0.23
	1243	gi|297747368	Sus scrofa	ubiquinol-cytochrome c reductase binding protein [Sus scrofa]	11.09	5	5	1.41	2.63	1.87	0.15	0.42	0.27	0.21	0.01
	1244	gi|335295703	Sus scrofa	PREDICTED: rho guanine nucleotide exchange factor 5-like [Sus scrofa]	11.08	4	5	0.88	0.9	1.03	-0.06	-0.04	0.01	0.32	0.36
	1245	gi|335299152	Sus scrofa	PREDICTED: twinfilin-2 [Sus scrofa]	11.07	4	4	0.79	0.61	0.77	-0.1	-0.22	-0.12	0.38	0.13
	1246	gi|335297447	Sus scrofa	PREDICTED: guanine nucleotide-binding protein subunit alpha-13 [Sus scrofa]	11.06	5	5	0.9	0.94	1.04	-0.04	-0.03	0.02	0.23	0.22
	1247	gi|335299134	Sus scrofa	PREDICTED: U3 small nucleolar RNA-interacting protein 2-like [Sus scrofa]	11.05	5	5	0.97	0.97	1	-0.01	-0.01	0	0.7	0.77
	1248	gi|510347	Sus scrofa	protein phosphatase 2A 65 kDa regulatory subunit, beta isoform [Sus scrofa]	11.04	5	5	0.36	0.53	1.46	-0.44	-0.28	0.16	0	0.05
	1249	gi|350595023	Sus scrofa	PREDICTED: brefeldin A-inhibited guanine nucleotide-exchange protein 2 [Sus scrofa]	11.02	3	3	0.43	0.55	1.28	-0.36	-0.26	0.11	0.05	0.1
	1250	gi|148235064	Sus scrofa	myc box-dependent-interacting protein 1 [Sus scrofa]	11.01	6	6	0.92	0.9	0.97	-0.04	-0.05	-0.01	0.15	0.16
	1251	gi|62287175	Sus scrofa	RecName: Full=40S ribosomal protein S23	11	2	2	1.01	0.91	0.9	0	-0.04	-0.04	0.99	0.62
	1252	gi|37039809	Sus scrofa	envelope protein [Sus scrofa]	10.98	5	6	0.33	0.29	0.89	-0.49	-0.54	-0.05	0.03	0.01
	1253	gi|335290816	Sus scrofa	PREDICTED: regulator of chromosome condensation isoform 1 [Sus scrofa]	10.98	4	4	0.96	1.01	1.05	-0.02	0	0.02	0.52	0.94
	1254	gi|350587460	Sus scrofa	PREDICTED: sister chromatid cohesion protein PDS5 homolog A-like [Sus scrofa]	10.97	5	5	0.64	0.46	0.72	-0.2	-0.34	-0.14	0.18	0.03
	1255	gi|335310680	Sus scrofa	PREDICTED: SNW domain-containing protein 1-like isoform 1 [Sus scrofa]	10.97	5	5	1	0.99	0.99	0	0	0	0.95	0.89
	1256	gi|350597087	Sus scrofa	PREDICTED: NFX1-type zinc finger-containing protein 1 [Sus scrofa]	10.95	5	5	1.42	2.49	1.75	0.15	0.4	0.24	0.41	0.06
	1257	gi|311266882	Sus scrofa	PREDICTED: conserved oligomeric Golgi complex subunit 1 [Sus scrofa]	10.95	4	4	0.87	1.02	1.17	-0.06	0.01	0.07	0.28	0.84
	1258	gi|456753133	Sus scrofa	toll interacting protein [Sus scrofa]	10.95	5	5	1.01	1.04	1.03	0	0.02	0.01	0.96	0.48
	1259	gi|335299136	Sus scrofa	PREDICTED: poly [ADP-ribose] polymerase 3 [Sus scrofa]	10.94	4	4	1.16	1.17	1.01	0.06	0.07	0	0.13	0.19
	1260	gi|315455031	Sus scrofa	catenin beta-like1 protein [Sus scrofa]	10.93	3	4	0.87	0.82	0.94	-0.06	-0.09	-0.03	0.26	0.06
	1261	gi|335285527	Sus scrofa	PREDICTED: DNA mismatch repair protein Msh6-like [Sus scrofa]	10.92	5	5	0.95	0.95	1	-0.02	-0.02	0	0.15	0.08
	1262	gi|346644830	Sus scrofa	sulfide:quinone oxidoreductase, mitochondrial [Sus scrofa]	10.92	6	6	1.87	4.53	2.42	0.27	0.66	0.38	0.38	0.02
	1263	gi|226709210	Sus scrofa	RecName: Full=Cytochrome c oxidase subunit 6C; AltName: Full=Cytochrome c oxidase polypeptide VIc	10.91	5	5	1.45	1.71	1.18	0.16	0.23	0.07	0.37	0.06
	1264	gi|335290029	Sus scrofa	PREDICTED: nuclear pore glycoprotein p62 [Sus scrofa]	10.9	5	5	0.96	1.87	1.94	-0.02	0.27	0.29	0.76	0.03
	1265	gi|311251141	Sus scrofa	PREDICTED: abhydrolase domain-containing protein 11-like isoform 1 [Sus scrofa]	10.9	5	5	3.22	5.2	1.61	0.51	0.72	0.21	0.02	0
	1266	gi|350590315	Sus scrofa	PREDICTED: eukaryotic translation initiation factor 1-like [Sus scrofa]	10.89	2	2	4.33	2.47	0.57	0.64	0.39	-0.24	0.06	0.47
	1267	gi|343432596	Sus scrofa	torsin A interacting protein 2 [Sus scrofa]	10.89	5	5	0.48	0.75	1.56	-0.32	-0.12	0.19	0.06	0.61
	1268	gi|343432668	Sus scrofa	RNA binding motif (RNP1, RRM) protein 3 [Sus scrofa]	10.88	4	4	1.16	1.02	0.88	0.06	0.01	-0.06	0.07	0.5
	1269	gi|194038051	Sus scrofa	PREDICTED: nuclear pore complex protein Nup153 [Sus scrofa]	10.88	4	4	1.72	3.19	1.85	0.24	0.5	0.27	0.04	0.01
	1270	gi|90111865	Sus scrofa	RecName: Full=Voltage-dependent anion-selective channel protein 3; Short=VDAC-3; AltName: Full=Outer mitochondrial membrane protein porin 3	10.87	5	5	1.72	2.49	1.45	0.24	0.4	0.16	0.05	0
	1271	gi|350588572	Sus scrofa	PREDICTED: sortilin-related receptor-like [Sus scrofa]	10.87	5	5	0.35	1.15	3.25	-0.45	0.06	0.51	0.04	0.6
	1272	gi|335299252	Sus scrofa	PREDICTED: peroxisomal acyl-coenzyme A oxidase 2 [Sus scrofa]	10.85	5	5	0.42	1.39	3.34	-0.38	0.14	0.52	0.22	0.43
	1273	gi|350579385	Sus scrofa	PREDICTED: glyoxylate reductase/hydroxypyruvate reductase [Sus scrofa]	10.85	4	4	0.72	0.64	0.89	-0.14	-0.19	-0.05	0.69	0.13
	1274	gi|194038455	Sus scrofa	PREDICTED: arginase-2, mitochondrial [Sus scrofa]	10.84	4	4	2.25	2.25	1	0.35	0.35	0	0.02	0.02
	1275	gi|335307366	Sus scrofa	PREDICTED: 26S proteasome non-ATPase regulatory subunit 7 [Sus scrofa]	10.83	5	5	0.97	0.94	0.96	-0.01	-0.03	-0.02	0.8	0.63
	1276	gi|178056567	Sus scrofa	prefoldin subunit 4 [Sus scrofa]	10.81	5	5	1.07	0.74	0.7	0.03	-0.13	-0.16	0.77	0.27
	1277	gi|158514030	Sus scrofa	RecName: Full=60S ribosomal protein L14	10.79	5	5	0.14	0.79	5.6	-0.85	-0.1	0.75	0	0.85
	1278	gi|311267211	Sus scrofa	PREDICTED: dnaJ homolog subfamily C member 7 isoform 1 [Sus scrofa]	10.79	5	5	0.59	0.61	1.03	-0.23	-0.22	0.01	0.11	0.11
	1279	gi|212549623	Sus scrofa	endoplasmic reticulum resident protein 44 precursor [Sus scrofa]	10.76	5	5	1.13	2.81	2.49	0.05	0.45	0.4	0.95	0.03
	1280	gi|417515419	Sus scrofa	semaphorin-3C precursor [Sus scrofa]	10.76	5	5	4.92	3.94	0.8	0.69	0.6	-0.1	0.08	0.24
	1281	gi|51704217	Sus scrofa	RecName: Full=60S ribosomal protein L35	10.74	6	6	0.65	1.09	1.66	-0.18	0.04	0.22	0.12	0.58
	1282	gi|349732264	Sus scrofa	replication protein A 32 kDa subunit [Sus scrofa]	10.74	5	5	2.21	1.05	0.47	0.34	0.02	-0.32	0.34	0.71
	1283	gi|51704218	Sus scrofa	RecName: Full=60S ribosomal protein L29	10.73	6	6	1.79	0.54	0.3	0.25	-0.27	-0.52	0.2	0.38
	1284	gi|311269414	Sus scrofa	PREDICTED: signal recognition particle receptor subunit beta-like [Sus scrofa]	10.73	2	2	2.58	2.56	0.99	0.41	0.41	0	0.48	0.41
	1285	gi|350581964	Sus scrofa	PREDICTED: constitutive coactivator of PPAR-gamma-like protein 1, partial [Sus scrofa]	10.71	5	5	0.93	0.96	1.04	-0.03	-0.02	0.02	0.37	0.88
	1286	gi|456754105	Sus scrofa	nicotinate phosphoribosyltransferase domain containing 1 [Sus scrofa]	10.7	5	5	0.45	0.53	1.17	-0.34	-0.28	0.07	0.04	0.09
	1287	gi|335306576	Sus scrofa	PREDICTED: HIV Tat-specific factor 1 homolog [Sus scrofa]	10.69	3	3	0.9	1.01	1.12	-0.04	0	0.05	0.59	0.93
	1288	gi|311273314	Sus scrofa	PREDICTED: COP9 signalosome complex subunit 8-like isoform 1 [Sus scrofa]	10.69	5	5	1.05	1.01	0.96	0.02	0	-0.02	0.77	0.99
	1289	gi|350591312	Sus scrofa	PREDICTED: calcium-dependent secretion activator 1 [Sus scrofa]	10.68	5	5	0.59	0.85	1.43	-0.23	-0.07	0.16	0.05	0.79
	1290	gi|73621342	Sus scrofa	RecName: Full=Serine/threonine-protein kinase OSR1; AltName: Full=Oxidative stress-responsive 1 protein	10.67	5	5	0.91	0.93	1.02	-0.04	-0.03	0.01	0.52	0.58
	1291	gi|311249270	Sus scrofa	PREDICTED: coiled-coil domain-containing protein 124-like [Sus scrofa]	10.66	2	2	0.9	0.86	0.95	-0.04	-0.06	-0.02	0.75	0.64
	1292	gi|311257142	Sus scrofa	PREDICTED: V-type proton ATPase subunit d 1-like [Sus scrofa]	10.66	6	6	0.87	1.33	1.53	-0.06	0.12	0.18	0.4	0.25
	1293	gi|350585533	Sus scrofa	PREDICTED: leucine-rich repeat-containing protein 47-like [Sus scrofa]	10.66	6	6	1.13	1.08	0.95	0.05	0.03	-0.02	0.25	0.64
	1294	gi|335289036	Sus scrofa	PREDICTED: adenine phosphoribosyltransferase-like [Sus scrofa]	10.65	4	4	1.25	0.44	0.35	0.1	-0.36	-0.45	0.8	0.02
	1295	gi|311273095	Sus scrofa	PREDICTED: ATP-binding cassette sub-family B member 6, mitochondrial [Sus scrofa]	10.64	5	5	0.79	0.85	1.08	-0.1	-0.07	0.03	0.06	0.13
	1296	gi|350587614	Sus scrofa	PREDICTED: ubiquitin-like modifier activating enzyme 6 [Sus scrofa]	10.62	5	5	0.95	0.96	1.02	-0.02	-0.02	0.01	0.52	0.96
	1297	gi|350584292	Sus scrofa	PREDICTED: dynamin 1-like [Sus scrofa]	10.62	4	4	0.78	0.87	1.12	-0.11	-0.06	0.05	0.59	0.91
	1298	gi|335309283	Sus scrofa	PREDICTED: ATP synthase-coupling factor 6, mitochondrial-like isoform 2 [Sus scrofa]	10.6	5	6	0.97	5.35	5.5	-0.01	0.73	0.74	0.92	0
	1299	gi|350581178	Sus scrofa	PREDICTED: NADH dehydrogenase [ubiquinone] 1 alpha subcomplex subunit 2-like [Sus scrofa]	10.59	5	5	1.84	4.57	2.49	0.26	0.66	0.4	0.52	0.02
	1300	gi|311269679	Sus scrofa	PREDICTED: NADH dehydrogenase [ubiquinone] 1 beta subcomplex subunit 5, mitochondrial-like isoform 1 [Sus scrofa]	10.59	6	6	0.95	1	1.05	-0.02	0	0.02	0.32	0.93
	1301	gi|350594172	Sus scrofa	PREDICTED: brain acid soluble protein 1-like isoform 2 [Sus scrofa]	10.57	5	5	0.85	1.14	1.34	-0.07	0.06	0.13	0.79	0.56
	1302	gi|335279738	Sus scrofa	PREDICTED: deoxyuridine 5'-triphosphate nucleotidohydrolase, mitochondrial-like isoform 1 [Sus scrofa]	10.55	5	5	1.1	0.37	0.34	0.04	-0.43	-0.47	0.91	0.08
	1303	gi|343791007	Sus scrofa	dynein, cytoplasmic 1, light intermediate chain 2 [Sus scrofa]	10.54	5	5	1.67	2.81	1.67	0.22	0.45	0.22	0.3	0
	1304	gi|335309074	Sus scrofa	PREDICTED: SAM domain and HD domain-containing protein 1-like, partial [Sus scrofa]	10.54	3	3	0.99	2.07	2.09	0	0.32	0.32	0.62	0.05
	1305	gi|350587954	Sus scrofa	PREDICTED: rap1 GTPase-GDP dissociation stimulator 1, partial [Sus scrofa]	10.54	4	4	0.74	0.38	0.51	-0.13	-0.42	-0.29	0.65	0.01
	1306	gi|350590267	Sus scrofa	PREDICTED: dual specificity protein phosphatase 3-like isoform 2 [Sus scrofa]	10.51	5	5	0.92	0.95	1.04	-0.04	-0.02	0.02	0.56	0.61
	1307	gi|9857260	Sus scrofa	esterase D [Sus scrofa]	10.5	5	5	0.82	0.72	0.89	-0.09	-0.14	-0.05	0.61	0.46
	1308	gi|335310769	Sus scrofa	PREDICTED: THO complex subunit 4-like, partial [Sus scrofa]	10.5	5	5	2.49	1.04	0.42	0.4	0.02	-0.38	0.04	0.55
	1309	gi|350593080	Sus scrofa	PREDICTED: LOW QUALITY PROTEIN: uncharacterized protein C10orf118 [Sus scrofa]	10.48	6	6	1.06	0.98	0.93	0.02	-0.01	-0.03	0.4	0.89
	1310	gi|335289328	Sus scrofa	PREDICTED: ubiquinone biosynthesis protein COQ9, mitochondrial-like [Sus scrofa]	10.47	5	5	1.5	2.58	1.72	0.18	0.41	0.24	0.53	0.03
	1311	gi|346227226	Sus scrofa	40S ribosomal protein S11 [Sus scrofa]	10.47	6	6	0.7	0.76	1.09	-0.16	-0.12	0.04	0.41	0.65
	1312	gi|311277187	Sus scrofa	PREDICTED: translocon-associated protein subunit delta-like isoform 1 [Sus scrofa]	10.47	5	5	2.17	2.54	1.17	0.34	0.4	0.07	0.02	0.02
	1313	gi|54036319	Sus scrofa	RecName: Full=40S ribosomal protein S17	10.46	2	2	1.98	0.91	0.46	0.3	-0.04	-0.34	0.71	0.6
	1314	gi|350580123	Sus scrofa	PREDICTED: cytoskeleton-associated protein 5, partial [Sus scrofa]	10.46	5	5	0.94	0.77	0.82	-0.03	-0.11	-0.08	0.6	0.1
	1315	gi|350588060	Sus scrofa	PREDICTED: 60S ribosomal protein L27a-like [Sus scrofa]	10.46	5	5	0.86	0.52	0.6	-0.07	-0.29	-0.22	0.83	0.07
	1316	gi|311244046	Sus scrofa	PREDICTED: golgi-associated PDZ and coiled-coil motif-containing protein isoform 2 [Sus scrofa]	10.44	5	5	1.01	1.07	1.06	0	0.03	0.02	0.74	0.89
	1317	gi|350583434	Sus scrofa	PREDICTED: histone H3.2 [Sus scrofa]	10.44	4	4	5.45	17.54	3.22	0.74	1.24	0.51	0.01	0
	1318	gi|335280045	Sus scrofa	PREDICTED: protein disulfide-isomerase TMX3 [Sus scrofa]	10.43	5	5	0.99	0.98	0.99	0	-0.01	0	0.78	0.97
	1319	gi|335285223	Sus scrofa	PREDICTED: 39S ribosomal protein L19, mitochondrial-like [Sus scrofa]	10.43	5	5	0.82	2.19	2.65	-0.08	0.34	0.42	0.99	0.02
	1320	gi|350581931	Sus scrofa	PREDICTED: isoleucyl-tRNA synthetase, cytoplasmic-like [Sus scrofa]	10.42	5	5	1.04	0.67	0.64	0.02	-0.18	-0.19	0.84	0.26
	1321	gi|311269142	Sus scrofa	PREDICTED: NEDD8-activating enzyme E1 catalytic subunit isoform 1 [Sus scrofa]	10.41	5	5	1.02	0.94	0.92	0.01	-0.03	-0.04	0.9	0.42
	1322	gi|417515664	Sus scrofa	ER degradation enhancer, mannosidase alpha-like 3 [Sus scrofa]	10.4	5	5	2	2.11	1.06	0.3	0.32	0.02	0.37	0.02
	1323	gi|350590222	Sus scrofa	PREDICTED: ATP-dependent RNA helicase DDX42 [Sus scrofa]	10.4	6	6	0.65	0.67	1.04	-0.19	-0.17	0.02	0.08	0.08
	1324	gi|350580345	Sus scrofa	PREDICTED: probable cation-transporting ATPase 13A1-like, partial [Sus scrofa]	10.39	3	3	0.67	0.84	1.26	-0.18	-0.08	0.1	0.07	0.33
	1325	gi|311245701	Sus scrofa	PREDICTED: S-methyl-5'-thioadenosine phosphorylase-like [Sus scrofa]	10.39	3	3	1.08	0.75	0.7	0.03	-0.12	-0.16	0.74	0.54
	1326	gi|350586333	Sus scrofa	PREDICTED: prolyl 3-hydroxylase 1 [Sus scrofa]	10.37	5	5	1.36	1.91	1.41	0.13	0.28	0.15	0.68	0.13
	1327	gi|194044238	Sus scrofa	PREDICTED: tRNA (adenine-N(1)-)-methyltransferase non-catalytic subunit TRM6 [Sus scrofa]	10.36	5	5	1.04	1	0.96	0.02	0	-0.02	0.29	0.94
	1328	gi|194041842	Sus scrofa	PREDICTED: canalicular multispecific organic anion transporter 1 [Sus scrofa]	10.36	5	5	0.9	0.92	1.03	-0.05	-0.04	0.01	0.41	0.58
	1329	gi|335304834	Sus scrofa	PREDICTED: protein-glutamine gamma-glutamyltransferase 2 [Sus scrofa]	10.36	5	5	1.5	2.19	1.46	0.18	0.34	0.16	0.69	0.29
	1330	gi|346716281	Sus scrofa	eukaryotic translation initiation factor 1A, Y-linked [Sus scrofa]	10.35	4	4	1.1	0.99	0.9	0.04	0	-0.04	0.19	0.89
	1331	gi|345091067	Sus scrofa	aldo-keto reductase family 7, member A2 (aflatoxin aldehyde reductase) [Sus scrofa]	10.35	5	5	1.01	1.1	1.09	0	0.04	0.04	0.8	0.42
	1332	gi|51315703	Sus scrofa	RecName: Full=Caveolin-1	10.34	5	5	3.16	3.7	1.17	0.5	0.57	0.07	0	0
	1333	gi|456753006	Sus scrofa	exocyst complex component 4 tv1 [Sus scrofa]	10.33	5	5	0.99	1	1.01	0	0	0	0.96	0.79
	1334	gi|346716090	Sus scrofa	thioredoxin-like protein 1 [Sus scrofa]	10.33	5	5	2.07	1.82	0.88	0.32	0.26	-0.06	0.07	0.09
	1335	gi|311244862	Sus scrofa	PREDICTED: huntingtin-interacting protein K-like [Sus scrofa]	10.33	4	4	0.99	0.88	0.89	0	-0.06	-0.05	0.99	0.13
	1336	gi|456753420	Sus scrofa	dedicator of cytokinesis 7 [Sus scrofa]	10.32	5	5	0.98	0.95	0.97	-0.01	-0.02	-0.01	0.54	0.1
	1337	gi|335306235	Sus scrofa	PREDICTED: magnesium transporter protein 1 [Sus scrofa]	10.32	5	5	1.72	2.21	1.28	0.24	0.34	0.11	0.29	0.08
	1338	gi|350595636	Sus scrofa	PREDICTED: probable ubiquitin carboxyl-terminal hydrolase FAF-X-like, partial [Sus scrofa]	10.31	4	4	0.97	1.06	1.09	-0.01	0.02	0.04	0.83	0.45
	1339	gi|47523694	Sus scrofa	calpain small subunit 1 [Sus scrofa]	10.31	4	4	0.58	0.48	0.84	-0.24	-0.32	-0.08	0.22	0.11
	1340	gi|350592092	Sus scrofa	PREDICTED: coxsackievirus and adenovirus receptor homolog isoform 1 [Sus scrofa]	10.3	5	5	3.94	3.44	0.87	0.6	0.54	-0.06	0	0.01
	1341	gi|335306140	Sus scrofa	PREDICTED: chromosome-associated kinesin KIF4A [Sus scrofa]	10.29	3	3	0.65	0.57	0.88	-0.19	-0.24	-0.06	0.65	0.27
	1342	gi|350580832	Sus scrofa	PREDICTED: clathrin light chain B-like isoform 1 [Sus scrofa]	10.29	4	4	0.58	0.46	0.79	-0.24	-0.34	-0.1	0.1	0.01
	1343	gi|75064988	Sus scrofa	RecName: Full=Syndecan-4; Short=SYND4; Flags: Precursor	10.29	3	3	18.88	19.59	1.04	1.28	1.29	0.02	0	0
	1344	gi|350591497	Sus scrofa	PREDICTED: ras-related protein Rab-7a-like [Sus scrofa]	10.28	5	5	1.33	1.02	0.77	0.12	0.01	-0.12	0.2	0.93
	1345	gi|335286919	Sus scrofa	PREDICTED: protein S100-A10-like isoform 4 [Sus scrofa]	10.28	5	5	0.95	1.03	1.08	-0.02	0.01	0.03	0.91	0.62
	1346	gi|194043274	Sus scrofa	PREDICTED: developmentally-regulated GTP-binding protein 1 isoform 1 [Sus scrofa]	10.27	5	5	0.63	0.42	0.66	-0.2	-0.38	-0.18	0.28	0.04
	1347	gi|8051723	Sus scrofa	lanosterol 14 alpha-demethylase [Sus scrofa]	10.27	5	5	0.81	1.25	1.54	-0.09	0.1	0.19	0.38	0.46
	1348	gi|311257513	Sus scrofa	PREDICTED: 26S proteasome non-ATPase regulatory subunit 8-like [Sus scrofa]	10.27	5	5	1.29	0.66	0.51	0.11	-0.18	-0.29	0.88	0.41
	1349	gi|311253771	Sus scrofa	PREDICTED: ribosome biogenesis regulatory protein homolog [Sus scrofa]	10.26	3	3	1.15	1.1	0.95	0.06	0.04	-0.02	0.21	0.22
	1350	gi|343790934	Sus scrofa	cell cycle regulator Mat89Bb homolog [Sus scrofa]	10.26	4	4	0.98	1.04	1.06	-0.01	0.02	0.02	0.86	0.78
	1351	gi|350594828	Sus scrofa	PREDICTED: charged multivesicular body protein 4b-like [Sus scrofa]	10.26	5	5	4.92	4.13	0.84	0.69	0.62	-0.08	0.38	0.3
	1352	gi|55977738	Sus scrofa	RecName: Full=Protein-L-isoaspartate(D-aspartate) O-methyltransferase; Short=PIMT; AltName: Full=L-isoaspartyl protein carboxyl methyltransferase; AltName: Full=Protein L-isoaspartyl/D-aspartyl methyltransferase; AltName: Full=Protein-beta-aspartate methyltransferase	10.26	5	5	1.04	1.02	0.98	0.02	0.01	-0.01	0.82	0.82
	1353	gi|178056175	Sus scrofa	basigin precursor [Sus scrofa]	10.25	5	5	2.05	1.77	0.86	0.31	0.25	-0.06	0.09	0.44
	1354	gi|350590446	Sus scrofa	PREDICTED: integrin alpha-3-like [Sus scrofa]	10.25	3	3	4.25	5.35	1.26	0.63	0.73	0.1	0.08	0.06
	1355	gi|350595942	Sus scrofa	PREDICTED: probable phospholipid-transporting ATPase IG-like, partial [Sus scrofa]	10.24	5	5	0.93	0.97	1.05	-0.03	-0.01	0.02	0.07	0.9
	1356	gi|350590014	Sus scrofa	PREDICTED: serine/threonine-protein kinase 24 [Sus scrofa]	10.24	2	2	1.74	0.9	0.52	0.24	-0.04	-0.28	0.24	0.93
	1357	gi|350579651	Sus scrofa	PREDICTED: GTPase-activating protein and VPS9 domain-containing protein 1-like [Sus scrofa]	10.23	4	4	0.52	0.86	1.66	-0.28	-0.06	0.22	0.05	0.59
	1358	gi|311271301	Sus scrofa	PREDICTED: vacuolar protein sorting-associated protein 26A isoform 1 [Sus scrofa]	10.23	5	5	0.95	0.86	0.9	-0.02	-0.07	-0.04	0.81	0.42
	1359	gi|350593002	Sus scrofa	PREDICTED: sideroflexin-3 [Sus scrofa]	10.23	3	3	2.19	4.49	2.05	0.34	0.65	0.31	0.15	0.04
	1360	gi|62510530	Sus scrofa	RecName: Full=Dihydropteridine reductase; AltName: Full=HDHPR; AltName: Full=Quinoid dihydropteridine reductase	10.23	4	4	0.94	0.93	0.99	-0.03	-0.03	0	0.23	0.33
	1361	gi|311255898	Sus scrofa	PREDICTED: LOW QUALITY PROTEIN: nuclear pore complex protein Nup107-like [Sus scrofa]	10.22	4	4	0.95	0.94	0.98	-0.02	-0.03	-0.01	0.5	0.36
	1362	gi|335279374	Sus scrofa	PREDICTED: histone deacetylase 2-like [Sus scrofa]	10.2	4	4	0.97	0.97	1	-0.01	-0.01	0	0.74	0.98
	1363	gi|311263851	Sus scrofa	PREDICTED: KDEL motif-containing protein 2 [Sus scrofa]	10.18	5	5	1.49	2.23	1.5	0.17	0.35	0.18	0.84	0.06
	1364	gi|335285899	Sus scrofa	PREDICTED: cleavage and polyadenylation specificity factor subunit 3-like [Sus scrofa]	10.18	5	5	0.47	0.82	1.77	-0.33	-0.08	0.25	0.18	0.73
	1365	gi|350587106	Sus scrofa	PREDICTED: protein sel-1 homolog 1-like [Sus scrofa]	10.18	4	4	1.1	1.21	1.11	0.04	0.08	0.04	0.38	0.27
	1366	gi|194042531	Sus scrofa	PREDICTED: HEAT repeat-containing protein 1 [Sus scrofa]	10.15	4	4	1.85	0.85	0.46	0.27	-0.07	-0.34	0.06	0.46
	1367	gi|335290806	Sus scrofa	PREDICTED: dnaJ homolog subfamily C member 8-like [Sus scrofa]	10.15	5	5	0.83	0.48	0.58	-0.08	-0.32	-0.24	0.98	0.07
	1368	gi|350593925	Sus scrofa	PREDICTED: phenylalanyl-tRNA synthetase beta chain-like, partial [Sus scrofa]	10.15	5	5	0.55	0.35	0.63	-0.26	-0.46	-0.2	0.11	0.01
	1369	gi|350590448	Sus scrofa	PREDICTED: integrin alpha-3 [Sus scrofa]	10.14	5	5	1.92	2.91	1.51	0.28	0.46	0.18	0.3	0.04
	1370	gi|350596914	Sus scrofa	PREDICTED: dihydroorotate dehydrogenase (quinone), mitochondrial-like [Sus scrofa]	10.14	5	4	2.27	1.71	0.75	0.36	0.23	-0.12	0.02	0.35
	1371	gi|456753957	Sus scrofa	DEAD (Asp-Glu-Ala-Asp) box helicase 6 [Sus scrofa]	10.12	4	4	0.93	0.96	1.04	-0.03	-0.02	0.02	0.96	0.73
	1372	gi|456754131	Sus scrofa	nucleoporin like 1 tv2 [Sus scrofa]	10.11	4	4	0.9	0.95	1.07	-0.05	-0.02	0.03	0.03	0.23
	1373	gi|335310912	Sus scrofa	PREDICTED: filamin-A-like, partial [Sus scrofa]	10.1	5	5	1.01	0.61	0.61	0	-0.21	-0.22	0.98	0.18
	1374	gi|335281900	Sus scrofa	PREDICTED: nuclear pore complex protein Nup160 [Sus scrofa]	10.1	5	5	0.97	1.01	1.04	-0.01	0	0.02	0.25	0.99
	1375	gi|335282824	Sus scrofa	PREDICTED: ilvB (bacterial acetolactate synthase)-like [Sus scrofa]	10.1	4	4	0.91	1.03	1.13	-0.04	0.01	0.05	0.44	0.83
	1376	gi|122143720	Sus scrofa	RecName: Full=Cystathionine gamma-lyase; AltName: Full=Cysteine-protein sulfhydrase; AltName: Full=Gamma-cystathionase	10.1	4	4	0.98	0.79	0.81	-0.01	-0.1	-0.09	0.92	0.07
	1377	gi|350591514	Sus scrofa	PREDICTED: hypothetical protein LOC100624760 [Sus scrofa]	10.1	5	5	1.04	2.15	2.07	0.02	0.33	0.32	0.82	0.06
	1378	gi|350592992	Sus scrofa	PREDICTED: hypothetical protein LOC100152229 [Sus scrofa]	10.09	5	5	0.63	2.01	3.22	-0.2	0.3	0.51	0.71	0.21
	1379	gi|198282077	Sus scrofa	cytochrome P450 3A46 [Sus scrofa]	10.08	5	5	1.1	2.23	2.03	0.04	0.35	0.31	0.36	0
	1380	gi|356582297	Sus scrofa	ADP-ribosylation factor-like 8B [Sus scrofa]	10.07	3	3	0.95	1.72	1.82	-0.02	0.24	0.26	0.92	0.29
	1381	gi|346716228	Sus scrofa	histidine triad nucleotide-binding protein 2, mitochondrial isoform 2 precursor [Sus scrofa]	10.06	3	3	3.77	12.71	3.37	0.58	1.1	0.53	0.2	0.03
	1382	gi|350583584	Sus scrofa	PREDICTED: syntaxin-binding protein 3 [Sus scrofa]	10.05	4	4	0.97	0.98	1.01	-0.01	-0.01	0	0.96	0.82
	1383	gi|335294283	Sus scrofa	PREDICTED: protein kinase C delta-binding protein-like [Sus scrofa]	10.05	5	5	3.34	4.13	1.24	0.52	0.62	0.09	0.07	0.04
	1384	gi|350580642	Sus scrofa	PREDICTED: putative ATP-dependent Clp protease proteolytic subunit, mitochondrial-like, partial [Sus scrofa]	10.05	4	4	1.26	2.78	2.21	0.1	0.44	0.34	0.75	0.09
	1385	gi|194035847	Sus scrofa	PREDICTED: astrocytic phosphoprotein PEA-15 [Sus scrofa]	10.04	5	5	1.98	1.34	0.68	0.3	0.13	-0.17	0.09	0.48
	1386	gi|335297640	Sus scrofa	PREDICTED: 2',3'-cyclic-nucleotide 3'-phosphodiesterase [Sus scrofa]	10.03	3	3	0.52	1.29	2.49	-0.28	0.11	0.4	0.1	0.58
	1387	gi|212549665	Sus scrofa	Na(+)/H(+) exchange regulatory cofactor NHE-RF2 [Sus scrofa]	10.03	3	3	0.85	0.82	0.97	-0.07	-0.08	-0.01	0.6	0.63
	1388	gi|350591869	Sus scrofa	PREDICTED: nuclear cap-binding protein subunit 2 isoform 1 [Sus scrofa]	10.03	5	5	1.04	1	0.96	0.02	0	-0.02	0.55	0.84
	1389	gi|194038734	Sus scrofa	PREDICTED: protein transport protein Sec23A isoform 2 [Sus scrofa]	10.02	4	4	1.03	0.67	0.65	0.01	-0.17	-0.18	0.85	0.2
	1390	gi|194018718	Sus scrofa	40S ribosomal protein S20 [Sus scrofa]	10.02	3	3	1.08	1.05	0.97	0.03	0.02	-0.01	0.66	0.7
	1391	gi|335287008	Sus scrofa	PREDICTED: extracellular matrix protein 1, partial [Sus scrofa]	10.01	5	5	6.67	10.86	1.63	0.82	1.04	0.21	0	0
	1392	gi|417515542	Sus scrofa	hexose-6-phosphate dehydrogenase (glucose 1-dehydrogenase) [Sus scrofa]	10	4	4	0.71	0.9	1.27	-0.15	-0.04	0.1	0.59	0.42
	1393	gi|356991250	Sus scrofa	fatty acyl-CoA reductase 1 [Sus scrofa]	10	5	5	0.54	0.52	0.95	-0.26	-0.29	-0.02	0.13	0.13
	1394	gi|311266740	Sus scrofa	PREDICTED: phosphoribosyl pyrophosphate synthase-associated protein 1 [Sus scrofa]	10	4	4	0.93	0.92	0.99	-0.03	-0.04	0	0.73	0.94
	1395	gi|350583783	Sus scrofa	PREDICTED: SUN domain-containing protein 2-like [Sus scrofa]	9.99	3	2	0.81	1.85	2.29	-0.09	0.27	0.36	0.43	0.1
	1396	gi|350579827	Sus scrofa	PREDICTED: LOW QUALITY PROTEIN: nucleosome assembly protein 1-like 4-like [Sus scrofa]	9.98	4	4	0.24	0.44	1.82	-0.61	-0.35	0.26	0.16	0.58
	1397	gi|350579520	Sus scrofa	PREDICTED: U4/U6 small nuclear ribonucleoprotein Prp4-like [Sus scrofa]	9.98	4	4	0.69	0.97	1.41	-0.16	-0.01	0.15	0.31	0.76
	1398	gi|311259825	Sus scrofa	PREDICTED: leucine-rich repeat-containing protein 16A [Sus scrofa]	9.97	4	4	0.98	0.95	0.97	-0.01	-0.02	-0.01	0.92	0.64
	1399	gi|345090993	Sus scrofa	RAB8A, member RAS oncogene family [Sus scrofa]	9.96	3	3	0.95	1.04	1.1	-0.02	0.02	0.04	0.59	0.94
	1400	gi|335283960	Sus scrofa	PREDICTED: SUN domain-containing protein 1, partial [Sus scrofa]	9.96	5	5	0.87	1.51	1.74	-0.06	0.18	0.24	0.72	0.17
	1401	gi|311274648	Sus scrofa	PREDICTED: sulfiredoxin-1-like [Sus scrofa]	9.96	5	5	1.37	2.58	1.89	0.14	0.41	0.28	0.97	0.08
	1402	gi|350583730	Sus scrofa	PREDICTED: ADP-ribosylation factor GTPase-activating protein 3-like [Sus scrofa]	9.94	5	5	1.87	2.09	1.12	0.27	0.32	0.05	0.11	0.15
	1403	gi|335300790	Sus scrofa	PREDICTED: LOW QUALITY PROTEIN: ribosomal RNA processing protein 1 homolog B-like [Sus scrofa]	9.94	4	4	1.8	1.82	1.01	0.26	0.26	0	0.08	0.02
	1404	gi|350582274	Sus scrofa	PREDICTED: N-acetyl-D-glucosamine kinase [Sus scrofa]	9.94	4	4	1.11	1.22	1.11	0.04	0.09	0.04	0.51	0.2
	1405	gi|350591605	Sus scrofa	PREDICTED: plastin-1-like [Sus scrofa]	9.93	4	4	0.39	0.34	0.87	-0.41	-0.47	-0.06	0.01	0
	1406	gi|8134591	Sus scrofa	RecName: Full=Niemann-Pick C1 protein; Flags: Precursor	9.93	4	4	1.07	1.26	1.18	0.03	0.1	0.07	0.31	0.02
	1407	gi|350582787	Sus scrofa	PREDICTED: low molecular weight phosphotyrosine protein phosphatase-like [Sus scrofa]	9.92	3	3	1.15	0.69	0.6	0.06	-0.16	-0.22	0.33	0.84
	1408	gi|335286349	Sus scrofa	PREDICTED: regulator of microtubule dynamics protein 1 [Sus scrofa]	9.91	5	5	0.98	1.06	1.08	-0.01	0.02	0.03	0.62	0.2
	1409	gi|345441773	Sus scrofa	armadillo repeat containing 6 isoform 1 [Sus scrofa]	9.9	3	3	1.01	0.96	0.95	0	-0.02	-0.02	0.49	0.94
	1410	gi|325652132	Sus scrofa	NLR family member X1 [Sus scrofa]	9.88	4	4	0.53	1.69	3.19	-0.28	0.23	0.5	0.15	0.03
	1411	gi|464909920	Sus scrofa	transcription factor p65 [Sus scrofa]	9.87	5	5	1.02	1.09	1.07	0.01	0.04	0.03	0.88	0.68
	1412	gi|157427726	Sus scrofa	COP9 signalosome complex subunit 2 [Sus scrofa]	9.85	6	6	0.74	0.42	0.57	-0.13	-0.38	-0.24	0.47	0.02
	1414	gi|148225172	Sus scrofa	NADH dehydrogenase [ubiquinone] 1 alpha subcomplex subunit 4 [Sus scrofa]	9.85	3	3	1.05	1.14	1.09	0.02	0.06	0.04	0.99	0.94
	1415	gi|85720739	Sus scrofa	beta-enolase 3 [Sus scrofa]	9.83	0	0	15.42	8.32	0.54	1.19	0.92	-0.27	0.2	0.25
	1416	gi|335305039	Sus scrofa	PREDICTED: sterile alpha and TIR motif-containing protein 1-like [Sus scrofa]	9.83	4	4	0.99	1.2	1.21	0	0.08	0.08	0.94	0.27
	1417	gi|350583523	Sus scrofa	PREDICTED: putative helicase MOV-10 [Sus scrofa]	9.82	4	4	0.69	0.42	0.61	-0.16	-0.38	-0.22	0.05	0.01
	1418	gi|335301124	Sus scrofa	PREDICTED: acetoacetyl-CoA synthetase-like [Sus scrofa]	9.82	4	4	0.67	0.82	1.22	-0.17	-0.08	0.09	0.24	0.77
	1419	gi|350592837	Sus scrofa	PREDICTED: protein transport protein Sec24C isoform 1 [Sus scrofa]	9.81	4	4	0.4	0.54	1.37	-0.4	-0.26	0.14	0.48	0.66
	1420	gi|346421437	Sus scrofa	dnaJ homolog subfamily A member 1 [Sus scrofa]	9.79	4	4	1.01	1.02	1.01	0	0.01	0	0.84	0.76
	1421	gi|456754353	Sus scrofa	serine/threonine kinase 3 tv1 [Sus scrofa]	9.78	5	5	0.56	0.48	0.85	-0.25	-0.32	-0.07	0.1	0.01
	1422	gi|350590664	Sus scrofa	PREDICTED: polymerase delta-interacting protein 2 [Sus scrofa]	9.78	4	4	0.69	1.77	2.56	-0.16	0.25	0.41	0.49	0.2
	1423	gi|350591788	Sus scrofa	PREDICTED: hypothetical protein LOC448846 [Sus scrofa]	9.77	4	4	0.6	1.98	3.28	-0.22	0.3	0.52	0.23	0.13
	1424	gi|223634702	Sus scrofa	RecName: Full=Succinyl-CoA ligase [ADP/GDP-forming] subunit alpha, mitochondrial; AltName: Full=Succinyl-CoA synthetase subunit alpha; Short=SCS-alpha; Flags: Precursor	9.76	5	5	4.74	9.04	1.91	0.68	0.96	0.28	0	0
	1425	gi|187370725	Sus scrofa	mitochondrial tryptophanyl tRNA synthetase 2 [Sus scrofa]	9.76	5	5	1	2.29	2.29	0	0.36	0.36	0.35	0
	1426	gi|194035719	Sus scrofa	PREDICTED: glutamate--cysteine ligase regulatory subunit [Sus scrofa]	9.75	5	5	0.95	0.97	1.02	-0.02	-0.01	0.01	0.81	0.74
	1427	gi|350596725	Sus scrofa	PREDICTED: pseudouridylate synthase 7 homolog, partial [Sus scrofa]	9.74	4	4	1.79	1.32	0.74	0.25	0.12	-0.13	0.2	0.34
	1428	gi|346716314	Sus scrofa	Rho GDP dissociation inhibitor (GDI) beta [Sus scrofa]	9.73	3	3	0.97	0.97	1	-0.01	-0.01	0	0.74	0.93
	1429	gi|350580262	Sus scrofa	PREDICTED: pleckstrin homology domain-containing family A member 7 [Sus scrofa]	9.72	5	5	0.38	0.77	2.03	-0.42	-0.11	0.31	0.01	0.92
	1430	gi|73853882	Sus scrofa	DNA (cytosine-5)-methyltransferase 1 [Sus scrofa]	9.71	5	5	0.41	0.42	1.03	-0.39	-0.38	0.01	0.08	0.01
	1431	gi|335308282	Sus scrofa	PREDICTED: 28S ribosomal protein S29, mitochondrial-like [Sus scrofa]	9.71	4	4	1.01	1.07	1.06	0	0.03	0.02	0.38	0.12
	1432	gi|335309229	Sus scrofa	PREDICTED: 40S ribosomal protein S15a-like [Sus scrofa]	9.71	4	4	0.69	0.42	0.61	-0.16	-0.38	-0.22	0.52	0.13
	1433	gi|350589995	Sus scrofa	PREDICTED: multidrug resistance-associated protein 4-like, partial [Sus scrofa]	9.7	5	5	0.95	0.93	0.97	-0.02	-0.03	-0.01	0.79	0.61
	1434	gi|335309772	Sus scrofa	PREDICTED: acyl-coenzyme A thioesterase 2, mitochondrial-like, partial [Sus scrofa]	9.7	4	4	1.34	2.68	2	0.13	0.43	0.3	0.67	0.05
	1435	gi|350589961	Sus scrofa	PREDICTED: LIM domain only protein 7-like [Sus scrofa]	9.69	4	4	4.53	1.29	0.29	0.66	0.11	-0.54	0.02	0.82
	1436	gi|350595451	Sus scrofa	PREDICTED: histone H2A.V-like [Sus scrofa]	9.68	3	3	0.93	4.79	5.15	-0.03	0.68	0.71	0.64	0.05
	1438	gi|335284225	Sus scrofa	PREDICTED: tyrosine-protein kinase BAZ1B [Sus scrofa]	9.66	5	5	0.5	0.65	1.32	-0.3	-0.18	0.12	0.07	0.73
	1439	gi|90109876	Sus scrofa	RecName: Full=Testin	9.66	4	4	2.09	0.64	0.31	0.32	-0.19	-0.51	0.03	0.9
	1440	gi|153792082	Sus scrofa	inhibitor of nuclear factor kappa-B kinase subunit beta [Sus scrofa]	9.65	5	5	1.12	1.05	0.94	0.05	0.02	-0.03	0.21	0.76
	1441	gi|350585079	Sus scrofa	PREDICTED: xaa-Pro dipeptidase [Sus scrofa]	9.65	3	3	0.36	0.38	1.06	-0.44	-0.42	0.02	0.07	0.07
	1442	gi|4579751	Sus scrofa	130 kDa regulatory subunit of myosin phosphatase [Sus scrofa]	9.64	4	4	8.39	3.94	0.47	0.92	0.6	-0.33	0	0.27
	1443	gi|335288894	Sus scrofa	PREDICTED: ubiquitin-conjugating enzyme E2 N-like [Sus scrofa]	9.64	5	5	1.03	0.51	0.49	0.01	-0.3	-0.31	0.52	0.11
	1444	gi|350579688	Sus scrofa	PREDICTED: adenylate kinase isoenzyme 1 [Sus scrofa]	9.63	4	4	0.73	0.71	0.97	-0.14	-0.15	-0.01	0.03	0.01
	1445	gi|345091084	Sus scrofa	RNA binding motif protein 25 [Sus scrofa]	9.63	3	3	1.03	1.08	1.05	0.01	0.03	0.02	0.73	0.5
	1446	gi|348605213	Sus scrofa	N(alpha)-acetyltransferase 50, NatE catalytic subunit [Sus scrofa]	9.62	5	5	1.1	0.66	0.6	0.04	-0.18	-0.22	0.46	0.11
	1447	gi|76781337	Sus scrofa	ADAMTS1 [Sus scrofa]	9.61	3	3	6.79	7.38	1.09	0.83	0.87	0.04	0	0
	1448	gi|194036316	Sus scrofa	PREDICTED: RNA-binding protein 8A [Sus scrofa]	9.61	5	5	1.04	0.93	0.9	0.02	-0.03	-0.05	0.85	0.55
	1449	gi|55583761	Sus scrofa	RecName: Full=Proteasome activator complex subunit 1; AltName: Full=Proteasome activator 28 subunit alpha; Short=PA28a; Short=PA28alpha	9.58	5	5	0.99	0.97	0.98	0	-0.01	-0.01	0.8	0.96
	1450	gi|356614808	Sus scrofa	mitochondrial NADH dehydrogenase Fe-S protein 4 [Sus scrofa]	9.58	3	3	1.96	3.31	1.69	0.29	0.52	0.23	0.06	0
	1451	gi|350578316	Sus scrofa	PREDICTED: absent in melanoma 1 protein [Sus scrofa]	9.57	5	5	1.09	1.03	0.95	0.04	0.01	-0.02	0.2	0.86
	1452	gi|350590530	Sus scrofa	PREDICTED: 28S ribosomal protein S23, mitochondrial-like [Sus scrofa]	9.56	3	3	0.96	1.11	1.15	-0.02	0.04	0.06	0.91	0.33
	1453	gi|417515625	Sus scrofa	interferon-induced protein with tetratricopeptide repeats 2 [Sus scrofa]	9.52	4	4	1.53	10.76	7.05	0.18	1.03	0.85	0.68	0
	1454	gi|209863047	Sus scrofa	U4/U6 small nuclear ribonucleoprotein Prp3 [Sus scrofa]	9.51	4	4	0.51	0.82	1.61	-0.29	-0.08	0.21	0.05	0.42
	1455	gi|350580339	Sus scrofa	PREDICTED: LOW QUALITY PROTEIN: NADH dehydrogenase [ubiquinone] 1 alpha subcomplex subunit 13 [Sus scrofa]	9.51	5	5	1.28	2.07	1.61	0.11	0.32	0.21	0.96	0.43
	1456	gi|350584314	Sus scrofa	PREDICTED: liprin-beta-1 isoform 1 [Sus scrofa]	9.5	3	3	0.97	0.89	0.91	-0.01	-0.05	-0.04	0.61	0.28
	1457	gi|311251053	Sus scrofa	PREDICTED: ephrin type-B receptor 4 [Sus scrofa]	9.5	4	4	1	1.37	1.37	0	0.14	0.14	0.87	0.1
	1458	gi|350578327	Sus scrofa	PREDICTED: translocation protein SEC63 homolog [Sus scrofa]	9.49	4	4	1.03	1.02	0.99	0.01	0.01	0	0.49	0.56
	1459	gi|3928503	Sus scrofa	cytochrome oxidase subunit II [Sus scrofa]	9.48	3	3	1.92	3.44	1.79	0.28	0.54	0.25	0.73	0.56
	1460	gi|297747302	Sus scrofa	aspartyl aminopeptidase [Sus scrofa]	9.48	5	5	1.71	1.29	0.76	0.23	0.11	-0.12	0.08	0.19
	1461	gi|335295199	Sus scrofa	PREDICTED: zinc finger CCCH domain-containing protein 11A isoform 2 [Sus scrofa]	9.47	4	4	2.33	1.82	0.78	0.37	0.26	-0.11	0.01	0.1
	1462	gi|194473990	Sus scrofa	uncharacterized protein LOC100151957 [Sus scrofa]	9.47	5	5	1.06	1.04	0.98	0.02	0.02	-0.01	0.28	0.21
	1463	gi|350589397	Sus scrofa	PREDICTED: aminopeptidase B-like [Sus scrofa]	9.46	5	5	0.98	0.89	0.9	-0.01	-0.05	-0.04	0.76	0.24
	1464	gi|178056472	Sus scrofa	ras-related protein Rap-2a precursor [Sus scrofa]	9.44	5	5	1.36	1.92	1.42	0.13	0.28	0.15	0.51	0.08
	1465	gi|339895861	Sus scrofa	Pentatricopeptide repeat domain 3 [Sus scrofa]	9.44	4	4	0.96	1.03	1.07	-0.02	0.01	0.03	1	0.76
	1466	gi|305855170	Sus scrofa	long-chain-fatty-acid--CoA ligase 5 [Sus scrofa]	9.43	2	2	0.82	1.1	1.33	-0.08	0.04	0.12	0.41	0.65
	1467	gi|350535248	Sus scrofa	vacuolar protein sorting-associated protein 45 [Sus scrofa]	9.43	4	4	0.87	0.9	1.03	-0.06	-0.05	0.01	0.42	0.49
	1468	gi|350584931	Sus scrofa	PREDICTED: beta-2-syntrophin isoform 1 [Sus scrofa]	9.42	4	4	0.99	0.96	0.97	0	-0.02	-0.01	0.93	0.91
	1469	gi|350589627	Sus scrofa	PREDICTED: ADP-sugar pyrophosphatase-like isoform 2 [Sus scrofa]	9.42	5	5	0.69	0.41	0.6	-0.16	-0.39	-0.22	0.37	0.03
	1470	gi|321400096	Sus scrofa	transmembrane emp24 domain-containing protein 7 precursor [Sus scrofa]	9.42	4	4	1.91	2.29	1.2	0.28	0.36	0.08	0.71	0.35
	1471	gi|335294944	Sus scrofa	PREDICTED: RING finger protein 214 isoform 2 [Sus scrofa]	9.39	5	5	0.97	0.95	0.97	-0.01	-0.02	-0.01	0.6	0.13
	1472	gi|48429127	Sus scrofa	RecName: Full=Small ubiquitin-related modifier 2; Short=SUMO-2; AltName: Full=MIF2 suppressor; AltName: Full=SMT3 homolog 2; AltName: Full=Sentrin-2; AltName: Full=Ubiquitin-like protein SMT3A; Short=Smt3A; Flags: Precursor	9.39	2	2	2.7	1.66	0.61	0.43	0.22	-0.21	0.12	0.27
	1473	gi|335310969	Sus scrofa	PREDICTED: NADH dehydrogenase [ubiquinone] 1 alpha subcomplex subunit 6-like, partial [Sus scrofa]	9.37	5	5	1.46	2.13	1.46	0.16	0.33	0.16	0.08	0.01
	1474	gi|311267179	Sus scrofa	PREDICTED: alpha-N-acetylglucosaminidase [Sus scrofa]	9.36	4	4	0.37	0.52	1.41	-0.43	-0.28	0.15	0.02	0.07
	1475	gi|350581925	Sus scrofa	PREDICTED: LOW QUALITY PROTEIN: phosphoglycolate phosphatase-like [Sus scrofa]	9.36	6	6	0.88	0.49	0.55	-0.06	-0.31	-0.26	0.73	0.1
	1476	gi|311270305	Sus scrofa	PREDICTED: exportin-7 [Sus scrofa]	9.35	4	4	0.98	0.93	0.95	-0.01	-0.03	-0.02	0.66	0.32
	1477	gi|311255405	Sus scrofa	PREDICTED: keratin, type II cytoskeletal 5 [Sus scrofa]	9.34	2	3	2.29	9.2	4.02	0.36	0.96	0.6	0.57	0.02
	1478	gi|394995073	Sus scrofa	interferon-induced protein with tetratricopeptide repeats 5 [Sus scrofa]	9.34	4	4	1.34	2.58	1.92	0.13	0.41	0.28	0.82	0.03
	1479	gi|311266803	Sus scrofa	PREDICTED: 5'(3')-deoxyribonucleotidase, cytosolic type-like [Sus scrofa]	9.33	4	4	0.79	0.38	0.48	-0.1	-0.42	-0.32	0.85	0.29
	1480	gi|311258960	Sus scrofa	PREDICTED: peptidyl-prolyl cis-trans isomerase E-like isoform 1 [Sus scrofa]	9.32	2	2	0.9	0.94	1.05	-0.05	-0.03	0.02	0.5	0.66
	1481	gi|359392421	Sus scrofa	tumor susceptibility 101 protein [Sus scrofa]	9.32	4	4	0.52	0.91	1.74	-0.28	-0.04	0.24	0.13	0.94
	1482	gi|6166051	Sus scrofa	RecName: Full=Cytochrome b5	9.32	5	5	0.54	0.94	1.74	-0.27	-0.03	0.24	0.09	0.85
	1483	gi|346644814	Sus scrofa	sorcin isoform 2 [Sus scrofa]	9.29	5	5	1.61	1.49	0.92	0.21	0.17	-0.04	0.15	0.14
	1484	gi|335286933	Sus scrofa	PREDICTED: 39S ribosomal protein L9, mitochondrial-like isoform 1 [Sus scrofa]	9.28	6	6	1.03	1.06	1.03	0.01	0.02	0.01	0.4	0.27
	1485	gi|264681474	Sus scrofa	sterol-4-alpha-carboxylate 3-dehydrogenase, decarboxylating [Sus scrofa]	9.27	4	4	0.96	1.46	1.51	-0.02	0.16	0.18	0.83	0.11
	1486	gi|311251345	Sus scrofa	PREDICTED: rab GTPase-binding effector protein 2-like [Sus scrofa]	9.25	4	4	0.3	0.36	1.18	-0.52	-0.45	0.07	0.01	0.01
	1487	gi|350588760	Sus scrofa	PREDICTED: GTP-binding protein 10-like isoform 2 [Sus scrofa]	9.25	4	3	3.8	4.37	1.15	0.58	0.64	0.06	0.05	0.01
	1488	gi|335299956	Sus scrofa	PREDICTED: actin-like 6A isoform 3 [Sus scrofa]	9.24	5	5	1.2	1.11	0.92	0.08	0.04	-0.04	0.43	0.49
	1489	gi|350529407	Sus scrofa	basic leucine zipper and W2 domains 2 [Sus scrofa]	9.23	4	4	0.64	0.37	0.58	-0.19	-0.43	-0.24	0.05	0
	1490	gi|335310872	Sus scrofa	PREDICTED: mitochondrial-processing peptidase subunit alpha-like [Sus scrofa]	9.23	4	4	1.57	3.34	2.13	0.2	0.52	0.33	0.2	0.01
	1491	gi|109895120	Sus scrofa	Toll-like receptor 3 [Sus scrofa]	9.22	4	4	0.87	1.47	1.69	-0.06	0.17	0.23	0.47	0.05
	1492	gi|311245685	Sus scrofa	PREDICTED: phospholipase A-2-activating protein [Sus scrofa]	9.21	4	4	0.94	0.99	1.06	-0.03	0	0.02	0.61	0.9
	1493	gi|350582471	Sus scrofa	PREDICTED: echinoderm microtubule associated protein like 4 [Sus scrofa]	9.19	4	4	0.52	0.56	1.07	-0.28	-0.25	0.03	0.07	0.2
	1494	gi|343478171	Sus scrofa	small nuclear ribonucleoprotein Sm D3 [Sus scrofa]	9.18	3	3	0.81	0.9	1.12	-0.09	-0.04	0.05	0.17	0.59
	1495	gi|194044922	Sus scrofa	PREDICTED: ADP/ATP translocase 2 [Sus scrofa]	9.17	3	3	2.51	1.91	0.76	0.4	0.28	-0.12	0.21	0.27
	1496	gi|311269389	Sus scrofa	PREDICTED: acyl-CoA dehydrogenase family member 11 [Sus scrofa]	9.17	3	3	0.98	1.12	1.14	-0.01	0.05	0.06	0.8	0.14
	1497	gi|343478226	Sus scrofa	N(2),N(2)-dimethylguanosine tRNA methyltransferase [Sus scrofa]	9.17	2	2	0.93	0.92	0.99	-0.03	-0.04	0	0.51	0.28
	1498	gi|350582850	Sus scrofa	PREDICTED: 5-oxoprolinase, partial [Sus scrofa]	9.16	5	5	0.89	0.89	1	-0.05	-0.05	0	0.56	0.56
	1499	gi|350579548	Sus scrofa	PREDICTED: tenascin-like, partial [Sus scrofa]	9.15	4	5	2.36	10.86	4.61	0.37	1.04	0.66	0.58	0.07
	1500	gi|417515672	Sus scrofa	V-type proton ATPase subunit S1 precursor [Sus scrofa]	9.15	4	4	0.95	1.08	1.14	-0.02	0.03	0.06	0.69	0.77
	1501	gi|335287845	Sus scrofa	PREDICTED: UPF0160 protein MYG1, mitochondrial-like [Sus scrofa]	9.13	4	4	0.55	0.5	0.91	-0.26	-0.3	-0.04	0.01	0.01
	1502	gi|295444972	Sus scrofa	alpha-galactosidase A [Sus scrofa]	9.12	6	6	0.28	0.71	2.56	-0.56	-0.15	0.41	0	0.32
	1503	gi|298160936	Sus scrofa	transmembrane protein C9orf46 [Sus scrofa]	9.12	4	4	0.96	1.01	1.05	-0.02	0	0.02	0.81	0.67
	1504	gi|456754280	Sus scrofa	cytochrome P450, family 2, subfamily S, polypeptide 1 [Sus scrofa]	9.11	4	4	0.68	1.75	2.58	-0.17	0.24	0.41	0.87	0.03
	1505	gi|311269040	Sus scrofa	PREDICTED: 2',5'-phosphodiesterase 12-like [Sus scrofa]	9.11	4	4	0.86	1.01	1.17	-0.06	0	0.07	0.33	0.93
	1506	gi|335296106	Sus scrofa	PREDICTED: WD repeat-containing protein 26 [Sus scrofa]	9.11	4	4	0.82	0.89	1.08	-0.08	-0.05	0.03	0.29	0.49
	1507	gi|335287222	Sus scrofa	PREDICTED: putative RNA-binding protein 15 [Sus scrofa]	9.09	5	5	1	0.94	0.94	0	-0.03	-0.03	0.78	0.46
	1508	gi|350596743	Sus scrofa	PREDICTED: lamina-associated polypeptide 2, isoform alpha-like [Sus scrofa]	9.09	3	3	0.81	1.14	1.41	-0.09	0.06	0.15	0.67	0.33
	1509	gi|84322432	Sus scrofa	neuroblastoma ras oncogene [Sus scrofa]	9.08	1	1	0.38	0.69	1.79	-0.42	-0.16	0.25	0.19	0.41
	1510	gi|350590636	Sus scrofa	PREDICTED: mitochondrial Rho GTPase 1 isoform 1 [Sus scrofa]	9.08	4	4	0.88	1.96	2.23	-0.06	0.29	0.35	0.43	0.12
	1511	gi|350593788	Sus scrofa	PREDICTED: ribosome biogenesis protein WDR12-like [Sus scrofa]	9.08	5	5	1.66	1.28	0.77	0.22	0.11	-0.11	0.27	0.96
	1512	gi|346986322	Sus scrofa	peptidyl-prolyl cis-trans isomerase D [Sus scrofa]	9.07	4	4	0.79	0.42	0.54	-0.1	-0.37	-0.27	0.57	0.01
	1513	gi|311260229	Sus scrofa	PREDICTED: vacuolar protein sorting-associated protein 52 homolog [Sus scrofa]	9.07	4	4	0.86	0.91	1.06	-0.06	-0.04	0.02	0.02	0.18
	1514	gi|311253283	Sus scrofa	PREDICTED: protein FAM203A-like [Sus scrofa]	9.07	4	3	1.01	0.99	0.98	0	0	-0.01	0.5	0.82
	1515	gi|350591860	Sus scrofa	PREDICTED: disks large homolog 1, partial [Sus scrofa]	9.06	5	5	0.8	0.7	0.87	-0.1	-0.16	-0.06	0.16	0.08
	1516	gi|335304027	Sus scrofa	PREDICTED: 28S ribosomal protein S36, mitochondrial-like [Sus scrofa]	9.05	4	4	1.79	3.63	2.03	0.25	0.56	0.31	0.12	0.01
	1517	gi|342349330	Sus scrofa	ribosomal protein S6 kinase, 90kDa, polypeptide 1 [Sus scrofa]	9.04	3	3	0.93	0.89	0.95	-0.03	-0.05	-0.02	0.65	0.42
	1518	gi|350582838	Sus scrofa	PREDICTED: ribosome biogenesis protein BOP1 [Sus scrofa]	9.04	6	6	1.04	1.06	1.02	0.02	0.02	0.01	0.32	0.39
	1519	gi|343887450	Sus scrofa	acireductone dioxygenase 1 [Sus scrofa]	9.03	3	3	0.99	0.9	0.91	0	-0.04	-0.04	0.96	0.71
	1520	gi|178056558	Sus scrofa	ras-related protein Rab-5A [Sus scrofa]	9.01	5	5	0.88	1.03	1.17	-0.06	0.01	0.07	0.34	0.88
	1521	gi|311268786	Sus scrofa	PREDICTED: leucine zipper transcription factor-like 1 [Sus scrofa]	9.01	4	4	1.16	0.9	0.78	0.06	-0.04	-0.11	0.5	0.67
	1522	gi|221325626	Sus scrofa	NADH dehydrogenase [ubiquinone] 1 beta subcomplex subunit 8, mitochondrial [Sus scrofa]	9.01	4	4	1.13	1.89	1.67	0.05	0.28	0.22	0.99	0.28
	1523	gi|347543763	Sus scrofa	calmodulin-like 4 [Sus scrofa]	9.01	3	3	0.64	0.81	1.26	-0.19	-0.09	0.1	0.07	0.26
	1524	gi|335290248	Sus scrofa	PREDICTED: hsp70-binding protein 1-like [Sus scrofa]	9.01	4	4	0.95	0.92	0.97	-0.02	-0.04	-0.01	0.9	0.6
	1525	gi|329663924	Sus scrofa	tubulin-folding cofactor B-like [Sus scrofa]	9	4	4	0.89	0.64	0.72	-0.05	-0.19	-0.14	0.92	0.2
	1526	gi|335301836	Sus scrofa	PREDICTED: 40S ribosomal protein S24 [Sus scrofa]	8.99	5	5	0.19	0.51	2.73	-0.73	-0.29	0.44	0.01	0.14
	1527	gi|456754346	Sus scrofa	SEC16-like A [Sus scrofa]	8.96	4	4	0.93	0.9	0.96	-0.03	-0.05	-0.02	0.99	0.65
	1528	gi|350583294	Sus scrofa	PREDICTED: IQ motif containing GTPase activating protein 3 [Sus scrofa]	8.95	5	5	1.01	0.87	0.86	0	-0.06	-0.06	0.88	0.3
	1529	gi|335283958	Sus scrofa	PREDICTED: integrator complex subunit 1-like [Sus scrofa]	8.95	5	5	0.96	0.98	1.02	-0.02	-0.01	0.01	0.97	0.92
	1530	gi|54873401	Sus scrofa	heat shock 60 kDa protein 1 [Sus scrofa]	8.93	1	1	1.14	2.65	2.33	0.06	0.42	0.37	0.73	0.29
	1531	gi|335298292	Sus scrofa	PREDICTED: phosphatidylinositol transfer protein alpha isoform-like [Sus scrofa]	8.93	3	3	0.4	0.29	0.73	-0.4	-0.54	-0.14	0.16	0.11
	1532	gi|350595577	Sus scrofa	PREDICTED: spermine synthase [Sus scrofa]	8.93	4	4	0.83	0.62	0.74	-0.08	-0.21	-0.13	0.95	0.05
	1533	gi|311259468	Sus scrofa	PREDICTED: putative hydroxypyruvate isomerase-like isoform 2 [Sus scrofa]	8.91	4	4	0.84	0.96	1.15	-0.08	-0.02	0.06	0.43	0.85
	1534	gi|350581646	Sus scrofa	PREDICTED: eukaryotic elongation factor 2 kinase [Sus scrofa]	8.9	3	3	3.05	2.99	0.98	0.48	0.48	-0.01	0	0
	1535	gi|335310931	Sus scrofa	PREDICTED: vacuolar protein sorting-associated protein 35 [Sus scrofa]	8.9	4	4	0.62	0.45	0.73	-0.21	-0.34	-0.14	0.68	0.49
	1536	gi|335298111	Sus scrofa	PREDICTED: notchless protein homolog 1 [Sus scrofa]	8.88	3	3	0.96	0.95	0.99	-0.02	-0.02	0	0.99	0.87
	1537	gi|47523554	Sus scrofa	V-type proton ATPase subunit H [Sus scrofa]	8.88	4	4	0.97	1.08	1.11	-0.01	0.03	0.04	0.87	0.22
	1538	gi|343790936	Sus scrofa	KH domain containing, RNA binding, signal transduction associated 1 [Sus scrofa]	8.88	4	4	0.98	0.95	0.97	-0.01	-0.02	-0.01	0.56	0.79
	1539	gi|343488527	Sus scrofa	secretory carrier-associated membrane protein 2 [Sus scrofa]	8.88	4	4	0.99	1	1.01	0	0	0	0.92	0.94
	1540	gi|350579217	Sus scrofa	PREDICTED: DENN domain-containing protein 4C [Sus scrofa]	8.87	4	4	0.97	0.88	0.9	-0.01	-0.06	-0.04	0.88	0.4
	1541	gi|335284680	Sus scrofa	PREDICTED: dnaJ homolog subfamily A member 3, mitochondrial isoform 2 [Sus scrofa]	8.86	4	4	1.09	1.67	1.54	0.04	0.22	0.19	0.99	0.12
	1542	gi|456754268	Sus scrofa	WD repeat-containing protein 44 isoform 1 [Sus scrofa]	8.86	4	4	1.05	0.9	0.86	0.02	-0.04	-0.06	0.78	0.41
	1544	gi|456753234	Sus scrofa	MYC induced nuclear antigen tv2 [Sus scrofa]	8.83	3	3	0.93	0.9	0.97	-0.03	-0.04	-0.01	0.2	0.12
	1545	gi|335303485	Sus scrofa	PREDICTED: calcium-binding protein 39 isoform 2 [Sus scrofa]	8.83	3	3	0.5	0.22	0.44	-0.3	-0.66	-0.35	0.06	0.01
	1546	gi|350578155	Sus scrofa	PREDICTED: enoyl-CoA hydratase domain-containing protein 1-like [Sus scrofa]	8.83	4	4	0.9	0.9	1	-0.04	-0.04	0	0.12	0.16
	1547	gi|350581929	Sus scrofa	PREDICTED: isoleucyl-tRNA synthetase, cytoplasmic-like [Sus scrofa]	8.82	4	4	1.29	0.55	0.43	0.11	-0.26	-0.37	0.7	0.43
	1548	gi|343887434	Sus scrofa	serine/threonine-protein kinase VRK1 [Sus scrofa]	8.82	4	4	0.9	0.96	1.08	-0.05	-0.02	0.03	0.5	0.94
	1549	gi|350579136	Sus scrofa	PREDICTED: protein phosphatase 1A-like [Sus scrofa]	8.82	4	4	0.98	0.88	0.9	-0.01	-0.06	-0.05	0.79	0.46
	1550	gi|417515934	Sus scrofa	transmembrane 9 superfamily member 2 precursor [Sus scrofa]	8.79	4	4	1.05	1.06	1.01	0.02	0.02	0	0.28	0.28
	1551	gi|350590345	Sus scrofa	PREDICTED: SWI/SNF-related matrix-associated actin-dependent regulator chromatin subfamily E member 1-like [Sus scrofa]	8.79	4	4	0.95	0.9	0.95	-0.02	-0.04	-0.02	0.89	0.96
	1552	gi|298160960	Sus scrofa	NHP2 non-histone chromosome protein 2-like 1 [Sus scrofa]	8.79	3	3	2.81	3.13	1.12	0.45	0.5	0.05	0.18	0.15
	1553	gi|218847756	Sus scrofa	erlin-1 [Sus scrofa]	8.77	4	4	0.52	1.09	2.07	-0.28	0.04	0.32	0.21	0.69
	1554	gi|146741356	Sus scrofa	ATPase, Cu(2+)-transporting, alpha polypeptide [Sus scrofa]	8.77	4	4	1.04	1.05	1.01	0.02	0.02	0	0.54	0.22
	1555	gi|346986315	Sus scrofa	alpha-soluble NSF attachment protein [Sus scrofa]	8.77	4	4	0.9	1.32	1.47	-0.05	0.12	0.17	0.46	0.27
	1556	gi|311260344	Sus scrofa	PREDICTED: cap-specific mRNA (nucleoside-2'-O-)-methyltransferase 1 [Sus scrofa]	8.76	4	4	0.95	0.98	1.04	-0.02	-0.01	0.02	0.49	0.92
	1557	gi|335290371	Sus scrofa	PREDICTED: nucleolar complex protein 2 homolog [Sus scrofa]	8.76	4	4	1.43	1.19	0.83	0.16	0.08	-0.08	0.31	0.54
	1558	gi|311256688	Sus scrofa	PREDICTED: NADH dehydrogenase [ubiquinone] 1 alpha subcomplex subunit 12-like isoform 1 [Sus scrofa]	8.76	2	2	1.77	3.56	2.01	0.25	0.55	0.3	0.58	0.3
	1559	gi|335289810	Sus scrofa	PREDICTED: immunity-related GTPase family Q protein-like [Sus scrofa]	8.74	4	4	1.07	1.09	1.02	0.03	0.04	0.01	0.35	0.44
	1560	gi|350579447	Sus scrofa	PREDICTED: protein NipSnap homolog 3A [Sus scrofa]	8.74	3	3	1	1.21	1.21	0	0.08	0.08	0.54	0.09
	1561	gi|335308310	Sus scrofa	PREDICTED: acidic leucine-rich nuclear phosphoprotein 32 family member E, partial [Sus scrofa]	8.74	1	1	1.08	1.15	1.07	0.03	0.06	0.03	0.41	0.33
	1562	gi|311262871	Sus scrofa	PREDICTED: glycerol-3-phosphate acyltransferase 3 [Sus scrofa]	8.71	3	3	1.04	0.95	0.91	0.02	-0.02	-0.04	0.99	0.75
	1563	gi|335297237	Sus scrofa	PREDICTED: nuclear protein localization protein 4 homolog [Sus scrofa]	8.71	2	2	1.12	0.97	0.87	0.05	-0.01	-0.06	0.81	0.71
	1564	gi|335298430	Sus scrofa	PREDICTED: LOW QUALITY PROTEIN: mitochondrial 2-oxoglutarate/malate carrier protein [Sus scrofa]	8.7	3	3	1.06	1.06	1	0.02	0.02	0	0.42	0.32
	1565	gi|347300383	Sus scrofa	aminoacyl tRNA synthase complex-interacting multifunctional protein 2 isoform 1 [Sus scrofa]	8.69	2	2	1.36	0.81	0.6	0.13	-0.09	-0.22	0.5	0.46
	1566	gi|335297918	Sus scrofa	PREDICTED: U3 small nucleolar RNA-associated protein 18 homolog [Sus scrofa]	8.68	4	4	1.07	0.99	0.93	0.03	0	-0.03	0.54	0.79
	1567	gi|298104100	Sus scrofa	X-ray repair cross-complementing protein 6 [Sus scrofa]	8.68	4	4	0.89	0.91	1.03	-0.05	-0.04	0.01	0.17	0.18
	1568	gi|311265307	Sus scrofa	PREDICTED: pyrroline-5-carboxylate reductase 2-like [Sus scrofa]	8.67	3	3	2.13	4.57	2.15	0.33	0.66	0.33	0.28	0.01
	1569	gi|347360927	Sus scrofa	phytanoyl-CoA hydroxylase-interacting protein-like [Sus scrofa]	8.67	4	4	0.95	1	1.05	-0.02	0	0.02	0.37	0.9
	1570	gi|456753432	Sus scrofa	ELAV-like 1 (Hu antigen R) [Sus scrofa]	8.64	3	3	0.97	0.99	1.02	-0.01	0	0.01	0.86	0.84
	1571	gi|162951805	Sus scrofa	lysine-specific histone demethylase 1A [Sus scrofa]	8.64	3	3	0.96	0.93	0.96	-0.02	-0.03	-0.02	0.79	0.35
	1572	gi|335297890	Sus scrofa	PREDICTED: luc7-like protein 3-like [Sus scrofa]	8.62	4	4	1.03	0.58	0.56	0.01	-0.24	-0.25	0.71	0.35
	1573	gi|335301809	Sus scrofa	PREDICTED: adenosine kinase isoform 2 [Sus scrofa]	8.62	3	3	0.7	0.61	0.87	-0.15	-0.21	-0.06	0.75	0.43
	1574	gi|335281701	Sus scrofa	PREDICTED: echinoderm microtubule associated protein like 3 [Sus scrofa]	8.62	3	3	0.74	0.79	1.07	-0.13	-0.1	0.03	0.21	0.43
	1575	gi|350593526	Sus scrofa	PREDICTED: 26S proteasome non-ATPase regulatory subunit 14 [Sus scrofa]	8.61	3	3	0.98	1.05	1.07	-0.01	0.02	0.03	0.49	0.21
	1576	gi|311276614	Sus scrofa	PREDICTED: cleavage stimulation factor subunit 2-like isoform 1 [Sus scrofa]	8.6	1	1	1.39	1.21	0.87	0.14	0.08	-0.06	0.49	0.63
	1577	gi|350588726	Sus scrofa	PREDICTED: eukaryotic translation initiation factor 2D isoform 2 [Sus scrofa]	8.6	3	3	0.74	1.32	1.77	-0.13	0.12	0.25	0.75	0.24
	1578	gi|350593954	Sus scrofa	PREDICTED: arf-GAP domain and FG repeats-containing protein 1-like [Sus scrofa]	8.6	5	5	0.88	0.3	0.34	-0.06	-0.53	-0.47	0.57	0.28
	1579	gi|4995882	Sus scrofa	urate transporter/channel protein, isoform (UATp,i) [Sus scrofa]	8.6	3	3	1.07	1.29	1.21	0.03	0.11	0.08	0.51	0.53
	1580	gi|410072514	Sus scrofa	47 kDa tail interaction protein [Sus scrofa]	8.59	3	3	1.54	2.19	1.42	0.19	0.34	0.15	0.25	0.03
	1581	gi|194044484	Sus scrofa	PREDICTED: eukaryotic translation initiation factor 2 subunit 2 [Sus scrofa]	8.58	3	3	1.24	0.65	0.52	0.09	-0.19	-0.28	0.44	0.48
	1582	gi|350595269	Sus scrofa	PREDICTED: LOW QUALITY PROTEIN: inosine-5'-monophosphate dehydrogenase 1-like [Sus scrofa]	8.57	4	4	1.06	0.97	0.92	0.02	-0.01	-0.04	0.47	0.84
	1583	gi|194038105	Sus scrofa	PREDICTED: serine/threonine-protein kinase MRCK beta [Sus scrofa]	8.56	2	2	0.38	0.52	1.36	-0.42	-0.28	0.13	0.13	0.23
	1584	gi|335286592	Sus scrofa	PREDICTED: UDP-N-acetylhexosamine pyrophosphorylase [Sus scrofa]	8.56	4	4	1	0.94	0.94	0	-0.03	-0.03	0.96	0.52
	1585	gi|335307003	Sus scrofa	PREDICTED: LanC lantibiotic synthetase component C-like 1 [Sus scrofa]	8.56	4	4	0.35	0.35	1.02	-0.46	-0.45	0.01	0.01	0.01
	1586	gi|350580071	Sus scrofa	PREDICTED: oxysterol-binding protein 1 [Sus scrofa]	8.55	4	4	0.48	0.69	1.42	-0.32	-0.16	0.15	0.01	0.42
	1587	gi|417515736	Sus scrofa	RNA polymerase II-associated protein 3, partial [Sus scrofa]	8.54	3	3	0.49	0.33	0.67	-0.31	-0.48	-0.17	0.02	0
	1588	gi|350594480	Sus scrofa	PREDICTED: gem-associated protein 5 [Sus scrofa]	8.53	3	3	1	0.97	0.97	0	-0.01	-0.01	0.82	0.47
	1589	gi|335288252	Sus scrofa	PREDICTED: TBC1 domain family member 15 [Sus scrofa]	8.52	4	4	1.16	0.64	0.55	0.06	-0.19	-0.26	0.44	0.36
	1590	gi|350586678	Sus scrofa	PREDICTED: DNA-directed RNA polymerases I and III subunit RPAC1 [Sus scrofa]	8.52	2	2	3.5	3.19	0.91	0.54	0.5	-0.04	0.02	0.02
	1591	gi|350593408	Sus scrofa	PREDICTED: transforming acidic coiled-coil-containing protein 1-like [Sus scrofa]	8.51	4	4	0.69	0.39	0.57	-0.16	-0.41	-0.24	0.86	0.13
	1592	gi|311267167	Sus scrofa	PREDICTED: tubulin gamma-1 chain-like [Sus scrofa]	8.51	4	4	0.79	1.31	1.64	-0.1	0.12	0.22	0.63	0.51
	1593	gi|335281341	Sus scrofa	PREDICTED: mitochondrial glutamate carrier 1-like [Sus scrofa]	8.5	4	4	1.58	2.36	1.49	0.2	0.37	0.17	0.36	0.1
	1594	gi|349732208	Sus scrofa	mitochondrial ribosomal protein S35 [Sus scrofa]	8.5	3	3	1.22	1.63	1.33	0.09	0.21	0.12	0.34	0.06
	1595	gi|335284676	Sus scrofa	PREDICTED: coronin-7-like [Sus scrofa]	8.5	3	3	1	0.95	0.95	0	-0.02	-0.02	0.92	0.62
	1596	gi|335295885	Sus scrofa	PREDICTED: LOW QUALITY PROTEIN: TRMT1-like protein-like [Sus scrofa]	8.5	3	3	1.07	0.98	0.92	0.03	-0.01	-0.04	0.25	0.88
	1597	gi|417515881	Sus scrofa	AP-1 complex subunit gamma-1 [Sus scrofa]	8.48	4	4	0.87	0.64	0.73	-0.06	-0.2	-0.14	0.65	0.05
	1598	gi|148233424	Sus scrofa	SRA stem-loop-interacting RNA-binding protein, mitochondrial [Sus scrofa]	8.48	3	3	1.39	1.96	1.41	0.14	0.29	0.15	0.4	0.11
	1599	gi|47522640	Sus scrofa	CD97 antigen [Sus scrofa]	8.47	4	4	5.4	5.2	0.96	0.73	0.72	-0.02	0.01	0.02
	1600	gi|350578331	Sus scrofa	PREDICTED: sorting nexin-3-like [Sus scrofa]	8.46	4	4	0.97	1.07	1.1	-0.01	0.03	0.04	0.82	0.32
	1601	gi|164359	Sus scrofa	apolipoprotein A-I [Sus scrofa]	8.46	4	4	2.25	1.58	0.7	0.35	0.2	-0.15	0.12	0.65
	1602	gi|158512830	Sus scrofa	RecName: Full=Ribose-5-phosphate isomerase; AltName: Full=Phosphoriboisomerase	8.46	4	4	0.51	0.34	0.67	-0.3	-0.47	-0.17	0.04	0.01
	1603	gi|335282345	Sus scrofa	PREDICTED: mitochondrial import inner membrane translocase subunit Tim13-like [Sus scrofa]	8.45	4	4	0.61	1.46	2.38	-0.21	0.16	0.38	0.26	0.61
	1604	gi|311248055	Sus scrofa	PREDICTED: protein lin-7 homolog C-like [Sus scrofa]	8.43	3	3	0.94	0.95	1.01	-0.03	-0.02	0	0.29	0.17
	1605	gi|335284369	Sus scrofa	PREDICTED: CD2 antigen cytoplasmic tail-binding protein 2-like [Sus scrofa]	8.43	3	3	0.94	1.01	1.08	-0.03	0	0.03	0.59	0.9
	1606	gi|55247591	Sus scrofa	granulin precursor [Sus scrofa]	8.43	4	4	12.71	14.59	1.15	1.1	1.16	0.06	0	0.01
	1607	gi|311249553	Sus scrofa	PREDICTED: sequestosome-1-like [Sus scrofa]	8.43	4	4	3.6	6.67	1.85	0.56	0.82	0.27	0.04	0.01
	1608	gi|47523060	Sus scrofa	serine/threonine-protein phosphatase 2B catalytic subunit alpha isoform [Sus scrofa]	8.42	4	4	0.96	0.92	0.95	-0.02	-0.04	-0.02	1	0.26
	1609	gi|350583332	Sus scrofa	PREDICTED: pre-B-cell leukemia transcription factor-interacting protein 1-like [Sus scrofa]	8.42	4	4	0.77	1.64	2.15	-0.12	0.22	0.33	0.42	0.19
	1610	gi|385862179	Sus scrofa	protein diaphanous homolog 1 [Sus scrofa]	8.41	3	3	1	0.96	0.96	0	-0.02	-0.02	0.98	0.69
	1611	gi|311274558	Sus scrofa	PREDICTED: vacuolar protein sorting-associated protein 16 homolog isoform 1 [Sus scrofa]	8.4	2	2	0.89	0.92	1.04	-0.05	-0.04	0.02	0.55	0.66
	1612	gi|456754080	Sus scrofa	mitogen-activated protein kinase kinase 3 [Sus scrofa]	8.38	4	4	0.87	0.9	1.03	-0.06	-0.05	0.01	0.21	0.4
	1613	gi|194033503	Sus scrofa	PREDICTED: prostaglandin G/H synthase 1 [Sus scrofa]	8.38	3	3	0.93	1.5	1.61	-0.03	0.18	0.21	0.96	0.3
	1614	gi|342349340	Sus scrofa	carnitine O-octanoyltransferase [Sus scrofa]	8.38	2	2	1.77	2.91	1.64	0.25	0.46	0.22	0.11	0.02
	1615	gi|335296984	Sus scrofa	PREDICTED: exosome complex exonuclease RRP44, partial [Sus scrofa]	8.36	3	3	0.95	0.93	0.98	-0.02	-0.03	-0.01	0.58	0.77
	1616	gi|456754196	Sus scrofa	SET domain containing 3 tv1 [Sus scrofa]	8.36	4	4	0.95	0.92	0.96	-0.02	-0.04	-0.02	0.62	0.52
	1617	gi|350596024	Sus scrofa	PREDICTED: glutamyl-tRNA(Gln) amidotransferase subunit A homolog [Sus scrofa]	8.36	4	4	0.65	1.29	1.98	-0.18	0.11	0.3	0.55	0.15
	1618	gi|350578125	Sus scrofa	PREDICTED: LOW QUALITY PROTEIN: rCG57303 [Sus scrofa]	8.36	3	3	0.74	0.57	0.77	-0.13	-0.24	-0.11	0.46	0.19
	1619	gi|346227220	Sus scrofa	TGF-beta-activated kinase 1 and MAP3K7-binding protein 1 [Sus scrofa]	8.35	4	4	0.94	0.88	0.94	-0.03	-0.06	-0.03	0.5	0.23
	1620	gi|178056392	Sus scrofa	guanine nucleotide-binding protein G(k) subunit alpha [Sus scrofa]	8.34	4	4	1.04	0.7	0.67	0.02	-0.16	-0.17	0.94	0.17
	1621	gi|350592328	Sus scrofa	PREDICTED: kinesin family member 13B [Sus scrofa]	8.32	3	3	0.97	1.37	1.41	-0.01	0.14	0.15	0.92	0.15
	1622	gi|343790897	Sus scrofa	eukaryotic translation initiation factor [Sus scrofa]	8.32	3	3	3.34	2.61	0.78	0.52	0.42	-0.11	0	0
	1623	gi|350594246	Sus scrofa	PREDICTED: disabled homolog 2 [Sus scrofa]	8.32	4	4	0.52	0.65	1.27	-0.29	-0.18	0.1	0.32	0.39
	1624	gi|335288542	Sus scrofa	PREDICTED: COP9 signalosome complex subunit 7a [Sus scrofa]	8.31	5	5	0.83	0.94	1.13	-0.08	-0.03	0.05	0.36	0.89
	1625	gi|335286203	Sus scrofa	PREDICTED: tetratricopeptide repeat protein 35-like [Sus scrofa]	8.3	4	4	0.7	1.38	1.98	-0.16	0.14	0.3	0.12	0.33
	1626	gi|350593384	Sus scrofa	PREDICTED: ufm1-specific protease 2 [Sus scrofa]	8.3	4	4	1.01	1.17	1.16	0	0.07	0.06	0.94	0.47
	1627	gi|335290872	Sus scrofa	PREDICTED: U5 small nuclear ribonucleoprotein 40 kDa protein-like [Sus scrofa]	8.3	2	2	0.92	0.96	1.05	-0.04	-0.02	0.02	0.94	0.84
	1628	gi|311252944	Sus scrofa	PREDICTED: prolactin regulatory element-binding protein [Sus scrofa]	8.3	3	3	1.04	1.08	1.04	0.02	0.03	0.02	0.89	0.24
	1629	gi|335295375	Sus scrofa	PREDICTED: LOW QUALITY PROTEIN: peroxisome biogenesis factor 1 [Sus scrofa]	8.29	4	4	1	1.05	1.05	0	0.02	0.02	0.75	0.79
	1630	gi|335292049	Sus scrofa	PREDICTED: WD repeat-containing protein 46 isoform 1 [Sus scrofa]	8.28	3	4	0.25	0.82	3.25	-0.6	-0.08	0.51	0.01	0.76
	1631	gi|347300325	Sus scrofa	dehydrogenase/reductase SDR family member 11 [Sus scrofa]	8.28	5	5	0.95	1.06	1.12	-0.02	0.02	0.05	0.46	0.87
	1632	gi|194035833	Sus scrofa	PREDICTED: nicastrin [Sus scrofa]	8.27	4	4	0.89	1.28	1.45	-0.05	0.11	0.16	0.86	0.51
	1633	gi|178056616	Sus scrofa	rho-related GTP-binding protein RhoG [Sus scrofa]	8.27	4	4	0.53	0.65	1.22	-0.27	-0.18	0.09	0.12	0.11
	1635	gi|311259534	Sus scrofa	PREDICTED: phosphopantothenate--cysteine ligase-like [Sus scrofa]	8.26	3	3	0.86	0.81	0.95	-0.07	-0.09	-0.02	0.4	0.3
	1636	gi|335284231	Sus scrofa	PREDICTED: transducin beta-like protein 2-like [Sus scrofa]	8.26	4	4	0.57	0.69	1.21	-0.24	-0.16	0.08	0.49	0.41
	1637	gi|584955	Sus scrofa	RecName: Full=Calponin-2; AltName: Full=Calponin H2, smooth muscle; AltName: Full=Neutral calponin	8.24	4	4	1.06	0.87	0.82	0.02	-0.06	-0.08	0.9	0.45
	1638	gi|338819187	Sus scrofa	RecName: Full=Pachytene checkpoint protein 2 homolog; AltName: Full=Thyroid hormone receptor interactor 13; AltName: Full=Thyroid receptor-interacting protein 13; Short=TR-interacting protein 13; Short=TRIP-13	8.24	5	5	1.15	0.9	0.79	0.06	-0.04	-0.1	0.29	0.65
	1639	gi|311257755	Sus scrofa	PREDICTED: symplekin [Sus scrofa]	8.23	4	4	1.05	1.05	1	0.02	0.02	0	0.31	0.49
	1640	gi|350529421	Sus scrofa	mitochondrial ribosomal protein L49 [Sus scrofa]	8.23	2	2	1.41	1.63	1.16	0.15	0.21	0.06	0.07	0.04
	1641	gi|8347147	Sus scrofa	inflammatory response protein 6 [Sus scrofa]	8.22	4	4	0.72	4.06	5.6	-0.14	0.61	0.75	0.88	0
	1642	gi|311252389	Sus scrofa	PREDICTED: STAM-binding protein [Sus scrofa]	8.21	3	3	0.69	1.22	1.79	-0.16	0.09	0.25	0.01	0.22
	1643	gi|345091040	Sus scrofa	La ribonucleoprotein domain family, member 7 [Sus scrofa]	8.21	4	4	1	1.02	1.02	0	0.01	0.01	0.98	0.9
	1644	gi|417515977	Sus scrofa	integrin alpha-X precursor [Sus scrofa]	8.2	4	4	3.63	3.16	0.87	0.56	0.5	-0.06	0.02	0.24
	1645	gi|311257986	Sus scrofa	PREDICTED: TBC1 domain family member 17 isoform 1 [Sus scrofa]	8.2	4	4	0.98	0.95	0.96	-0.01	-0.02	-0.02	0.73	0.62
	1646	gi|335285497	Sus scrofa	PREDICTED: endoplasmic reticulum lectin 1-like [Sus scrofa]	8.2	3	3	2.13	3.25	1.53	0.33	0.51	0.18	0.61	0.16
	1647	gi|335303108	Sus scrofa	PREDICTED: dnaJ homolog subfamily C member 10, partial [Sus scrofa]	8.17	3	3	1.07	1.08	1.01	0.03	0.03	0	0.68	0.74
	1648	gi|350589278	Sus scrofa	PREDICTED: melanoma inhibitory activity protein 3-like, partial [Sus scrofa]	8.17	3	3	0.99	1.07	1.08	0	0.03	0.03	0.64	0.22
	1649	gi|343488506	Sus scrofa	neutral cholesterol ester hydrolase 1 [Sus scrofa]	8.17	4	4	0.95	1.01	1.06	-0.02	0	0.02	0.96	0.87
	1650	gi|311253311	Sus scrofa	PREDICTED: cytochrome c1, heme protein, mitochondrial-like [Sus scrofa]	8.17	2	2	1.01	1.27	1.26	0	0.1	0.1	0.94	0.64
	1651	gi|456753050	Sus scrofa	cleavage and polyadenylation specific factor 2, 100kDa [Sus scrofa]	8.16	4	4	0.6	1.02	1.69	-0.22	0.01	0.23	0.44	0.85
	1652	gi|346421407	Sus scrofa	COP9 signalosome complex subunit 3 [Sus scrofa]	8.15	4	4	0.91	0.73	0.8	-0.04	-0.14	-0.1	0.92	0.4
	1653	gi|350584610	Sus scrofa	PREDICTED: N-acetylglucosamine-1-phosphotransferase subunits alpha/beta [Sus scrofa]	8.15	4	4	0.97	0.94	0.96	-0.01	-0.03	-0.02	0.62	0.82
	1654	gi|335297926	Sus scrofa	PREDICTED: c-Jun-amino-terminal kinase-interacting protein 4-like [Sus scrofa]	8.15	3	3	0.69	0.63	0.91	-0.16	-0.2	-0.04	0.09	0.05
	1655	gi|343790912	Sus scrofa	ras-related C3 botulinum toxin substrate 1 (rho family, small GTP binding protein Rac1) [Sus scrofa]	8.15	4	4	0.43	0.42	0.98	-0.36	-0.37	-0.01	0.03	0.02
	1656	gi|311267230	Sus scrofa	PREDICTED: synaptonemal complex protein SC65 [Sus scrofa]	8.14	4	4	0.77	2.78	3.63	-0.12	0.44	0.56	0.77	0.07
	1657	gi|350590145	Sus scrofa	PREDICTED: cerebellar degeneration-related protein 2-like isoform 1 [Sus scrofa]	8.14	3	3	0.18	0.82	4.53	-0.74	-0.09	0.66	0.08	0.76
	1658	gi|343432640	Sus scrofa	39S ribosomal protein L44, mitochondrial [Sus scrofa]	8.14	4	4	0.9	1.38	1.54	-0.05	0.14	0.19	0.94	0.25
	1659	gi|335283420	Sus scrofa	PREDICTED: protein PRRC1-like, partial [Sus scrofa]	8.14	2	2	1.05	1.09	1.04	0.02	0.04	0.02	0.54	0.71
	1660	gi|335282567	Sus scrofa	PREDICTED: evolutionarily conserved signaling intermediate in Toll pathway, mitochondrial-like [Sus scrofa]	8.14	4	4	0.53	0.86	1.61	-0.28	-0.07	0.21	0.11	0.63
	1661	gi|456753312	Sus scrofa	KIAA1033 [Sus scrofa]	8.13	3	3	0.88	0.92	1.05	-0.06	-0.04	0.02	0.44	0.64
	1662	gi|335291465	Sus scrofa	PREDICTED: UPF0587 protein C1orf123 homolog [Sus scrofa]	8.13	3	3	0.99	0.91	0.92	0	-0.04	-0.04	0.89	0.66
	1663	gi|417515676	Sus scrofa	caspase-7 isoform alpha precursor [Sus scrofa]	8.12	4	4	0.58	1.12	1.94	-0.24	0.05	0.29	0.69	0.45
	1664	gi|260593713	Sus scrofa	occludin [Sus scrofa]	8.12	4	4	1.47	2.13	1.45	0.17	0.33	0.16	0.47	0.1
	1665	gi|335286400	Sus scrofa	PREDICTED: transcription elongation factor B polypeptide 1-like isoform 4 [Sus scrofa]	8.12	3	3	0.8	0.84	1.05	-0.1	-0.08	0.02	0.36	0.38
	1666	gi|350591252	Sus scrofa	PREDICTED: RNA-binding protein 5 [Sus scrofa]	8.11	3	3	0.97	1	1.03	-0.01	0	0.01	0.91	0.73
	1667	gi|164653933	Sus scrofa	sirtuin 5 [Sus scrofa]	8.11	3	3	0.98	1.15	1.17	-0.01	0.06	0.07	0.71	0.53
	1668	gi|456754226	Sus scrofa	sorting nexin 4 [Sus scrofa]	8.11	4	4	0.42	1.46	3.44	-0.37	0.16	0.54	0.18	0.56
	1669	gi|311267769	Sus scrofa	PREDICTED: peptidyl-tRNA hydrolase 2, mitochondrial-like isoform 4 [Sus scrofa]	8.11	3	3	0.51	1.49	2.91	-0.29	0.17	0.46	0.08	0.9
	1670	gi|148234138	Sus scrofa	cytochrome c oxidase subunit 6B1 [Sus scrofa]	8.11	4	4	2.65	4.97	1.87	0.42	0.7	0.27	0.11	0.01
	1671	gi|350594366	Sus scrofa	PREDICTED: splicing regulatory glutamine/lysine-rich protein 1, partial [Sus scrofa]	8.1	4	4	1.04	1.08	1.04	0.02	0.03	0.02	0.92	0.34
	1672	gi|348605272	Sus scrofa	mitochondrial ribosomal protein S34 [Sus scrofa]	8.1	4	4	1.57	2.23	1.42	0.2	0.35	0.15	0.39	0.33
	1673	gi|311249666	Sus scrofa	PREDICTED: ribosome-releasing factor 2, mitochondrial-like [Sus scrofa]	8.09	4	4	1.05	1.08	1.03	0.02	0.03	0.01	0.26	0.13
	1674	gi|311268846	Sus scrofa	PREDICTED: coiled-coil domain-containing protein 51-like isoform 1 [Sus scrofa]	8.08	4	4	0.97	1.01	1.04	-0.01	0	0.02	0.87	0.84
	1675	gi|409733864	Sus scrofa	c-Jun activation domain binding protein-1 [Sus scrofa]	8.08	2	2	0.87	0.71	0.82	-0.06	-0.15	-0.09	0.71	0.21
	1676	gi|311277231	Sus scrofa	PREDICTED: trimethyllysine dioxygenase, mitochondrial-like [Sus scrofa]	8.07	3	3	0.97	2.42	2.49	-0.01	0.38	0.4	0.98	0
	1677	gi|335289931	Sus scrofa	PREDICTED: apoptosis regulator BAX isoform 2 [Sus scrofa]	8.07	4	4	0.98	0.83	0.85	-0.01	-0.08	-0.07	0.83	0.19
	1678	gi|343790890	Sus scrofa	acyl-CoA dehydrogenase family, member 8 [Sus scrofa]	8.06	4	4	1.56	5.55	3.56	0.19	0.74	0.55	0.3	0.02
	1679	gi|335290008	Sus scrofa	PREDICTED: ras-related protein R-Ras-like [Sus scrofa]	8.06	4	4	0.57	1.5	2.63	-0.24	0.18	0.42	0.87	0.12
	1680	gi|311275228	Sus scrofa	PREDICTED: glutathione S-transferase kappa 1-like isoform 1 [Sus scrofa]	8.05	4	4	0.77	2.03	2.63	-0.11	0.31	0.42	0.73	0.13
	1681	gi|335310356	Sus scrofa	PREDICTED: drebrin-like, partial [Sus scrofa]	8.05	4	4	0.82	1.09	1.32	-0.08	0.04	0.12	0.08	0.88
	1682	gi|335298382	Sus scrofa	PREDICTED: thioredoxin domain-containing protein 17-like isoform 2 [Sus scrofa]	8.05	4	4	1.03	1.02	0.99	0.01	0.01	0	0.97	0.63
	1683	gi|95117652	Sus scrofa	muscle 6-phosphofructokinase [Sus scrofa]	8.04	4	4	0.79	0.84	1.07	-0.1	-0.08	0.03	0.6	0.64
	1684	gi|335284508	Sus scrofa	PREDICTED: mu-crystallin homolog [Sus scrofa]	8.04	2	2	0.61	0.64	1.04	-0.21	-0.2	0.02	0.36	0.38
	1685	gi|350587800	Sus scrofa	PREDICTED: histone-lysine N-methyltransferase SETD7 [Sus scrofa]	8.04	3	2	1.29	0.8	0.62	0.11	-0.1	-0.21	0.19	0.16
	1686	gi|311265230	Sus scrofa	PREDICTED: 3'(2'),5'-bisphosphate nucleotidase 1-like isoform 2 [Sus scrofa]	8.03	4	4	0.97	0.65	0.67	-0.01	-0.18	-0.17	0.42	0.15
	1687	gi|343962595	Sus scrofa	thioredoxin, mitochondrial [Sus scrofa]	8.03	1	1	1.25	1.61	1.29	0.1	0.21	0.11	0.39	0.23
	1688	gi|194033457	Sus scrofa	PREDICTED: monofunctional C1-tetrahydrofolate synthase, mitochondrial-like, partial [Sus scrofa]	8.02	4	4	0.97	1.63	1.67	-0.01	0.21	0.22	0.53	0.45
	1689	gi|335288106	Sus scrofa	PREDICTED: SAP domain-containing ribonucleoprotein-like isoform 3 [Sus scrofa]	8.02	3	3	9.29	1.98	0.21	0.97	0.3	-0.67	0.23	0.6
	1690	gi|350529368	Sus scrofa	synaptojanin 2 binding protein [Sus scrofa]	8.02	3	3	1	1.1	1.1	0	0.04	0.04	0.96	0.4
	1691	gi|488443472	Sus scrofa	LSm14A protein [Sus scrofa]	8.01	3	3	0.52	0.89	1.72	-0.29	-0.05	0.24	0.13	0.59
	1692	gi|346716318	Sus scrofa	cleavage and polyadenylation specificity factor subunit 5 [Sus scrofa]	8.01	4	4	2.42	1.58	0.65	0.38	0.2	-0.18	0.1	0.43
	1693	gi|335291063	Sus scrofa	PREDICTED: palmitoyl-protein thioesterase 1-like [Sus scrofa]	8.01	3	3	1.07	1.07	1	0.03	0.03	0	0.68	0.48
	1694	gi|350583748	Sus scrofa	PREDICTED: ran GTPase-activating protein 1 [Sus scrofa]	8.01	4	4	1.08	0.36	0.34	0.03	-0.44	-0.47	0.76	0.38
	1696	gi|335292563	Sus scrofa	PREDICTED: NEDD8-like [Sus scrofa]	8	3	3	0.84	0.44	0.52	-0.08	-0.36	-0.28	0.55	0.04
	1697	gi|335287004	Sus scrofa	PREDICTED: 28S ribosomal protein S21, mitochondrial-like isoform 2 [Sus scrofa]	8	4	4	1.08	1.33	1.24	0.03	0.12	0.09	0.49	0.18
	1698	gi|47522884	Sus scrofa	diacylglycerol kinase alpha [Sus scrofa]	8	4	4	1.5	2.44	1.63	0.18	0.39	0.21	0.43	0.13
	1699	gi|335290920	Sus scrofa	PREDICTED: MARCKS-related protein-like isoform 1 [Sus scrofa]	8	3	3	1.82	5.3	2.91	0.26	0.72	0.46	0.37	0.05
	1700	gi|350593250	Sus scrofa	PREDICTED: rab3 GTPase-activating protein catalytic subunit [Sus scrofa]	7.97	4	4	1.14	1.04	0.91	0.06	0.02	-0.04	0.4	0.52
	1701	gi|335307623	Sus scrofa	PREDICTED: ras-related protein Rab-5B-like [Sus scrofa]	7.96	5	5	0.95	1.01	1.07	-0.02	0	0.03	0.96	0.9
	1702	gi|350593606	Sus scrofa	PREDICTED: integrin alpha-6 [Sus scrofa]	7.95	4	4	1.37	1.75	1.28	0.14	0.24	0.11	0.42	0.37
	1703	gi|311248332	Sus scrofa	PREDICTED: deoxyhypusine hydroxylase-like [Sus scrofa]	7.95	3	3	1.1	1.06	0.96	0.04	0.02	-0.02	0.31	0.12
	1704	gi|350579603	Sus scrofa	PREDICTED: ribosome-recycling factor, mitochondrial-like [Sus scrofa]	7.95	4	4	1.02	1.26	1.24	0.01	0.1	0.09	0.51	0.19
	1705	gi|335282871	Sus scrofa	PREDICTED: epidermal growth factor receptor pathway substrate 15-like 1 [Sus scrofa]	7.94	3	3	0.95	0.87	0.91	-0.02	-0.06	-0.04	0.72	0.32
	1706	gi|311273981	Sus scrofa	PREDICTED: nudC domain-containing protein 2-like isoform 1 [Sus scrofa]	7.93	4	4	1.54	2.91	1.89	0.19	0.46	0.28	0.68	0.05
	1707	gi|190360621	Sus scrofa	ferric-chelate reductase 1 precursor [Sus scrofa]	7.93	4	4	2.78	1.57	0.56	0.44	0.2	-0.25	0.04	0.87
	1708	gi|284519721	Sus scrofa	fatty acid desaturase 2 [Sus scrofa]	7.92	4	4	0.9	0.79	0.87	-0.04	-0.1	-0.06	0.7	0.46
	1709	gi|350586196	Sus scrofa	PREDICTED: nardilysin [Sus scrofa]	7.92	4	4	0.97	0.79	0.81	-0.01	-0.1	-0.09	0.7	0.27
	1710	gi|335291759	Sus scrofa	PREDICTED: protein DEK [Sus scrofa]	7.91	2	2	1.25	3.66	2.94	0.1	0.56	0.47	0.86	0.03
	1711	gi|350593434	Sus scrofa	PREDICTED: glutathione reductase, mitochondrial isoform 3 [Sus scrofa]	7.91	3	2	0.13	0.33	2.61	-0.89	-0.48	0.42	0.21	0.46
	1712	gi|5902681	Sus scrofa	RecName: Full=Serine/threonine-protein phosphatase 2A 55 kDa regulatory subunit B alpha isoform; AltName: Full=PP2A subunit B isoform B55-alpha; AltName: Full=PP2A subunit B isoform PR55-alpha; AltName: Full=PP2A subunit B isoform R2-alpha; AltName: Full=PP2A subunit B isoform alpha	7.91	4	4	1.24	0.84	0.68	0.09	-0.08	-0.17	0.53	0.73
	1713	gi|350583480	Sus scrofa	PREDICTED: WD repeat-containing protein 3 [Sus scrofa]	7.89	4	4	0.79	0.86	1.1	-0.1	-0.06	0.04	0.27	0.53
	1714	gi|350591669	Sus scrofa	PREDICTED: GMP synthase [glutamine-hydrolyzing]-like [Sus scrofa]	7.89	4	4	0.63	0.72	1.16	-0.2	-0.14	0.06	0.18	0.58
	1715	gi|311271911	Sus scrofa	PREDICTED: nucleolysin TIAR isoform 2 [Sus scrofa]	7.87	1	1	0.87	0.6	0.69	-0.06	-0.22	-0.16	0.69	0.16
	1716	gi|219521966	Sus scrofa	acylglycerol kinase, mitochondrial [Sus scrofa]	7.86	3	3	1.02	1.06	1.04	0.01	0.02	0.02	0.64	0.34
	1717	gi|335290482	Sus scrofa	PREDICTED: peroxisomal membrane protein PEX14 [Sus scrofa]	7.86	4	4	1.08	1.15	1.07	0.03	0.06	0.03	0.39	0.19
	1718	gi|9957597	Sus scrofa	RNA helicase [Sus scrofa]	7.83	3	4	1.22	8.02	6.55	0.09	0.9	0.82	0.52	0
	1719	gi|350588680	Sus scrofa	PREDICTED: vacuolar protein sorting-associated protein 26B-like [Sus scrofa]	7.83	4	4	0.89	0.9	1.01	-0.05	-0.05	0	0.46	0.23
	1720	gi|335284373	Sus scrofa	PREDICTED: LOW QUALITY PROTEIN: E3 ubiquitin-protein ligase BRE1B-like [Sus scrofa]	7.82	2	2	0.93	0.95	1.03	-0.03	-0.02	0.01	0.45	0.67
	1721	gi|350580065	Sus scrofa	PREDICTED: syntaxin-3-like, partial [Sus scrofa]	7.79	4	4	0.75	0.88	1.17	-0.12	-0.06	0.07	0.11	0.42
	1722	gi|311245647	Sus scrofa	PREDICTED: 39S ribosomal protein L46, mitochondrial-like [Sus scrofa]	7.75	3	3	1.15	2.09	1.82	0.06	0.32	0.26	0.7	0.1
	1723	gi|311249297	Sus scrofa	PREDICTED: peptidyl-prolyl cis-trans isomerase FKBP8 [Sus scrofa]	7.75	3	3	0.89	0.97	1.1	-0.05	-0.01	0.04	0.72	0.96
	1724	gi|335290039	Sus scrofa	PREDICTED: DNA polymerase delta catalytic subunit [Sus scrofa]	7.74	3	3	0.94	0.86	0.91	-0.03	-0.07	-0.04	0.79	0.38
	1725	gi|58332862	Sus scrofa	lysosome-associated membrane glycoprotein 1 precursor [Sus scrofa]	7.73	4	4	0.56	0.72	1.29	-0.25	-0.14	0.11	0.05	0.09
	1726	gi|350580668	Sus scrofa	PREDICTED: scaffold attachment factor B2 [Sus scrofa]	7.72	4	4	1.01	0.94	0.93	0	-0.03	-0.03	0.81	0.57
	1727	gi|311274870	Sus scrofa	PREDICTED: 1-phosphatidylinositol-4,5-bisphosphate phosphodiesterase gamma-1-like [Sus scrofa]	7.72	3	3	0.85	0.91	1.08	-0.07	-0.04	0.03	0.47	0.71
	1728	gi|311275439	Sus scrofa	PREDICTED: transportin-3 isoform 1 [Sus scrofa]	7.71	3	3	1.06	0.96	0.91	0.02	-0.02	-0.04	0.77	0.92
	1729	gi|350580632	Sus scrofa	PREDICTED: general transcription factor IIF subunit 1-like [Sus scrofa]	7.71	3	3	2.07	1.12	0.54	0.32	0.05	-0.27	0.06	0.69
	1730	gi|350584658	Sus scrofa	PREDICTED: methionine aminopeptidase 2 isoform 2 [Sus scrofa]	7.71	4	4	1.08	0.9	0.84	0.03	-0.04	-0.08	0.39	0.53
	1731	gi|350579945	Sus scrofa	PREDICTED: barrier-to-autointegration factor-like [Sus scrofa]	7.71	3	3	3.87	3.7	0.95	0.59	0.57	-0.02	0.04	0.05
	1732	gi|335297132	Sus scrofa	PREDICTED: cysteinyl-tRNA synthetase, mitochondrial-like [Sus scrofa]	7.71	4	4	2	2.73	1.37	0.3	0.44	0.14	0.1	0.04
	1733	gi|350588867	Sus scrofa	PREDICTED: hypothetical protein LOC100621977 [Sus scrofa]	7.71	3	3	0.77	1.02	1.33	-0.12	0.01	0.12	0.59	0.72
	1734	gi|311253303	Sus scrofa	PREDICTED: exosome complex component RRP41-like isoform 1 [Sus scrofa]	7.71	4	4	1	1	1	0	0	0	0.89	0.95
	1735	gi|350579086	Sus scrofa	PREDICTED: fermitin family homolog 2 [Sus scrofa]	7.7	3	3	0.53	0.51	0.95	-0.27	-0.29	-0.02	0.11	0.19
	1736	gi|51316557	Sus scrofa	RecName: Full=Diamine acetyltransferase 2; AltName: Full=Polyamine N-acetyltransferase 2; AltName: Full=Spermidine/spermine N(1)-acetyltransferase 2	7.7	2	2	0.5	0.81	1.61	-0.3	-0.09	0.21	0.07	0.56
	1737	gi|335290460	Sus scrofa	PREDICTED: dnaJ homolog subfamily C member 11 [Sus scrofa]	7.69	4	4	1.13	1.16	1.03	0.05	0.06	0.01	0.41	0.42
	1738	gi|343962640	Sus scrofa	mRNA turnover 4 homolog [Sus scrofa]	7.69	4	4	0.94	0.95	1.01	-0.03	-0.02	0	0.59	0.57
	1739	gi|311258972	Sus scrofa	PREDICTED: adenylyl cyclase-associated protein 1-like [Sus scrofa]	7.68	0	0	0.95	0.78	0.82	-0.02	-0.11	-0.08	0.98	0.66
	1740	gi|47522942	Sus scrofa	high mobility group protein B2 [Sus scrofa]	7.66	4	4	1	0.88	0.88	0	-0.06	-0.06	0.89	0.35
	1741	gi|194041237	Sus scrofa	PREDICTED: guanine nucleotide-binding protein-like 3 [Sus scrofa]	7.66	4	4	0.96	1.05	1.09	-0.02	0.02	0.04	0.86	0.53
	1742	gi|343432674	Sus scrofa	carbohydrate kinase domain-containing protein isoform 2 [Sus scrofa]	7.66	4	4	0.67	1.64	2.44	-0.17	0.22	0.39	0.25	0.12
	1743	gi|346421435	Sus scrofa	sorbitol dehydrogenase [Sus scrofa]	7.66	3	3	0.65	0.46	0.7	-0.18	-0.34	-0.16	0.21	0.19
	1744	gi|75053356	Sus scrofa	RecName: Full=Interferon regulatory factor 3; Short=IRF-3	7.65	4	4	0.99	1.03	1.04	0	0.01	0.02	0.87	0.91
	1745	gi|54114954	Sus scrofa	TPA_inf: HN1-like protein [Sus scrofa]	7.65	3	3	1.09	0.81	0.74	0.04	-0.09	-0.13	0.66	0.5
	1746	gi|350580979	Sus scrofa	PREDICTED: WD repeat-containing protein 36-like [Sus scrofa]	7.64	4	4	0.95	0.99	1.05	-0.02	0	0.02	0.75	0.4
	1747	gi|311270597	Sus scrofa	PREDICTED: 26S proteasome non-ATPase regulatory subunit 9-like [Sus scrofa]	7.64	4	4	0.99	0.91	0.92	0	-0.04	-0.04	0.98	0.47
	1748	gi|350585584	Sus scrofa	PREDICTED: calsyntenin-1 [Sus scrofa]	7.62	4	4	6.31	6.73	1.07	0.8	0.83	0.03	0	0
	1749	gi|335287361	Sus scrofa	PREDICTED: formin binding protein 1-like [Sus scrofa]	7.62	3	3	1	0.83	0.83	0	-0.08	-0.08	0.96	0.12
	1750	gi|311247754	Sus scrofa	PREDICTED: thioredoxin-related transmembrane protein 2-like [Sus scrofa]	7.59	4	4	0.96	0.91	0.95	-0.02	-0.04	-0.02	0.95	0.4
	1751	gi|335308170	Sus scrofa	PREDICTED: sorting and assembly machinery component 50 homolog, partial [Sus scrofa]	7.58	3	3	1.98	2.31	1.17	0.3	0.36	0.07	0.13	0.05
	1752	gi|148839601	Sus scrofa	RecName: Full=Protein QIL1	7.58	3	3	0.98	1.1	1.12	-0.01	0.04	0.05	0.91	0.58
	1753	gi|335298834	Sus scrofa	PREDICTED: leucine-rich repeat flightless-interacting protein 2 [Sus scrofa]	7.57	4	4	0.9	0.68	0.76	-0.05	-0.17	-0.12	0.94	0.2
	1754	gi|335303100	Sus scrofa	PREDICTED: nck-associated protein 1 isoform 2 [Sus scrofa]	7.56	4	4	0.69	0.53	0.78	-0.16	-0.27	-0.11	0.28	0.06
	1755	gi|347300163	Sus scrofa	succinate-semialdehyde dehydrogenase, mitochondrial [Sus scrofa]	7.55	3	3	1.42	2.21	1.56	0.15	0.34	0.19	0.21	0.02
	1756	gi|417515548	Sus scrofa	selenide, water dikinase 1 isoform 1 [Sus scrofa]	7.54	3	3	0.99	0.98	0.99	0	-0.01	0	0.86	0.93
	1757	gi|335310829	Sus scrofa	PREDICTED: ubiquitin carboxyl-terminal hydrolase 14-like [Sus scrofa]	7.54	3	3	0.88	0.82	0.94	-0.06	-0.08	-0.03	0.39	0.17
	1758	gi|456754085	Sus scrofa	mitogen-activated protein kinase 3 [Sus scrofa]	7.53	2	2	0.91	0.91	1	-0.04	-0.04	0	0.5	0.25
	1759	gi|350595338	Sus scrofa	PREDICTED: LOW QUALITY PROTEIN: actin-binding protein anillin-like [Sus scrofa]	7.53	4	4	0.67	0.63	0.95	-0.18	-0.2	-0.02	0.24	0.09
	1760	gi|335292272	Sus scrofa	PREDICTED: fumarylacetoacetase-like [Sus scrofa]	7.53	1	1	0.3	0.29	0.95	-0.52	-0.54	-0.02	0.09	0.05
	1761	gi|350591372	Sus scrofa	PREDICTED: CCA tRNA nucleotidyltransferase 1, mitochondrial isoform 1, partial [Sus scrofa]	7.51	4	4	1	1.08	1.08	0	0.03	0.03	0.75	0.53
	1762	gi|62286962	Sus scrofa	RecName: Full=Optineurin	7.51	3	3	0.47	0.72	1.54	-0.33	-0.14	0.19	0.05	0.16
	1763	gi|417515509	Sus scrofa	branched chain amino-acid transaminase 1, cytosolic [Sus scrofa]	7.5	3	3	1.56	0.57	0.37	0.19	-0.24	-0.44	0.53	0.19
	1764	gi|600819	Sus scrofa	gamma-glutamyl transpeptidase [Sus scrofa]	7.5	3	3	0.92	0.95	1.03	-0.04	-0.02	0.01	0.74	0.85
	1765	gi|350592934	Sus scrofa	PREDICTED: TATA-binding protein-associated factor 172 [Sus scrofa]	7.49	3	3	0.98	1.04	1.06	-0.01	0.02	0.02	0.7	0.98
	1766	gi|343432666	Sus scrofa	vacuolar protein sorting 4 homolog A [Sus scrofa]	7.47	4	4	1.57	1.39	0.89	0.2	0.14	-0.05	0.15	0.17
	1767	gi|350595802	Sus scrofa	PREDICTED: SH3 domain-binding glutamic acid-rich-like protein-like [Sus scrofa]	7.47	5	5	0.84	0.49	0.58	-0.08	-0.31	-0.24	0.62	0.28
	1768	gi|350578830	Sus scrofa	PREDICTED: intron-binding protein aquarius [Sus scrofa]	7.46	3	3	0.92	1.02	1.11	-0.04	0.01	0.04	0.7	0.64
	1769	gi|350584207	Sus scrofa	PREDICTED: LOW QUALITY PROTEIN: protein MON2 homolog isoform 3 [Sus scrofa]	7.46	4	4	0.9	0.86	0.95	-0.04	-0.07	-0.02	0.4	0.19
	1770	gi|417515784	Sus scrofa	all-trans-retinol 13,14-reductase precursor [Sus scrofa]	7.46	3	3	0.9	0.91	1.01	-0.04	-0.04	0	0.25	0.35
	1771	gi|350581895	Sus scrofa	PREDICTED: RNA-binding protein with serine-rich domain 1-like isoform 2 [Sus scrofa]	7.46	2	2	1.01	1.02	1.01	0	0.01	0	0.61	0.6
	1772	gi|335297415	Sus scrofa	PREDICTED: 60S ribosomal protein L38-like isoform 2 [Sus scrofa]	7.45	4	4	1.05	1.13	1.08	0.02	0.05	0.03	0.44	0.29
	1773	gi|350589963	Sus scrofa	PREDICTED: LIM domain only protein 7-like [Sus scrofa]	7.45	3	3	2.65	0.97	0.37	0.42	-0.01	-0.44	0.27	0.68
	1774	gi|311249593	Sus scrofa	PREDICTED: vesicular integral-membrane protein VIP36 [Sus scrofa]	7.44	4	4	0.7	1.66	2.38	-0.16	0.22	0.38	0.45	0.1
	1775	gi|335278958	Sus scrofa	PREDICTED: costars family protein C6orf115-like [Sus scrofa]	7.44	1	1	0.31	0.35	1.13	-0.51	-0.46	0.05	0.2	0.41
	1776	gi|311246132	Sus scrofa	PREDICTED: 39S ribosomal protein L50, mitochondrial-like [Sus scrofa]	7.43	4	4	1.01	1.03	1.02	0	0.01	0.01	0.59	0.32
	1777	gi|350592016	Sus scrofa	PREDICTED: LOW QUALITY PROTEIN: protein TFG [Sus scrofa]	7.42	2	2	0.98	0.86	0.88	-0.01	-0.06	-0.06	0.87	0.49
	1778	gi|350588569	Sus scrofa	PREDICTED: sortilin-related receptor, partial [Sus scrofa]	7.42	4	4	0.29	0.79	2.78	-0.54	-0.1	0.44	0.07	0.62
	1779	gi|311250145	Sus scrofa	PREDICTED: cytochrome b-c1 complex subunit 8-like isoform 1 [Sus scrofa]	7.42	3	3	0.95	1.28	1.34	-0.02	0.11	0.13	0.9	0.56
	1780	gi|311245746	Sus scrofa	PREDICTED: endophilin-A1-like [Sus scrofa]	7.41	3	4	0.1	0.26	2.56	-0.99	-0.58	0.41	0.02	0.08
	1781	gi|311247522	Sus scrofa	PREDICTED: succinate dehydrogenase assembly factor 2, mitochondrial-like [Sus scrofa]	7.41	4	4	1.69	2.44	1.45	0.23	0.39	0.16	0.26	0.06
	1782	gi|343403821	Sus scrofa	chromatin modifying protein 1A [Sus scrofa]	7.41	3	3	1.02	1.12	1.1	0.01	0.05	0.04	0.52	0.26
	1783	gi|350587090	Sus scrofa	PREDICTED: serine palmitoyltransferase 2 [Sus scrofa]	7.4	2	2	1.02	1.05	1.03	0.01	0.02	0.01	0.46	0.57
	1784	gi|343887454	Sus scrofa	chromosome 15 open reading frame 24 ortholog precursor [Sus scrofa]	7.4	3	3	0.96	1.01	1.05	-0.02	0	0.02	0.9	0.82
	1785	gi|75053175	Sus scrofa	RecName: Full=Glucosylceramidase; AltName: Full=Acid beta-glucosidase; AltName: Full=Beta-glucocerebrosidase; AltName: Full=D-glucosyl-N-acylsphingosine glucohydrolase; Flags: Precursor	7.39	3	2	1.63	1.87	1.15	0.21	0.27	0.06	0.29	0.1
	1786	gi|305855180	Sus scrofa	catechol O-methyltransferase [Sus scrofa]	7.39	3	3	1.02	0.96	0.95	0.01	-0.02	-0.02	0.89	0.84
	1787	gi|350583163	Sus scrofa	PREDICTED: aspartyl/asparaginyl beta-hydroxylase-like [Sus scrofa]	7.38	4	4	0.63	1.63	2.61	-0.2	0.21	0.42	0.45	0.08
	1788	gi|350582553	Sus scrofa	PREDICTED: baculoviral IAP repeat-containing protein 6 [Sus scrofa]	7.38	4	4	0.86	0.93	1.09	-0.07	-0.03	0.04	0.46	0.66
	1789	gi|311260254	Sus scrofa	PREDICTED: inositol 1,4,5-trisphosphate receptor type 3 [Sus scrofa]	7.37	3	3	0.23	0.49	2.15	-0.64	-0.31	0.33	0.01	0.07
	1790	gi|311250943	Sus scrofa	PREDICTED: 28 kDa heat- and acid-stable phosphoprotein-like [Sus scrofa]	7.36	4	4	1.94	0.91	0.47	0.29	-0.04	-0.33	0.79	0.87
	1791	gi|67460595	Sus scrofa	RecName: Full=Bifunctional epoxide hydrolase 2; Includes: RecName: Full=Cytosolic epoxide hydrolase 2; Short=CEH; AltName: Full=Epoxide hydratase; AltName: Full=Soluble epoxide hydrolase; Short=SEH; Includes: RecName: Full=Lipid-phosphate phosphatase	7.35	3	3	1.98	2.63	1.33	0.3	0.42	0.12	0.09	0.03
	1792	gi|350588678	Sus scrofa	PREDICTED: thymocyte nuclear protein 1-like [Sus scrofa]	7.34	4	4	1.1	0.98	0.9	0.04	-0.01	-0.05	0.69	0.41
	1793	gi|335293789	Sus scrofa	PREDICTED: U6 snRNA-associated Sm-like protein LSm6-like [Sus scrofa]	7.34	4	4	0.51	0.34	0.67	-0.3	-0.47	-0.17	0.4	0.04
	1794	gi|311266579	Sus scrofa	PREDICTED: cullin-4A [Sus scrofa]	7.33	3	3	0.94	0.9	0.96	-0.03	-0.04	-0.02	0.51	0.36
	1795	gi|335280985	Sus scrofa	PREDICTED: golgin subfamily A member 1 [Sus scrofa]	7.32	4	4	0.89	0.86	0.97	-0.05	-0.06	-0.01	0.44	0.38
	1796	gi|347300255	Sus scrofa	DAZ-associated protein 1 [Sus scrofa]	7.32	2	2	7.52	4.29	0.57	0.88	0.63	-0.24	0.01	0.05
	1797	gi|350585252	Sus scrofa	PREDICTED: heterogeneous nuclear ribonucleoprotein U-like protein 1 [Sus scrofa]	7.28	3	3	1.04	1.06	1.02	0.02	0.02	0.01	0.64	0.81
	1798	gi|335310775	Sus scrofa	PREDICTED: programmed cell death protein 6-like [Sus scrofa]	7.28	3	3	1.01	1.04	1.03	0	0.02	0.01	0.91	0.69
	1799	gi|298160968	Sus scrofa	importin subunit alpha-3 [Sus scrofa]	7.27	3	3	1.05	0.47	0.45	0.02	-0.32	-0.34	0.89	0.33
	1800	gi|311257110	Sus scrofa	PREDICTED: conserved oligomeric Golgi complex subunit 8-like [Sus scrofa]	7.27	4	4	0.87	0.79	0.9	-0.06	-0.1	-0.04	0.35	0.12
	1801	gi|298104132	Sus scrofa	acylphosphatase-1 isoform 2 [Sus scrofa]	7.27	4	4	0.75	0.6	0.8	-0.12	-0.22	-0.1	0.44	0.26
	1802	gi|335282905	Sus scrofa	PREDICTED: 60S ribosomal protein L18a-like isoform 4 [Sus scrofa]	7.26	3	3	0.38	1.31	3.47	-0.42	0.12	0.54	0.13	0.28
	1803	gi|311252972	Sus scrofa	PREDICTED: transmembrane protein 214-like isoform 2 [Sus scrofa]	7.25	2	2	0.97	0.9	0.92	-0.01	-0.05	-0.04	0.53	0.07
	1804	gi|311252829	Sus scrofa	PREDICTED: striatin [Sus scrofa]	7.25	3	3	1.01	1.06	1.05	0	0.02	0.02	0.8	0.62
	1805	gi|343790930	Sus scrofa	vesicle-associated membrane protein 7 [Sus scrofa]	7.24	4	4	0.82	0.68	0.82	-0.08	-0.17	-0.08	0.35	0.13
	1806	gi|62461592	Sus scrofa	collagen alpha-1(V) chain precursor [Sus scrofa]	7.24	1	1	1.37	1.19	0.87	0.14	0.08	-0.06	0.2	0.35
	1807	gi|350578528	Sus scrofa	PREDICTED: peptidyl-prolyl cis-trans isomerase B-like, partial [Sus scrofa]	7.22	4	4	0.99	0.98	0.99	0	-0.01	0	0.43	0.46
	1808	gi|311248412	Sus scrofa	PREDICTED: E3 ubiquitin-protein ligase UHRF1 [Sus scrofa]	7.21	3	3	0.82	0.92	1.13	-0.09	-0.04	0.05	0.34	0.48
	1809	gi|311259273	Sus scrofa	PREDICTED: probable prolyl-tRNA synthetase, mitochondrial [Sus scrofa]	7.21	3	3	1.57	2.4	1.53	0.2	0.38	0.18	0.21	0.07
	1810	gi|311267157	Sus scrofa	PREDICTED: coiled-coil domain-containing protein 56-like [Sus scrofa]	7.21	4	4	1.16	2.03	1.75	0.06	0.31	0.24	0.82	0.3
	1811	gi|335287841	Sus scrofa	PREDICTED: aladin isoform 1 [Sus scrofa]	7.18	3	3	2.15	1.07	0.5	0.33	0.03	-0.3	0.07	0.4
	1812	gi|350589815	Sus scrofa	PREDICTED: conserved oligomeric Golgi complex subunit 6-like [Sus scrofa]	7.17	3	3	0.82	0.83	1.02	-0.09	-0.08	0.01	0.27	0.47
	1813	gi|194036098	Sus scrofa	PREDICTED: SHC-transforming protein 1 isoform 1 [Sus scrofa]	7.17	3	3	0.69	1.45	2.09	-0.16	0.16	0.32	0.92	0.19
	1814	gi|350581568	Sus scrofa	PREDICTED: protein NipSnap homolog 2-like [Sus scrofa]	7.17	4	4	1.96	3.16	1.61	0.29	0.5	0.21	0.31	0.06
	1815	gi|359465556	Sus scrofa	active breakpoint cluster region-related protein [Sus scrofa]	7.16	3	3	1.04	1.04	1	0.02	0.02	0	0.73	0.96
	1816	gi|350582973	Sus scrofa	PREDICTED: nudC domain-containing protein 1 [Sus scrofa]	7.16	3	3	0.94	0.55	0.59	-0.03	-0.26	-0.23	0.76	0.5
	1817	gi|346716134	Sus scrofa	peptidyl-tRNA hydrolase ICT1, mitochondrial [Sus scrofa]	7.16	3	3	0.9	1.67	1.85	-0.04	0.22	0.27	0.86	0.06
	1818	gi|350584606	Sus scrofa	PREDICTED: small subunit processome component 20 homolog [Sus scrofa]	7.15	3	3	0.96	1.02	1.06	-0.02	0.01	0.02	0.55	0.78
	1819	gi|311265391	Sus scrofa	PREDICTED: apoptosis-stimulating of p53 protein 2 [Sus scrofa]	7.15	4	4	1.42	2.4	1.69	0.15	0.38	0.23	0.58	0.06
	1820	gi|311273425	Sus scrofa	PREDICTED: mTERF domain-containing protein 2-like [Sus scrofa]	7.14	3	3	1.26	2.31	1.84	0.1	0.36	0.26	0.96	0.2
	1821	gi|148223599	Sus scrofa	proteasome subunit beta type-7 precursor [Sus scrofa]	7.14	2	2	1.04	0.33	0.32	0.02	-0.48	-0.5	0.94	0.52
	1822	gi|187470655	Sus scrofa	RecName: Full=Cathepsin B; Contains: RecName: Full=Cathepsin B light chain; Contains: RecName: Full=Cathepsin B heavy chain; Flags: Precursor	7.14	3	3	0.61	1.46	2.38	-0.21	0.16	0.38	0.41	0.35
	1823	gi|343887444	Sus scrofa	transmembrane emp24 domain-containing protein 5 precursor [Sus scrofa]	7.14	4	4	1.03	1.06	1.03	0.01	0.02	0.01	0.83	0.54
	1824	gi|335298808	Sus scrofa	PREDICTED: cytoplasmic dynein 1 light intermediate chain 1-like [Sus scrofa]	7.14	3	3	1.11	0.99	0.9	0.04	0	-0.05	0.6	0.82
	1825	gi|201066354	Sus scrofa	DCC-interacting protein 13-alpha [Sus scrofa]	7.13	3	3	1	0.95	0.95	0	-0.02	-0.02	0.79	0.77
	1826	gi|417515862	Sus scrofa	tyrosine-protein phosphatase non-receptor type 12 [Sus scrofa]	7.12	4	4	1.06	1.25	1.18	0.02	0.1	0.07	0.75	0.12
	1827	gi|350584149	Sus scrofa	PREDICTED: RNA-binding motif, single-stranded-interacting protein 2 isoform 1, partial [Sus scrofa]	7.12	4	4	0.9	0.91	1.01	-0.04	-0.04	0	0.89	0.57
	1828	gi|311275455	Sus scrofa	PREDICTED: V-type proton ATPase subunit F-like [Sus scrofa]	7.12	3	3	3.56	3.5	0.98	0.55	0.54	-0.01	0.26	0.09
	1829	gi|350589574	Sus scrofa	PREDICTED: sickle tail protein homolog [Sus scrofa]	7.11	3	3	0.7	0.38	0.54	-0.15	-0.42	-0.27	0.87	0.06
	1830	gi|311270052	Sus scrofa	PREDICTED: mitochondrial ribonuclease P protein 1-like [Sus scrofa]	7.11	4	4	0.83	1.13	1.36	-0.08	0.05	0.13	0.46	0.37
	1831	gi|311275542	Sus scrofa	PREDICTED: protein FAM3C-like [Sus scrofa]	7.11	3	3	1.01	1.07	1.06	0	0.03	0.02	0.92	0.44
	1832	gi|350578669	Sus scrofa	PREDICTED: N-acetylgalactosamine kinase isoform 1 [Sus scrofa]	7.11	2	2	0.99	1.02	1.03	0	0.01	0.01	0.98	0.66
	1833	gi|346421419	Sus scrofa	lysosome membrane protein 2 precursor [Sus scrofa]	7.1	4	4	0.56	1.36	2.42	-0.25	0.13	0.38	0.14	0.88
	1834	gi|417515562	Sus scrofa	branched chain amino-acid transaminase 2, mitochondrial [Sus scrofa]	7.09	4	4	0.92	1.39	1.51	-0.04	0.14	0.18	0.37	0.35
	1835	gi|350584942	Sus scrofa	PREDICTED: anamorsin-like [Sus scrofa]	7.09	4	4	0.97	0.97	1	-0.01	-0.01	0	0.68	0.54
	1836	gi|222136592	Sus scrofa	proteasome subunit beta type-3 [Sus scrofa]	7.09	1	2	0.52	0.62	1.19	-0.28	-0.21	0.08	0.12	0.23
	1837	gi|194474050	Sus scrofa	disintegrin and metalloproteinase domain-containing protein 10 precursor [Sus scrofa]	7.09	3	3	2.31	2.86	1.24	0.36	0.46	0.09	0.02	0
	1838	gi|335293556	Sus scrofa	PREDICTED: exocyst complex component 1 [Sus scrofa]	7.08	4	4	0.9	0.9	1	-0.05	-0.05	0	0.31	0.41
	1839	gi|311258042	Sus scrofa	PREDICTED: UPF0510 protein INM02-like [Sus scrofa]	7.08	1	1	1.03	1.29	1.26	0.01	0.11	0.1	1	0.6
	1840	gi|194040624	Sus scrofa	PREDICTED: plastin-2 isoform 1 [Sus scrofa]	7.07	3	3	0.98	0.97	0.99	-0.01	-0.01	0	0.88	0.62
	1841	gi|194043103	Sus scrofa	PREDICTED: mevalonate kinase-like [Sus scrofa]	7.07	4	4	0.87	0.95	1.1	-0.06	-0.02	0.04	0.5	0.84
	1842	gi|343432633	Sus scrofa	ankyrin repeat and MYND domain containing 2 [Sus scrofa]	7.07	4	4	0.9	1	1.12	-0.05	0	0.05	0.34	0.82
	1843	gi|311247526	Sus scrofa	PREDICTED: cleavage and polyadenylation specificity factor subunit 7 isoform 2 [Sus scrofa]	7.07	3	3	0.95	0.94	0.98	-0.02	-0.03	-0.01	0.97	0.72
	1844	gi|335285592	Sus scrofa	PREDICTED: cytochrome c oxidase subunit 7A-related protein, mitochondrial-like [Sus scrofa]	7.07	3	3	1.63	1.82	1.12	0.21	0.26	0.05	0.24	0.26
	1845	gi|83415439	Sus scrofa	MHC class I antigen [Sus scrofa]	7.05	4	4	0.45	3.13	6.98	-0.35	0.5	0.84	0.43	0.04
	1846	gi|195972993	Sus scrofa	stromal interaction molecule 1 precursor [Sus scrofa]	7.04	3	3	0.91	0.95	1.05	-0.04	-0.02	0.02	0.7	0.58
	1847	gi|343403792	Sus scrofa	nuclear RNA export factor 1 [Sus scrofa]	7.04	2	2	1.14	1.06	0.93	0.06	0.02	-0.03	0.52	0.55
	1848	gi|47522720	Sus scrofa	urokinase-type plasminogen activator precursor [Sus scrofa]	7.04	4	4	3.31	2.47	0.74	0.52	0.39	-0.13	0.04	0.05
	1849	gi|350591737	Sus scrofa	PREDICTED: F-box-like/WD repeat-containing protein TBL1XR1-like isoform 1 [Sus scrofa]	7.04	2	2	0.86	0.52	0.6	-0.06	-0.28	-0.22	0.83	0.33
	1850	gi|335297609	Sus scrofa	PREDICTED: synaptic vesicle membrane protein VAT-1 homolog [Sus scrofa]	7.04	2	2	0.93	0.98	1.06	-0.03	-0.01	0.02	0.12	0.76
	1851	gi|346986318	Sus scrofa	cytidine deaminase [Sus scrofa]	7.04	2	2	2.7	1.79	0.66	0.43	0.25	-0.18	0.28	0.35
	1852	gi|90102025	Sus scrofa	RecName: Full=Hepatocyte growth factor receptor; Short=HGF receptor; AltName: Full=HGF/SF receptor; AltName: Full=Proto-oncogene c-Met; AltName: Full=Scatter factor receptor; Short=SF receptor; AltName: Full=Tyrosine-protein kinase Met; Flags: Precursor	7.03	4	4	1.15	1.09	0.95	0.06	0.04	-0.02	0.33	0.41
	1853	gi|456753512	Sus scrofa	xenotropic and polytropic retrovirus receptor 1 tv1 [Sus scrofa]	7.03	3	3	1.1	1.08	0.98	0.04	0.03	-0.01	0.38	0.32
	1854	gi|311265591	Sus scrofa	PREDICTED: nucleolar protein 6 isoform 1 [Sus scrofa]	7.03	2	2	1	0.86	0.86	0	-0.06	-0.06	0.99	0.61
	1855	gi|343887426	Sus scrofa	THO complex 6 homolog [Sus scrofa]	7.03	4	4	1.89	2.68	1.42	0.28	0.43	0.15	0.29	0.09
	1856	gi|311268826	Sus scrofa	PREDICTED: putative ATP-dependent RNA helicase DHX30-like isoform 1 [Sus scrofa]	7.02	3	3	5.3	2.29	0.43	0.72	0.36	-0.36	0.03	0.63
	1857	gi|164664472	Sus scrofa	serine/threonine-protein phosphatase 2A 56 kDa regulatory subunit delta isoform [Sus scrofa]	7.02	4	4	0.63	0.53	0.86	-0.2	-0.27	-0.07	0.22	0.46
	1858	gi|417515832	Sus scrofa	AP-2 complex subunit alpha-2 isoform 1 [Sus scrofa]	7.01	3	3	0.99	0.98	0.99	0	-0.01	0	0.77	0.82
	1859	gi|148887343	Sus scrofa	RecName: Full=ATP synthase subunit e, mitochondrial; Short=ATPase subunit e	7	3	3	1.11	4.21	3.8	0.04	0.62	0.58	0.97	0.01
	1860	gi|194036918	Sus scrofa	PREDICTED: thiosulfate sulfurtransferase/rhodanese-like domain-containing protein 1-like [Sus scrofa]	6.99	3	3	1.16	1	0.86	0.06	0	-0.06	0.08	0.81
	1861	gi|417515544	Sus scrofa	methionyl aminopeptidase 1 [Sus scrofa]	6.98	2	2	1.42	1.12	0.79	0.15	0.05	-0.1	0.07	0.37
	1862	gi|218664471	Sus scrofa	methionine adenosyltransferase 2 subunit beta [Sus scrofa]	6.97	3	3	1	1	1	0	0	0	0.71	0.86
	1863	gi|335305341	Sus scrofa	PREDICTED: putative adenosylhomocysteinase 3 isoform 1 [Sus scrofa]	6.96	1	1	0.44	0.7	1.58	-0.36	-0.16	0.2	0.29	0.54
	1864	gi|311249625	Sus scrofa	PREDICTED: FAS-associated factor 2 [Sus scrofa]	6.95	3	3	2.47	3.19	1.29	0.39	0.5	0.11	0.24	0.14
	1865	gi|194042314	Sus scrofa	PREDICTED: ATP-dependent RNA helicase SUPV3L1, mitochondrial [Sus scrofa]	6.95	4	4	2	2.47	1.24	0.3	0.39	0.09	0.06	0.02
	1866	gi|350585860	Sus scrofa	PREDICTED: importin subunit alpha-7-like [Sus scrofa]	6.95	2	2	1.08	1.07	0.99	0.03	0.03	0	0.81	0.68
	1867	gi|311265549	Sus scrofa	PREDICTED: dynactin subunit 3-like isoform 1 [Sus scrofa]	6.94	4	4	0.97	0.97	1	-0.01	-0.01	0	0.83	0.89
	1868	gi|456754246	Sus scrofa	Tax1 (human T-cell leukemia virus type I) binding protein 3 [Sus scrofa]	6.94	1	1	0.87	0.74	0.86	-0.06	-0.13	-0.07	0.91	0.56
	1869	gi|343432604	Sus scrofa	ubiquitin-conjugating enzyme E2 variant 2 [Sus scrofa]	6.93	4	4	1.32	0.65	0.49	0.12	-0.19	-0.31	0.66	0.74
	1870	gi|335310570	Sus scrofa	PREDICTED: tyrosyl-tRNA synthetase, mitochondrial-like, partial [Sus scrofa]	6.92	3	3	1.6	1.75	1.1	0.2	0.24	0.04	0.05	0.04
	1871	gi|282277831	Sus scrofa	adenylosuccinate lyase [Sus scrofa]	6.92	3	3	0.95	0.89	0.94	-0.02	-0.05	-0.03	0.44	0.36
	1872	gi|350584147	Sus scrofa	PREDICTED: nascent polypeptide-associated complex subunit alpha [Sus scrofa]	6.92	3	3	0.97	0.53	0.55	-0.01	-0.27	-0.26	0.99	0.19
	1873	gi|350593019	Sus scrofa	PREDICTED: golgi-specific brefeldin A-resistance guanine nucleotide exchange factor 1 [Sus scrofa]	6.9	3	3	0.87	0.87	1	-0.06	-0.06	0	0.11	0.26
	1874	gi|311260926	Sus scrofa	PREDICTED: sec1 family domain-containing protein 1 [Sus scrofa]	6.9	3	3	1.12	0.96	0.86	0.05	-0.02	-0.06	0.32	0.79
	1875	gi|194039487	Sus scrofa	PREDICTED: WD repeat-containing protein 61 [Sus scrofa]	6.9	4	4	0.96	1.13	1.17	-0.02	0.05	0.07	0.88	0.29
	1876	gi|350596374	Sus scrofa	PREDICTED: neural precursor cell expressed, developmentally down-regulated 4-like, partial [Sus scrofa]	6.9	4	4	3.25	3.16	0.97	0.51	0.5	-0.01	0.54	0.33
	1877	gi|350589263	Sus scrofa	PREDICTED: isoleucyl-tRNA synthetase, mitochondrial [Sus scrofa]	6.89	3	3	1.98	2.33	1.18	0.3	0.37	0.07	0.21	0.08
	1878	gi|335296360	Sus scrofa	PREDICTED: UPF0553 protein C9orf64 homolog isoform 1 [Sus scrofa]	6.89	2	2	0.21	0.59	2.83	-0.68	-0.23	0.45	0.04	0.11
	1879	gi|417515601	Sus scrofa	adducin 1 (alpha) [Sus scrofa]	6.88	4	4	0.69	0.27	0.39	-0.16	-0.57	-0.41	0.39	0.14
	1880	gi|417515525	Sus scrofa	ATP-binding cassette, sub-family F (GCN20), member 2 [Sus scrofa]	6.88	3	3	1.2	1.26	1.05	0.08	0.1	0.02	0.29	0.39
	1881	gi|350594388	Sus scrofa	PREDICTED: methylcrotonoyl-CoA carboxylase beta chain, mitochondrial-like [Sus scrofa]	6.88	3	3	1.74	3.91	2.25	0.24	0.59	0.35	0.54	0.02
	1882	gi|345199331	Sus scrofa	CWC27 spliceosome-associated protein homolog [Sus scrofa]	6.88	3	3	1.06	0.94	0.89	0.02	-0.03	-0.05	0.63	0.73
	1883	gi|194039547	Sus scrofa	PREDICTED: LDLR chaperone MESD [Sus scrofa]	6.87	3	3	0.9	1.03	1.14	-0.04	0.01	0.06	0.61	0.85
	1884	gi|311265237	Sus scrofa	PREDICTED: LOW QUALITY PROTEIN: rab3 GTPase-activating protein non-catalytic subunit-like [Sus scrofa]	6.86	2	2	0.96	0.96	1	-0.02	-0.02	0	0.78	0.75
	1885	gi|392513712	Sus scrofa	cleavage stimulation factor subunit 3 [Sus scrofa]	6.86	2	2	0.95	0.99	1.05	-0.02	0	0.02	0.64	0.83
	1886	gi|350591506	Sus scrofa	PREDICTED: ruvB-like 1-like, partial [Sus scrofa]	6.84	3	3	0.48	0.81	1.69	-0.32	-0.09	0.23	0.1	0.67
	1887	gi|335287071	Sus scrofa	PREDICTED: lysophosphatidic acid phosphatase type 6 isoform 1 [Sus scrofa]	6.83	4	4	0.56	1.64	2.91	-0.25	0.22	0.46	0.17	0.32
	1888	gi|116175271	Sus scrofa	transformer-2 protein homolog alpha [Sus scrofa]	6.82	1	1	0.81	0.94	1.16	-0.09	-0.03	0.06	0.46	0.89
	1889	gi|335301722	Sus scrofa	PREDICTED: cell division cycle and apoptosis regulator protein 1-like [Sus scrofa]	6.82	3	3	0.94	0.93	0.99	-0.03	-0.03	0	0.69	0.91
	1890	gi|311257284	Sus scrofa	PREDICTED: alanine aminotransferase 2 [Sus scrofa]	6.81	3	3	0.98	1.11	1.13	-0.01	0.04	0.05	0.77	0.48
	1891	gi|335307557	Sus scrofa	PREDICTED: bolA-like protein 2-like, partial [Sus scrofa]	6.81	3	3	2.09	1.25	0.6	0.32	0.1	-0.22	0.18	0.49
	1892	gi|350583438	Sus scrofa	PREDICTED: histone H2A type 2-C-like [Sus scrofa]	6.8	2	2	1.98	7.94	4.02	0.3	0.9	0.6	0.38	0.15
	1893	gi|335289915	Sus scrofa	PREDICTED: 60S ribosomal protein L18 isoform 3 [Sus scrofa]	6.8	4	4	0.09	0.5	5.55	-1.05	-0.3	0.74	0	0.06
	1894	gi|335282244	Sus scrofa	PREDICTED: LOW QUALITY PROTEIN: WD repeat-containing protein 18-like [Sus scrofa]	6.8	3	3	0.89	0.92	1.04	-0.05	-0.04	0.02	0.68	0.49
	1895	gi|417515786	Sus scrofa	phosphoinositide 3-kinase regulatory subunit 4 [Sus scrofa]	6.78	3	3	0.62	0.53	0.86	-0.21	-0.28	-0.07	0.15	0.06
	1896	gi|194044589	Sus scrofa	PREDICTED: actin-related protein 5 [Sus scrofa]	6.78	2	2	0.95	0.98	1.04	-0.02	-0.01	0.02	0.58	0.76
	1897	gi|350582353	Sus scrofa	PREDICTED: hypothetical protein LOC100739488 [Sus scrofa]	6.78	3	3	0.9	0.5	0.56	-0.05	-0.3	-0.25	0.88	0.03
	1898	gi|90823108	Sus scrofa	proteasome beta 10 subunit [Sus scrofa]	6.78	2	2	1.34	2.7	2.01	0.13	0.43	0.3	0.41	0.07
	1899	gi|311268986	Sus scrofa	PREDICTED: WD repeat-containing protein 82 [Sus scrofa]	6.77	2	2	0.95	0.96	1.02	-0.02	-0.02	0.01	0.97	0.77
	1900	gi|350596610	Sus scrofa	PREDICTED: TAR DNA-binding protein 43-like, partial [Sus scrofa]	6.77	4	4	3.13	3.19	1.02	0.5	0.5	0.01	0.03	0.03
	1901	gi|335310220	Sus scrofa	PREDICTED: elongation factor Ts, mitochondrial-like, partial [Sus scrofa]	6.77	4	4	3.25	5.01	1.54	0.51	0.7	0.19	0.06	0.02
	1902	gi|311248911	Sus scrofa	PREDICTED: ATPase ASNA1-like [Sus scrofa]	6.77	3	3	0.69	0.68	0.98	-0.16	-0.17	-0.01	0.26	0.31
	1903	gi|311276634	Sus scrofa	PREDICTED: mitochondrial import inner membrane translocase subunit Tim8 A-like [Sus scrofa]	6.76	2	2	1.85	3.94	2.13	0.27	0.6	0.33	0.62	0.31
	1904	gi|335310921	Sus scrofa	PREDICTED: inverted formin-2-like [Sus scrofa]	6.75	2	2	0.92	1	1.09	-0.04	0	0.04	0.85	0.76
	1905	gi|311269677	Sus scrofa	PREDICTED: 39S ribosomal protein L47, mitochondrial-like [Sus scrofa]	6.75	2	2	2.36	4.92	2.09	0.37	0.69	0.32	0.26	0
	1906	gi|348041212	Sus scrofa	UDP-glucuronate decarboxylase 1 isoform b [Sus scrofa]	6.75	2	2	1.31	1.36	1.04	0.12	0.13	0.02	0.36	0.33
	1907	gi|335296705	Sus scrofa	PREDICTED: histone deacetylase complex subunit SAP18-like [Sus scrofa]	6.75	2	2	0.97	1.06	1.09	-0.01	0.02	0.04	0.94	0.24
	1908	gi|343887367	Sus scrofa	collagen, type I, alpha 2 precursor [Sus scrofa]	6.74	1	1	1.96	1.32	0.67	0.29	0.12	-0.17	0.04	0.14
	1909	gi|325652134	Sus scrofa	bromodomain-containing protein 4 [Sus scrofa]	6.73	3	3	0.93	0.87	0.94	-0.03	-0.06	-0.03	0.84	0.61
	1910	gi|311247108	Sus scrofa	PREDICTED: NADH dehydrogenase [ubiquinone] iron-sulfur protein 8, mitochondrial-like isoform 2 [Sus scrofa]	6.73	3	3	4.09	7.66	1.87	0.61	0.88	0.27	0.11	0
	1911	gi|95108236	Sus scrofa	ribonuclease L [Sus scrofa]	6.72	2	2	0.95	1.39	1.46	-0.02	0.14	0.16	0.31	0.35
	1912	gi|72535210	Sus scrofa	protein FADD [Sus scrofa]	6.72	3	3	0.98	1	1.02	-0.01	0	0.01	0.71	0.64
	1913	gi|350592151	Sus scrofa	PREDICTED: hypothetical protein LOC100510984 [Sus scrofa]	6.72	3	3	0.84	1.69	2.01	-0.08	0.23	0.3	0.52	0.6
	1914	gi|350579947	Sus scrofa	PREDICTED: U4/U6.U5 tri-snRNP-associated protein 1 [Sus scrofa]	6.71	4	4	0.95	0.95	1	-0.02	-0.02	0	0.59	0.4
	1915	gi|335281622	Sus scrofa	PREDICTED: atlastin-3 [Sus scrofa]	6.71	2	2	0.86	0.88	1.02	-0.06	-0.06	0.01	0.36	0.4
	1916	gi|335290854	Sus scrofa	PREDICTED: protein 4.1 isoform 1 [Sus scrofa]	6.69	3	3	1.06	1.13	1.07	0.02	0.05	0.03	0.62	0.36
	1917	gi|335300667	Sus scrofa	PREDICTED: sodium/myo-inositol cotransporter [Sus scrofa]	6.69	3	3	6.61	3.31	0.5	0.82	0.52	-0.3	0.01	0.25
	1918	gi|148747492	Sus scrofa	keratin, type II cytoskeletal 2 epidermal [Sus scrofa]	6.68	2	3	0.67	3.4	5.11	-0.18	0.53	0.71	0.98	0.1
	1919	gi|335305735	Sus scrofa	PREDICTED: AP-1 complex subunit sigma-2-like [Sus scrofa]	6.68	4	3	2.07	0.86	0.41	0.32	-0.07	-0.38	0.07	0.7
	1920	gi|346986378	Sus scrofa	heme oxygenase 2 [Sus scrofa]	6.68	3	3	0.94	0.94	1	-0.03	-0.03	0	0.56	0.77
	1921	gi|335286108	Sus scrofa	PREDICTED: protein NDRG1-like [Sus scrofa]	6.67	2	2	1.03	0.94	0.91	0.01	-0.03	-0.04	0.99	0.77
	1922	gi|157427709	Sus scrofa	leucyl-cystinyl aminopeptidase [Sus scrofa]	6.66	4	4	0.97	1.11	1.14	-0.01	0.04	0.06	0.99	0.65
	1923	gi|335290688	Sus scrofa	PREDICTED: hydroxymethylglutaryl-CoA lyase, mitochondrial-like isoform 1 [Sus scrofa]	6.66	4	4	1.06	2.58	2.44	0.02	0.41	0.39	0.39	0.06
	1924	gi|350584752	Sus scrofa	PREDICTED: cysteine-rich with EGF-like domain protein 2-like [Sus scrofa]	6.66	3	3	2.38	2.78	1.17	0.38	0.44	0.07	0.17	0.03
	1925	gi|311256955	Sus scrofa	PREDICTED: inactive hydroxysteroid dehydrogenase-like protein 1-like [Sus scrofa]	6.65	3	3	1.11	1.46	1.32	0.04	0.16	0.12	0.77	0.27
	1926	gi|346986400	Sus scrofa	kunitz-type protease inhibitor 1 precursor [Sus scrofa]	6.64	3	3	1.06	0.91	0.86	0.02	-0.04	-0.06	0.41	0.82
	1927	gi|335310184	Sus scrofa	PREDICTED: signal peptidase complex catalytic subunit SEC11A-like [Sus scrofa]	6.64	4	4	1.02	1.01	0.99	0.01	0	0	0.78	0.59
	1928	gi|350581176	Sus scrofa	PREDICTED: WD repeat-containing protein 55 [Sus scrofa]	6.63	3	3	1.87	2.36	1.26	0.27	0.37	0.1	0.24	0.06
	1929	gi|87047642	Sus scrofa	thymosin beta-4 [Sus scrofa]	6.62	1	1	2.96	1.05	0.35	0.47	0.02	-0.45	0.28	0.87
	1930	gi|350583051	Sus scrofa	PREDICTED: protein virilizer homolog [Sus scrofa]	6.62	2	2	0.98	0.95	0.96	-0.01	-0.02	-0.02	0.96	0.81
	1931	gi|311257842	Sus scrofa	PREDICTED: glutamate-rich WD repeat-containing protein 1-like [Sus scrofa]	6.62	3	3	0.85	1.21	1.43	-0.07	0.08	0.16	0.53	0.49
	1932	gi|75054309	Sus scrofa	RecName: Full=N-acetylgalactosamine-6-sulfatase; AltName: Full=Chondroitinsulfatase; Short=Chondroitinase; AltName: Full=Galactose-6-sulfate sulfatase; AltName: Full=N-acetylgalactosamine-6-sulfate sulfatase; Short=GalNAc6S sulfatase; Flags: Precursor	6.61	2	3	0.34	1.72	5.06	-0.47	0.24	0.7	0.05	0.11
	1933	gi|335291463	Sus scrofa	PREDICTED: protein mago nashi homolog [Sus scrofa]	6.61	3	3	0.52	0.33	0.65	-0.29	-0.48	-0.19	0.29	0.01
	1934	gi|311263617	Sus scrofa	PREDICTED: coiled-coil domain-containing protein 90B, mitochondrial-like [Sus scrofa]	6.59	3	3	1.1	1.11	1.01	0.04	0.04	0	0.33	0.39
	1935	gi|311245655	Sus scrofa	PREDICTED: nesprin-2-like [Sus scrofa]	6.59	2	2	0.62	0.86	1.38	-0.21	-0.07	0.14	0.01	0.27
	1936	gi|194400276	Sus scrofa	tissue-pecific transplantation antigen P35B [Sus scrofa]	6.59	4	4	0.8	0.84	1.05	-0.1	-0.08	0.02	0.19	0.29
	1937	gi|311252813	Sus scrofa	PREDICTED: CCAAT/enhancer-binding protein zeta [Sus scrofa]	6.58	3	3	1.04	1.15	1.11	0.02	0.06	0.04	0.82	0.61
	1938	gi|350590053	Sus scrofa	PREDICTED: rho guanine nucleotide exchange factor 7-like [Sus scrofa]	6.58	3	3	0.92	0.99	1.08	-0.04	0	0.03	0.15	1
	1939	gi|340007402	Sus scrofa	RAB10, member RAS oncogene family [Sus scrofa]	6.57	3	3	1.1	0.97	0.89	0.04	-0.01	-0.05	0.36	0.81
	1940	gi|350584919	Sus scrofa	PREDICTED: IST1 homolog [Sus scrofa]	6.57	3	3	0.9	0.9	0.99	-0.04	-0.05	0	0.48	0.4
	1941	gi|311263736	Sus scrofa	PREDICTED: double-strand break repair protein MRE11A isoform 1 [Sus scrofa]	6.57	3	3	0.85	1.56	1.84	-0.07	0.19	0.26	0.89	0.3
	1942	gi|197251940	Sus scrofa	actin-related protein 2/3 complex subunit 5 [Sus scrofa]	6.56	4	4	0.95	0.95	1	-0.02	-0.02	0	0.72	0.47
	1943	gi|335286884	Sus scrofa	PREDICTED: protein S100-A5-like [Sus scrofa]	6.56	3	3	1.71	1.38	0.81	0.23	0.14	-0.09	0.64	0.84
	1944	gi|298104120	Sus scrofa	V-type proton ATPase subunit G 1 [Sus scrofa]	6.56	3	3	1.94	2	1.03	0.29	0.3	0.01	0.45	0.52
	1945	gi|350588322	Sus scrofa	PREDICTED: NADH dehydrogenase [ubiquinone] 1 subunit C2-like isoform 2 [Sus scrofa]	6.56	3	3	1.12	2.11	1.89	0.05	0.32	0.28	0.98	0.29
	1946	gi|31074402	Sus scrofa	cell cycle progression 2 protein [Sus scrofa]	6.55	3	3	0.95	0.95	1	-0.02	-0.02	0	0.73	0.75
	1947	gi|350583690	Sus scrofa	PREDICTED: tetratricopeptide repeat protein 38-like [Sus scrofa]	6.54	3	3	0.42	0.63	1.49	-0.37	-0.2	0.17	0.03	0.27
	1948	gi|311266177	Sus scrofa	PREDICTED: 28S ribosomal protein S31, mitochondrial isoform 2 [Sus scrofa]	6.53	3	3	1.17	1.46	1.25	0.07	0.16	0.1	0.61	0.12
	1949	gi|345199319	Sus scrofa	cytochrome b5 reductase 1 [Sus scrofa]	6.53	3	3	1.45	1.58	1.1	0.16	0.2	0.04	0.22	0.15
	1950	gi|417515776	Sus scrofa	TGF-beta receptor type-2 isoform B precursor [Sus scrofa]	6.53	3	3	2.63	3.63	1.38	0.42	0.56	0.14	0.07	0.02
	1951	gi|417515920	Sus scrofa	histone-binding protein RBBP4 [Sus scrofa]	6.51	2	2	0.97	0.97	1	-0.01	-0.01	0	0.91	0.91
	1952	gi|163310773	Sus scrofa	membrane-associated progesterone receptor component 2 [Sus scrofa]	6.51	4	4	1.16	1.05	0.9	0.06	0.02	-0.04	0.39	0.55
	1953	gi|311254313	Sus scrofa	PREDICTED: sorting nexin-27-like [Sus scrofa]	6.51	3	3	0.54	0.38	0.7	-0.26	-0.42	-0.15	0.11	0.03
	1954	gi|47523762	Sus scrofa	plasma membrane calcium-transporting ATPase 1 [Sus scrofa]	6.5	3	3	1.07	0.93	0.87	0.03	-0.03	-0.06	0.89	0.61
	1955	gi|350595726	Sus scrofa	PREDICTED: LOW QUALITY PROTEIN: protein LAS1 homolog [Sus scrofa]	6.5	3	3	1.04	1.05	1.01	0.02	0.02	0	0.78	0.61
	1956	gi|311248720	Sus scrofa	PREDICTED: eukaryotic translation initiation factor 3 subunit G-like [Sus scrofa]	6.5	3	3	1.45	0.89	0.61	0.16	-0.05	-0.21	0.68	0.57
	1957	gi|5669105	Sus scrofa	signal transducer and activator of transcription 5b [Sus scrofa]	6.49	3	3	1.03	1.1	1.07	0.01	0.04	0.03	0.51	0.25
	1958	gi|194041035	Sus scrofa	PREDICTED: large subunit GTPase 1 homolog [Sus scrofa]	6.49	3	3	0.96	0.98	1.02	-0.02	-0.01	0.01	1	0.81
	1959	gi|47522692	Sus scrofa	long-chain specific acyl-CoA dehydrogenase, mitochondrial precursor [Sus scrofa]	6.49	3	3	1.31	2.99	2.29	0.12	0.48	0.36	0.71	0.05
	1960	gi|350585300	Sus scrofa	PREDICTED: protein ETHE1, mitochondrial-like isoform 1 [Sus scrofa]	6.49	3	3	5.25	13.43	2.56	0.72	1.13	0.41	0.15	0
	1961	gi|335281184	Sus scrofa	PREDICTED: WD repeat-containing protein 5 [Sus scrofa]	6.48	2	2	0.7	0.82	1.16	-0.15	-0.09	0.06	0.25	0.48
	1962	gi|9965377	Sus scrofa	uteroferrin [Sus scrofa]	6.48	2	2	0.91	2.63	2.88	-0.04	0.42	0.46	0.99	0.08
	1963	gi|456753275	Sus scrofa	DEAH (Asp-Glu-Ala-His) box polypeptide 36 tv2 [Sus scrofa]	6.47	2	2	0.92	0.88	0.95	-0.04	-0.06	-0.02	0.59	0.74
	1964	gi|335298814	Sus scrofa	PREDICTED: CLIP-associating protein 2 [Sus scrofa]	6.46	2	2	1.06	0.9	0.86	0.02	-0.04	-0.07	0.64	0.52
	1965	gi|335307977	Sus scrofa	PREDICTED: pleckstrin homology-like domain, family B, member 2, partial [Sus scrofa]	6.46	3	3	0.27	0.58	2.17	-0.58	-0.24	0.34	0.01	0.08
	1966	gi|456754263	Sus scrofa	uridine-cytidine kinase 1-like 1 [Sus scrofa]	6.46	3	3	0.94	1.02	1.09	-0.03	0.01	0.04	0.53	0.95
	1967	gi|350593598	Sus scrofa	PREDICTED: histone acetyltransferase type B catalytic subunit-like isoform 1 [Sus scrofa]	6.44	3	3	0.68	0.55	0.81	-0.17	-0.26	-0.09	0.33	0.08
	1968	gi|348605187	Sus scrofa	nucleotide binding protein 2 [Sus scrofa]	6.44	2	2	1.27	1.2	0.95	0.1	0.08	-0.02	0.57	1
	1969	gi|417515459	Sus scrofa	solute carrier family 27 (fatty acid transporter), member 4 [Sus scrofa]	6.44	3	3	1.08	1.03	0.95	0.03	0.01	-0.02	0.64	0.81
	1970	gi|194034135	Sus scrofa	PREDICTED: endoplasmic reticulum metallopeptidase 1 [Sus scrofa]	6.43	2	2	0.38	0.6	1.56	-0.42	-0.22	0.19	0.15	0.19
	1971	gi|350580100	Sus scrofa	PREDICTED: receptor-type tyrosine-protein phosphatase eta [Sus scrofa]	6.43	3	3	0.93	0.95	1.03	-0.03	-0.02	0.01	0.32	0.73
	1972	gi|417515629	Sus scrofa	AT-rich interactive domain-containing protein 1A isoform a, partial [Sus scrofa]	6.43	3	3	0.46	0.6	1.32	-0.34	-0.22	0.12	0.06	0.13
	1973	gi|345199333	Sus scrofa	SEC24 family, member A [Sus scrofa]	6.42	2	2	0.79	0.8	1.01	-0.1	-0.1	0	0.47	0.7
	1974	gi|350593286	Sus scrofa	PREDICTED: CLIP-associating protein 1 [Sus scrofa]	6.41	2	2	1	1.07	1.07	0	0.03	0.03	0.77	0.67
	1975	gi|350583174	Sus scrofa	PREDICTED: acyl-protein thioesterase 1 [Sus scrofa]	6.41	1	1	0.92	0.95	1.04	-0.04	-0.02	0.02	0.55	0.6
	1976	gi|335289247	Sus scrofa	PREDICTED: tRNA-dihydrouridine synthase 2-like [Sus scrofa]	6.41	2	2	0.81	0.75	0.93	-0.09	-0.12	-0.03	0.32	0.24
	1977	gi|343432623	Sus scrofa	bolA-like protein 1 [Sus scrofa]	6.41	3	3	1.12	1.04	0.93	0.05	0.02	-0.03	0.37	0.76
	1978	gi|118403852	Sus scrofa	UBC1 [Sus scrofa]	6.4	3	3	0.9	0.27	0.3	-0.04	-0.56	-0.52	0.98	0.24
	1979	gi|343403761	Sus scrofa	syntaxin 5 [Sus scrofa]	6.4	3	3	0.93	1	1.08	-0.03	0	0.03	0.77	0.92
	1980	gi|47523562	Sus scrofa	secretory carrier-associated membrane protein 1 [Sus scrofa]	6.4	3	3	1.1	0.99	0.9	0.04	0	-0.04	0.27	0.86
	1981	gi|350579890	Sus scrofa	PREDICTED: glutathione S-transferase P 1-like [Sus scrofa]	6.39	2	2	0.83	0.94	1.13	-0.08	-0.03	0.05	1	0.91
	1982	gi|350595127	Sus scrofa	PREDICTED: anion exchange protein 2 [Sus scrofa]	6.39	3	3	1.07	1.14	1.07	0.03	0.06	0.03	0.34	0.11
	1983	gi|297747348	Sus scrofa	probable 4-hydroxy-2-oxoglutarate aldolase, mitochondrial [Sus scrofa]	6.38	2	2	1.31	2.96	2.27	0.12	0.47	0.36	0.49	0.16
	1984	gi|335307696	Sus scrofa	PREDICTED: EH domain-containing protein 3 [Sus scrofa]	6.37	2	2	0.89	0.79	0.9	-0.05	-0.1	-0.05	0.8	0.51
	1985	gi|350592960	Sus scrofa	PREDICTED: sorbin and SH3 domain-containing protein 1 [Sus scrofa]	6.37	2	2	0.91	0.81	0.89	-0.04	-0.09	-0.05	0.45	0.11
	1986	gi|350587698	Sus scrofa	PREDICTED: pleiotropic regulator 1-like [Sus scrofa]	6.36	3	3	1.06	0.93	0.88	0.02	-0.03	-0.06	0.34	0.73
	1987	gi|297632426	Sus scrofa	signal sequence receptor, alpha [Sus scrofa]	6.36	3	3	4.49	5.2	1.16	0.65	0.72	0.06	0.03	0.03
	1988	gi|311273678	Sus scrofa	PREDICTED: protein pelota homolog [Sus scrofa]	6.36	3	3	1.11	2.11	1.91	0.04	0.32	0.28	0.89	0.53
	1989	gi|311259504	Sus scrofa	PREDICTED: probable rRNA-processing protein EBP2-like [Sus scrofa]	6.36	4	4	3.77	2.63	0.7	0.58	0.42	-0.16	0.02	0.05
	1990	gi|345199296	Sus scrofa	RAB24, member RAS oncogene family [Sus scrofa]	6.36	3	3	0.95	1.19	1.25	-0.02	0.08	0.1	0.79	0.33
	1991	gi|350588024	Sus scrofa	PREDICTED: heterogeneous nuclear ribonucleoprotein D0-like [Sus scrofa]	6.35	3	3	0.99	0.95	0.96	0	-0.02	-0.02	0.94	0.81
	1992	gi|311246542	Sus scrofa	PREDICTED: dynamin-1 [Sus scrofa]	6.34	3	3	0.95	1	1.05	-0.02	0	0.02	0.72	0.66
	1993	gi|311270878	Sus scrofa	PREDICTED: AP-1 complex subunit beta-1 isoform 3 [Sus scrofa]	6.33	3	3	0.46	0.46	1	-0.34	-0.34	0	0.06	0.04
	1994	gi|350582038	Sus scrofa	PREDICTED: U5 small nuclear ribonucleoprotein 200 kDa helicase-like [Sus scrofa]	6.33	3	3	1.05	0.91	0.87	0.02	-0.04	-0.06	0.77	0.65
	1995	gi|297632416	Sus scrofa	enhancer of rudimentary homolog [Sus scrofa]	6.33	3	3	2.47	2.15	0.87	0.39	0.33	-0.06	0.25	0.17
	1996	gi|456753114	Sus scrofa	zinc finger CCCH-type containing 18 [Sus scrofa]	6.33	3	3	1.67	2.38	1.42	0.22	0.38	0.15	0.89	0.22
	1997	gi|194037373	Sus scrofa	PREDICTED: coatomer subunit zeta-1 isoform 1 [Sus scrofa]	6.33	3	3	0.52	0.3	0.56	-0.28	-0.53	-0.25	0.09	0.02
	1998	gi|350578468	Sus scrofa	PREDICTED: myosin-Vb [Sus scrofa]	6.32	3	3	0.97	0.99	1.02	-0.01	0	0.01	0.79	1
	1999	gi|335310864	Sus scrofa	PREDICTED: endoplasmic reticulum mannosyl-oligosaccharide 1,2-alpha-mannosidase, partial [Sus scrofa]	6.32	3	3	0.96	1.01	1.05	-0.02	0	0.02	0.8	0.74
	2000	gi|350592823	Sus scrofa	PREDICTED: dnaJ homolog subfamily C member 9-like [Sus scrofa]	6.32	3	3	0.95	0.94	0.98	-0.02	-0.03	-0.01	0.89	0.45
	2001	gi|346716103	Sus scrofa	THUMP domain-containing protein 1 [Sus scrofa]	6.3	3	3	1.2	1.08	0.9	0.08	0.03	-0.05	0.23	0.84
	2002	gi|311271945	Sus scrofa	PREDICTED: serine protease HTRA1-like [Sus scrofa]	6.3	2	2	3.8	5.7	1.5	0.58	0.76	0.18	0.08	0.04
	2003	gi|350585254	Sus scrofa	PREDICTED: carcinoembryonic antigen-related cell adhesion molecule 1-like [Sus scrofa]	6.3	3	3	1.08	1.17	1.09	0.03	0.07	0.04	0.6	0.38
	2004	gi|346986485	Sus scrofa	glia maturation factor beta [Sus scrofa]	6.29	3	3	1.26	0.65	0.52	0.1	-0.18	-0.28	0.57	0.28
	2005	gi|384871692	Sus scrofa	ubiquitin-protein ligase E3A isoform 1 [Sus scrofa]	6.28	4	4	0.89	0.88	0.99	-0.05	-0.06	0	0.44	0.47
	2006	gi|156144883	Sus scrofa	virus-induced signaling adapter [Sus scrofa]	6.28	3	3	0.88	0.96	1.1	-0.06	-0.02	0.04	0.75	0.59
	2007	gi|350588251	Sus scrofa	PREDICTED: LOW QUALITY PROTEIN: protein phosphatase methylesterase 1-like [Sus scrofa]	6.28	4	4	1.06	0.92	0.87	0.02	-0.04	-0.06	0.4	0.96
	2008	gi|350585071	Sus scrofa	PREDICTED: rhophilin-2-like, partial [Sus scrofa]	6.27	3	3	0.28	0.27	0.97	-0.55	-0.56	-0.01	0.04	0.03
	2009	gi|350593119	Sus scrofa	PREDICTED: arginyl-tRNA--protein transferase 1 isoform 1 [Sus scrofa]	6.27	3	3	0.32	1.07	3.34	-0.5	0.03	0.52	0.04	0.99
	2010	gi|335288896	Sus scrofa	PREDICTED: diphosphoinositol polyphosphate phosphohydrolase 2-like [Sus scrofa]	6.27	3	3	0.89	1.09	1.22	-0.05	0.04	0.09	0.82	0.99
	2011	gi|297591967	Sus scrofa	actin-related protein 2/3 complex subunit 3 [Sus scrofa]	6.27	2	2	1.38	0.77	0.56	0.14	-0.11	-0.25	0.17	0.85
	2012	gi|194036902	Sus scrofa	PREDICTED: prefoldin subunit 2-like [Sus scrofa]	6.26	3	3	1.37	0.83	0.61	0.14	-0.08	-0.22	0.52	0.28
	2013	gi|350591965	Sus scrofa	PREDICTED: autophagy-related 3 isoform 2 [Sus scrofa]	6.26	3	3	1	0.87	0.87	0	-0.06	-0.06	0.97	0.22
	2014	gi|350581737	Sus scrofa	PREDICTED: calcium-regulated heat stable protein 1-like [Sus scrofa]	6.26	4	4	3.8	3.91	1.03	0.58	0.59	0.01	0.04	0.01
	2015	gi|335310525	Sus scrofa	PREDICTED: tumor protein D54-like, partial [Sus scrofa]	6.26	3	3	6.85	4.02	0.59	0.84	0.6	-0.23	0.31	0.83
	2016	gi|350590012	Sus scrofa	PREDICTED: FERM, RhoGEF and pleckstrin domain-containing protein 1 [Sus scrofa]	6.25	2	2	0.28	0.38	1.36	-0.55	-0.42	0.13	0.03	0.05
	2017	gi|38230151	Sus scrofa	fructose-bisphosphate aldolase A [Sus scrofa]	6.24	1	1	0.91	0.91	1	-0.04	-0.04	0	0.75	0.72
	2018	gi|194042891	Sus scrofa	PREDICTED: density-regulated protein [Sus scrofa]	6.24	3	3	2.27	1.2	0.53	0.36	0.08	-0.28	0.05	0.47
	2019	gi|311265158	Sus scrofa	PREDICTED: probable glutamyl-tRNA synthetase, mitochondrial-like [Sus scrofa]	6.23	3	3	0.94	1.03	1.1	-0.03	0.01	0.04	0.48	0.3
[truncated: 2,113 more rows]
