# Supplementary material for: Proteome Profile of Swine Testicular Cells Infected with Porcine Transmissible Gastroenteritis Coronavirus
Source: PLoS One. 2014 Oct 21;9(10):e110647. doi: 10.1371/journal.pone.0110647 (PMC4204940; doi:10.1371/journal.pone.0110647)
Supplement: Table S3 — Differentially expressed proteins identified under different conditions. (XLSX) [file pone.0110647.s003.xlsx]

## Sheet: 48hpi
Differentially expressed proteins	Protein N	Representative Accession	Species	Name	Unused ProtScore	# conf quant pep	Ratio	log Ratio	P-Value ratio
	11	gi|311273021	Sus scrofa	PREDICTED: fibronectin isoform 2 [Sus scrofa]	131.63	2	13.06	1.12	0.16
	31	gi|227430407	Sus scrofa	keratin, type II cytoskeletal 8 [Sus scrofa]	110.35	18	4.02	0.6	0
	51	gi|349732227	Sus scrofa	heterogeneous nuclear ribonucleoprotein M [Sus scrofa]	89.74	36	7.66	0.88	0
	85	gi|350589336	Sus scrofa	PREDICTED: heterogeneous nuclear ribonucleoprotein U [Sus scrofa]	65.56	13	13.93	1.14	0
	90	gi|194034450	Sus scrofa	PREDICTED: nidogen-2 [Sus scrofa]	64.06	26	7.66	0.88	0
	94	gi|350585726	Sus scrofa	PREDICTED: basement membrane-specific heparan sulfate proteoglycan core protein [Sus scrofa]	63.24	15	9.82	0.99	0
	99	gi|56748897	Sus scrofa	RecName: Full=Heat shock 70 kDa protein 1B; AltName: Full=Heat shock 70 kDa protein 2; Short=HSP70.2	62.37	14	4.33	0.64	0.21
	163	gi|350578415	Sus scrofa	PREDICTED: collagen alpha-1(XII) chain [Sus scrofa]	45.37	22	6.31	0.8	0
	173	gi|335291884	Sus scrofa	PREDICTED: histone H2B type 1-like [Sus scrofa]	44.51	1	17.06	1.23	0.08
	180	gi|8745552	Sus scrofa	voltage-dependent anion channel 1 [Sus scrofa]	43.46	12	6.19	0.79	0.01
	198	gi|47716872	Sus scrofa	galectin-1 [Sus scrofa]	41.49	3	5.2	0.72	0.05
	204	gi|7650140	Sus scrofa	gag-pol precursor [Sus scrofa domesticus]	40.78	12	0.23	-0.63	0
	225	gi|350591926	Sus scrofa	PREDICTED: golgin subfamily B member 1 [Sus scrofa]	38.92	19	0.22	-0.66	0
	243	gi|342349319	Sus scrofa	calnexin precursor [Sus scrofa]	37.71	15	4.79	0.68	0
	274	gi|335291231	Sus scrofa	PREDICTED: desmoglein-2 [Sus scrofa]	35.11	14	4.09	0.61	0.01
	283	gi|94962086	Sus scrofa	aldo-keto reductase family 1 member C4 [Sus scrofa]	34.49	12	0.12	-0.92	0
	326	gi|297747350	Sus scrofa	FAT tumor suppressor homolog 1 [Sus scrofa]	32.04	13	6.08	0.78	0
	338	gi|311260225	Sus scrofa	PREDICTED: dystonin isoform 2 [Sus scrofa]	30.9	14	0.22	-0.65	0
	346	gi|350596216	Sus scrofa	PREDICTED: sorting nexin-2, partial [Sus scrofa]	30.52	13	7.24	0.86	0.01
	353	gi|194036324	Sus scrofa	PREDICTED: Na(+)/H(+) exchange regulatory cofactor NHE-RF3 isoform 2 [Sus scrofa]	30.18	9	0.14	-0.84	0
	364	gi|194034201	Sus scrofa	PREDICTED: proteasome subunit alpha type-3 isoform 1 [Sus scrofa]	29.59	11	0.23	-0.64	0
	453	gi|47522770	Sus scrofa	clusterin precursor [Sus scrofa]	25.75	11	13.8	1.14	0
	519	gi|164414678	Sus scrofa	Alternative Pig Liver Esterase [Sus scrofa]	23.65	3	0.19	-0.72	0.06
	551	gi|172072653	Sus scrofa	lactadherin precursor [Sus scrofa]	22.33	11	10.19	1.01	0
	586	gi|311259005	Sus scrofa	PREDICTED: myosin regulatory light chain 12B isoform 2 [Sus scrofa]	21.51	3	4.37	0.64	0.02
	604	gi|335281857	Sus scrofa	PREDICTED: catenin delta-1 [Sus scrofa]	21.15	9	0.18	-0.75	0.01
	638	gi|350582215	Sus scrofa	PREDICTED: 60S ribosomal protein L7a-like [Sus scrofa]	20.32	7	0.25	-0.61	0
	640	gi|5921142	Sus scrofa	amyloid precursor protein [Sus scrofa]	20.29	8	13.43	1.13	0
	652	gi|350583632	Sus scrofa	PREDICTED: calponin-3 [Sus scrofa]	19.95	8	9.2	0.96	0
	658	gi|311259199	Sus scrofa	PREDICTED: plasminogen activator inhibitor 1 RNA-binding protein-like isoform 3 [Sus scrofa]	19.84	4	8.17	0.91	0
	675	gi|350582355	Sus scrofa	PREDICTED: exportin-1 [Sus scrofa]	19.5	8	0.22	-0.65	0
	676	gi|350586359	Sus scrofa	PREDICTED: tubulin beta-2A chain-like [Sus scrofa]	19.46	2	4.79	0.68	0.22
	689	gi|343780946	Sus scrofa	D-dopachrome decarboxylase [Sus scrofa]	19.05	3	0.15	-0.83	0.26
	762	gi|350584868	Sus scrofa	PREDICTED: Golgi apparatus protein 1-like isoform 2 [Sus scrofa]	17.66	7	0.24	-0.62	0
	792	gi|350583346	Sus scrofa	PREDICTED: ubiquitin associated protein 2-like isoform 3 [Sus scrofa]	17.14	6	7.18	0.86	0
	811	gi|118403762	Sus scrofa	extracellular superoxide dismutase precursor [Sus scrofa]	16.78	3	11.27	1.05	0.01
	903	gi|56384247	Sus scrofa	ribosomal protein L7 [Sus scrofa]	15.34	0	0.09	-1.04	0.01
	931	gi|335290646	Sus scrofa	PREDICTED: basement membrane-specific heparan sulfate proteoglycan core protein-like [Sus scrofa]	14.88	6	10.19	1.01	0
	932	gi|350579773	Sus scrofa	PREDICTED: U2 small nuclear ribonucleoprotein A' [Sus scrofa]	14.85	6	5.97	0.78	0.22
	971	gi|311252000	Sus scrofa	PREDICTED: fumarylacetoacetate hydrolase domain-containing protein 2-like isoform 2 [Sus scrofa]	14.25	6	4.13	0.62	0.01
	972	gi|347300398	Sus scrofa	core histone macro-H2A.1 isoform 1 [Sus scrofa]	14.24	4	0.25	-0.61	0.24
	977	gi|194040962	Sus scrofa	PREDICTED: heat shock 70 kDa protein 13 [Sus scrofa]	14.16	7	6.49	0.81	0
	978	gi|335294108	Sus scrofa	PREDICTED: ADP-ribose pyrophosphatase, mitochondrial isoform 1 [Sus scrofa]	14.16	5	9.46	0.98	0.05
	985	gi|311267438	Sus scrofa	PREDICTED: 60S ribosomal protein L19 [Sus scrofa]	14.09	6	4.41	0.64	0.23
	986	gi|311248205	Sus scrofa	PREDICTED: eukaryotic translation initiation factor 4 gamma 2-like isoform 1 [Sus scrofa]	14.08	6	0.24	-0.63	0.12
	991	gi|335289428	Sus scrofa	PREDICTED: hypothetical protein LOC100523791 [Sus scrofa]	14.04	5	0.12	-0.93	0
	992	gi|417515487	Sus scrofa	collectin sub-family member 12 [Sus scrofa]	14.04	7	0.19	-0.73	0
	1013	gi|350593477	Sus scrofa	PREDICTED: myosin-VIIb [Sus scrofa]	13.77	7	0.25	-0.6	0
	1034	gi|158517860	Sus scrofa	RecName: Full=Thymosin beta-10; AltName: Full=Thymosin beta-9	13.45	1	6.25	0.8	0.3
	1037	gi|94471896	Sus scrofa	signal transducer and activator of transcription 3 [Sus scrofa]	13.42	5	0.21	-0.67	0
	1094	gi|47522698	Sus scrofa	cathepsin L1 precursor [Sus scrofa]	12.72	6	4.45	0.65	0.01
	1199	gi|335293682	Sus scrofa	PREDICTED: ras GTPase-activating protein-binding protein 2 isoform 3 [Sus scrofa]	11.64	4	6.31	0.8	0.01
	1219	gi|284519712	Sus scrofa	caspase-8 [Sus scrofa]	11.38	3	7.11	0.85	0.13
	1238	gi|335287916	Sus scrofa	PREDICTED: integrin alpha-5 isoform 1 [Sus scrofa]	11.12	5	5.4	0.73	0
	1266	gi|350590315	Sus scrofa	PREDICTED: eukaryotic translation initiation factor 1-like [Sus scrofa]	10.89	2	4.33	0.64	0.06
	1277	gi|158514030	Sus scrofa	RecName: Full=60S ribosomal protein L14	10.79	5	0.14	-0.85	0
	1280	gi|417515419	Sus scrofa	semaphorin-3C precursor [Sus scrofa]	10.76	5	4.92	0.69	0.08
	1317	gi|350583434	Sus scrofa	PREDICTED: histone H3.2 [Sus scrofa]	10.44	4	5.45	0.74	0.01
	1343	gi|75064988	Sus scrofa	RecName: Full=Syndecan-4; Short=SYND4; Flags: Precursor	10.29	3	18.88	1.28	0
	1351	gi|350594828	Sus scrofa	PREDICTED: charged multivesicular body protein 4b-like [Sus scrofa]	10.26	5	4.92	0.69	0.38
	1354	gi|350590446	Sus scrofa	PREDICTED: integrin alpha-3-like [Sus scrofa]	10.25	3	4.25	0.63	0.08
	1391	gi|335287008	Sus scrofa	PREDICTED: extracellular matrix protein 1, partial [Sus scrofa]	10.01	5	6.67	0.82	0
	1396	gi|350579827	Sus scrofa	PREDICTED: LOW QUALITY PROTEIN: nucleosome assembly protein 1-like 4-like [Sus scrofa]	9.98	4	0.24	-0.61	0.16
	1415	gi|85720739	Sus scrofa	beta-enolase 3 [Sus scrofa]	9.83	0	15.42	1.19	0.2
	1424	gi|223634702	Sus scrofa	RecName: Full=Succinyl-CoA ligase [ADP/GDP-forming] subunit alpha, mitochondrial; AltName: Full=Succinyl-CoA synthetase subunit alpha; Short=SCS-alpha; Flags: Precursor	9.76	5	4.74	0.68	0
	1435	gi|350589961	Sus scrofa	PREDICTED: LIM domain only protein 7-like [Sus scrofa]	9.69	4	4.53	0.66	0.02
	1442	gi|4579751	Sus scrofa	130 kDa regulatory subunit of myosin phosphatase [Sus scrofa]	9.64	4	8.39	0.92	0
	1447	gi|76781337	Sus scrofa	ADAMTS1 [Sus scrofa]	9.61	3	6.79	0.83	0
	1526	gi|335301836	Sus scrofa	PREDICTED: 40S ribosomal protein S24 [Sus scrofa]	8.99	5	0.19	-0.73	0.01
	1599	gi|47522640	Sus scrofa	CD97 antigen [Sus scrofa]	8.47	4	5.4	0.73	0.01
	1606	gi|55247591	Sus scrofa	granulin precursor [Sus scrofa]	8.43	4	12.71	1.1	0
	1630	gi|335292049	Sus scrofa	PREDICTED: WD repeat-containing protein 46 isoform 1 [Sus scrofa]	8.28	3	0.25	-0.6	0.01
	1657	gi|350590145	Sus scrofa	PREDICTED: cerebellar degeneration-related protein 2-like isoform 1 [Sus scrofa]	8.14	3	0.18	-0.74	0.08
	1689	gi|335288106	Sus scrofa	PREDICTED: SAP domain-containing ribonucleoprotein-like isoform 3 [Sus scrofa]	8.02	3	9.29	0.97	0.23
	1711	gi|350593434	Sus scrofa	PREDICTED: glutathione reductase, mitochondrial isoform 3 [Sus scrofa]	7.91	3	0.13	-0.89	0.21
	1748	gi|350585584	Sus scrofa	PREDICTED: calsyntenin-1 [Sus scrofa]	7.62	4	6.31	0.8	0
	1780	gi|311245746	Sus scrofa	PREDICTED: endophilin-A1-like [Sus scrofa]	7.41	3	0.1	-0.99	0.02
	1789	gi|311260254	Sus scrofa	PREDICTED: inositol 1,4,5-trisphosphate receptor type 3 [Sus scrofa]	7.37	3	0.23	-0.64	0.01
	1796	gi|347300255	Sus scrofa	DAZ-associated protein 1 [Sus scrofa]	7.32	2	7.52	0.88	0.01
	1856	gi|311268826	Sus scrofa	PREDICTED: putative ATP-dependent RNA helicase DHX30-like isoform 1 [Sus scrofa]	7.02	3	5.3	0.72	0.03
	1878	gi|335296360	Sus scrofa	PREDICTED: UPF0553 protein C9orf64 homolog isoform 1 [Sus scrofa]	6.89	2	0.21	-0.68	0.04
	1893	gi|335289915	Sus scrofa	PREDICTED: 60S ribosomal protein L18 isoform 3 [Sus scrofa]	6.8	4	0.09	-1.05	0
	1910	gi|311247108	Sus scrofa	PREDICTED: NADH dehydrogenase [ubiquinone] iron-sulfur protein 8, mitochondrial-like isoform 2 [Sus scrofa]	6.73	3	4.09	0.61	0.11
	1917	gi|335300667	Sus scrofa	PREDICTED: sodium/myo-inositol cotransporter [Sus scrofa]	6.69	3	6.61	0.82	0.01
	1960	gi|350585300	Sus scrofa	PREDICTED: protein ETHE1, mitochondrial-like isoform 1 [Sus scrofa]	6.49	3	5.25	0.72	0.15
	1987	gi|297632426	Sus scrofa	signal sequence receptor, alpha [Sus scrofa]	6.36	3	4.49	0.65	0.03
	2015	gi|335310525	Sus scrofa	PREDICTED: tumor protein D54-like, partial [Sus scrofa]	6.26	3	6.85	0.84	0.31
	2034	gi|194036682	Sus scrofa	PREDICTED: gamma-glutamyl hydrolase [Sus scrofa]	6.18	3	0.11	-0.96	0
	2037	gi|311254887	Sus scrofa	PREDICTED: gasdermin-D-like [Sus scrofa]	6.17	3	0.07	-1.15	0.04
	2052	gi|6919844	Sus scrofa	RecName: Full=Transforming growth factor-beta-induced protein ig-h3; Short=Beta ig-h3; AltName: Full=Kerato-epithelin; AltName: Full=RGD-containing collagen-associated protein; Short=RGD-CAP; Flags: Precursor	6.12	3	4.92	0.69	0.01
	2069	gi|335290056	Sus scrofa	PREDICTED: C-type lectin domain family 11 member A-like [Sus scrofa]	6.09	3	4.66	0.67	0.01
	2076	gi|47523704	Sus scrofa	double stranded RNA-dependent protein kinase [Sus scrofa]	6.07	3	5.65	0.75	0.19
	2121	gi|187606917	Sus scrofa	RecName: Full=40S ribosomal protein S26	6	3	0.19	-0.71	0.07
	2122	gi|335298216	Sus scrofa	PREDICTED: stromal cell-derived factor 2-like isoform 1 [Sus scrofa]	6	3	8.55	0.93	0.05
	2186	gi|350579291	Sus scrofa	PREDICTED: KN motif and ankyrin repeat domain-containing protein 1-like, partial [Sus scrofa]	5.74	3	0.15	-0.84	0.05
	2198	gi|350580295	Sus scrofa	PREDICTED: ubiquitin carboxyl-terminal hydrolase 47, partial [Sus scrofa]	5.69	2	0.19	-0.73	0.01
	2205	gi|311250199	Sus scrofa	PREDICTED: heterogeneous nuclear ribonucleoprotein A0-like [Sus scrofa]	5.67	2	6.37	0.8	0
	2212	gi|350588720	Sus scrofa	PREDICTED: SLIT-ROBO Rho GTPase-activating protein 2 isoform 2 [Sus scrofa]	5.63	3	0.18	-0.74	0.16
	2221	gi|350587896	Sus scrofa	PREDICTED: nephronectin-like [Sus scrofa]	5.58	2	4.45	0.65	0.24
	2298	gi|89257972	Sus scrofa	protein phosphatase 1 catalytic subunit beta isoform [Sus scrofa]	5.27	2	0.11	-0.96	0.25
	2299	gi|350582290	Sus scrofa	PREDICTED: protein FAM136A-like [Sus scrofa]	5.27	0	9.2	0.96	0.13
	2325	gi|194035797	Sus scrofa	PREDICTED: protein CYR61 [Sus scrofa]	5.15	2	17.38	1.24	0
	2328	gi|350583852	Sus scrofa	PREDICTED: metalloproteinase inhibitor 3 [Sus scrofa]	5.15	2	9.04	0.96	0.01
	2331	gi|339895859	Sus scrofa	lipase, endothelial precursor [Sus scrofa]	5.14	3	4.06	0.61	0.04
	2334	gi|335310870	Sus scrofa	PREDICTED: tumor protein D54-like, partial [Sus scrofa]	5.13	3	5.45	0.74	0.04
	2346	gi|194042957	Sus scrofa	PREDICTED: ataxin-2 [Sus scrofa]	5.08	2	9.82	0.99	0.04
	2387	gi|335298376	Sus scrofa	PREDICTED: smoothelin-like protein 2-like [Sus scrofa]	4.9	2	0.14	-0.84	0.04
	2388	gi|311251771	Sus scrofa	PREDICTED: telomere length regulation protein TEL2 homolog [Sus scrofa]	4.89	2	0.21	-0.68	0.25
	2415	gi|311246592	Sus scrofa	PREDICTED: endophilin-B2 isoform 2 [Sus scrofa]	4.8	2	0.17	-0.78	0
	2504	gi|335304603	Sus scrofa	PREDICTED: proSAP-interacting protein 1-like [Sus scrofa]	4.44	0	0.1	-1	0.01
	2532	gi|335310851	Sus scrofa	PREDICTED: dipeptidyl peptidase 2-like, partial [Sus scrofa]	4.34	2	0.17	-0.77	0.11
	2556	gi|350585748	Sus scrofa	PREDICTED: hypothetical protein LOC100521629 isoform 1 [Sus scrofa]	4.26	2	11.27	1.05	0.04
	2585	gi|335302969	Sus scrofa	PREDICTED: Golgi reassembly-stacking protein 2 isoform 1 [Sus scrofa]	4.17	2	4.29	0.63	0.09
	2611	gi|350585339	Sus scrofa	PREDICTED: LOW QUALITY PROTEIN: rho GTPase-activating protein 35-like [Sus scrofa]	4.1	1	0.1	-0.98	0.08
	2616	gi|343098453	Sus scrofa	chromatin target of PRMT1 protein [Sus scrofa]	4.1	2	8.47	0.93	0.05
	2645	gi|417515889	Sus scrofa	FK506-binding protein 15 [Sus scrofa]	4.06	0	0.05	-1.28	0.12
	2657	gi|343478189	Sus scrofa	tubulin beta-2B chain [Sus scrofa]	4.04	2	5.25	0.72	0.3
	2704	gi|335297826	Sus scrofa	PREDICTED: insulin-like growth factor 2 mRNA binding protein 1 isoform 1 [Sus scrofa]	4.01	1	4.02	0.6	0.27
	2713	gi|47523638	Sus scrofa	nexin-1 precursor [Sus scrofa]	4.01	2	5.97	0.78	0.16
	2726	gi|346716354	Sus scrofa	protein lunapark [Sus scrofa]	4	2	10.76	1.03	0.17
	2802	gi|194035228	Sus scrofa	PREDICTED: inactive serine protease 35-like [Sus scrofa]	3.86	1	7.8	0.89	0.04
	2822	gi|87047624	Sus scrofa	CCL5 [Sus scrofa]	3.8	2	5.35	0.73	0.31
	2852	gi|75056555	Sus scrofa	RecName: Full=Integral membrane protein 2B; AltName: Full=Immature BRI2; Short=imBRI2; AltName: Full=Transmembrane protein BRI; Short=Bri; Contains: RecName: Full=BRI2, membrane form; AltName: Full=Mature BRI2; Short=mBRI2; Contains: RecName: Full=BRI2 intracellular domain; Short=BRI2 ICD; Contains: RecName: Full=BRI2C, soluble form; Contains: RecName: Full=Bri23 peptide; Short=Bri2-23; AltName: …	3.7	2	12.82	1.11	0.2
	2857	gi|350583436	Sus scrofa	PREDICTED: histone H2B type 2-E-like [Sus scrofa]	3.67	2	8.79	0.94	0.23
	2884	gi|350586815	Sus scrofa	PREDICTED: F-box only protein 22-like [Sus scrofa]	3.57	1	0.15	-0.83	0.28
	2959	gi|335304095	Sus scrofa	PREDICTED: serine/threonine-protein kinase 10-like, partial [Sus scrofa]	3.26	1	4.83	0.68	0.01
	2986	gi|350584479	Sus scrofa	PREDICTED: bcl-2-like protein 13 [Sus scrofa]	3.17	1	0.22	-0.66	0.09
	3034	gi|48474224	Sus scrofa	RecName: Full=Scavenger receptor class B member 1; Short=SRB1; AltName: Full=High density lipoprotein receptor SR-BI; AltName: Full=SR-BI	2.98	1	0.24	-0.62	0.08
	3060	gi|335283923	Sus scrofa	PREDICTED: plakophilin-3-like [Sus scrofa]	2.88	1	0.19	-0.71	0
	3202	gi|417515517	Sus scrofa	solute carrier family 2 (facilitated glucose transporter), member 1 [Sus scrofa]	2.52	1	4.06	0.61	0.17
	3377	gi|346644790	Sus scrofa	eukaryotic translation initiation factor 4E-binding protein 1 [Sus scrofa]	2.15	1	11.48	1.06	0.05
	3380	gi|350581173	Sus scrofa	PREDICTED: protein Red-like [Sus scrofa]	2.14	1	4.57	0.66	0.23
	3439	gi|311266655	Sus scrofa	PREDICTED: charged multivesicular body protein 6-like [Sus scrofa]	2.08	1	0.18	-0.74	0.39
	3456	gi|350582538	Sus scrofa	PREDICTED: cysteine-rich motor neuron 1 protein-like [Sus scrofa]	2.07	1	4.13	0.62	0.06
	3536	gi|350587493	Sus scrofa	PREDICTED: SLAIN motif-containing protein 2-like [Sus scrofa]	2.03	1	10.47	1.02	0.1
	3559	gi|335310428	Sus scrofa	PREDICTED: surfeit locus protein 4-like, partial [Sus scrofa]	2.03	1	4.09	0.61	0.27
	3658	gi|347300304	Sus scrofa	macrophage colony-stimulating factor 1 precursor [Sus scrofa]	2.01	1	6.37	0.8	0.24
	3679	gi|346644828	Sus scrofa	nuclear ubiquitous casein and cyclin-dependent kinases substrate [Sus scrofa]	2.01	1	5.7	0.76	0.24
	3716	gi|342349308	Sus scrofa	calmegin precursor [Sus scrofa]	2	0	0.16	-0.79	0.14
	3719	gi|158726687	Sus scrofa	IGFBP-6 [Sus scrofa]	2	1	9.29	0.97	0.11
	3751	gi|146345485	Sus scrofa	RecName: Full=Plasminogen; Contains: RecName: Full=Plasmin heavy chain A; Contains: RecName: Full=Activation peptide; Contains: RecName: Full=Plasmin heavy chain A, short form; Contains: RecName: Full=Plasmin light chain B; Flags: Precursor	2	1	7.94	0.9	0.12
	3756	gi|63809	Sus scrofa	transforming growth factor [Sus scrofa]	2	1	8.32	0.92	0.31
	3800	gi|311245927	Sus scrofa	PREDICTED: proprotein convertase subtilisin/kexin type 5-like [Sus scrofa]	2	0	4.45	0.65	0.16
	3882	gi|239504564	Sus scrofa	claudin-4 [Sus scrofa]	1.97	1	4.92	0.69	0.27
	3884	gi|1016311	Sus scrofa	cytochrome P450 2C33v3, partial [Sus scrofa]	1.96	1	0.1	-1.02	0.11
	4100	gi|335300022	Sus scrofa	PREDICTED: endothelin-converting enzyme 2 isoform 2 [Sus scrofa]	1.48	1	0.22	-0.66	0.16

## Sheet: 64hpi
Protein Quant Summary	Protein N	Representative Accession	Species	Name	Unused ProtScore	# conf quant pep Ratio	ratio	log ratio	P-Value ratio
	10	gi|359811347	Sus scrofa	60 kDa heat shock protein, mitochondrial [Sus scrofa]	139.52	31	5.86	0.77	0
	11	gi|311273021	Sus scrofa	PREDICTED: fibronectin isoform 2 [Sus scrofa]	131.63	2	12.36	1.09	0.16
	13	gi|346986428	Sus scrofa	heat shock 90kD protein 1, beta [Sus scrofa]	130.1	20	0.21	-0.68	0
	31	gi|227430407	Sus scrofa	keratin, type II cytoskeletal 8 [Sus scrofa]	110.35	21	6.49	0.81	0
	38	gi|347300243	Sus scrofa	glutamate dehydrogenase 1, mitochondrial [Sus scrofa]	102.28	34	4.17	0.62	0
	41	gi|297591975	Sus scrofa	ATP synthase subunit alpha, mitochondrial [Sus scrofa]	96.61	35	4.66	0.67	0
	45	gi|417515796	Sus scrofa	hypoxia up-regulated protein 1 precursor [Sus scrofa]	92.84	32	6.92	0.84	0
	47	gi|48675927	Sus scrofa	tropomyosin alpha-3 chain [Sus scrofa]	91.83	22	0.2	-0.7	0
	51	gi|349732227	Sus scrofa	heterogeneous nuclear ribonucleoprotein M [Sus scrofa]	89.74	36	9.64	0.98	0
	55	gi|194037554	Sus scrofa	PREDICTED: ATP synthase subunit beta, mitochondrial [Sus scrofa]	87.91	25	5.15	0.71	0
	66	gi|335284210	Sus scrofa	PREDICTED: heat shock protein beta-1-like isoform 1 [Sus scrofa]	78.26	10	9.82	0.99	0
	71	gi|28948618	Sus scrofa	Chain A, Structure Of Full-Length Annexin A1 In The Presence Of Calcium	72.35	11	0.06	-1.24	0
	85	gi|350589336	Sus scrofa	PREDICTED: heterogeneous nuclear ribonucleoprotein U [Sus scrofa]	65.56	12	11.38	1.06	0.02
	90	gi|194034450	Sus scrofa	PREDICTED: nidogen-2 [Sus scrofa]	64.06	26	13.18	1.12	0
	92	gi|350578005	Sus scrofa	PREDICTED: ezrin [Sus scrofa]	63.55	15	0.09	-1.06	0
	94	gi|350585726	Sus scrofa	PREDICTED: basement membrane-specific heparan sulfate proteoglycan core protein [Sus scrofa]	63.24	15	18.54	1.27	0
	99	gi|56748897	Sus scrofa	RecName: Full=Heat shock 70 kDa protein 1B; AltName: Full=Heat shock 70 kDa protein 2; Short=HSP70.2	62.37	14	4.02	0.6	0.12
	102	gi|47522630	Sus scrofa	aspartate aminotransferase, mitochondrial precursor [Sus scrofa]	60.36	18	4.66	0.67	0
	103	gi|350583022	Sus scrofa	PREDICTED: 14-3-3 protein zeta/delta [Sus scrofa]	59.91	5	0.2	-0.7	0
	122	gi|387912908	Sus scrofa	RecName: Full=Calreticulin; AltName: Full=CRP55; AltName: Full=Calregulin; AltName: Full=Endoplasmic reticulum resident protein 60; Short=ERp60; AltName: Full=HACBP; Flags: Precursor	55.58	18	4.61	0.66	0
	132	gi|335294990	Sus scrofa	PREDICTED: histone H2A.x-like [Sus scrofa]	53.53	2	6.79	0.83	0.02
	135	gi|6016267	Sus scrofa	RecName: Full=Heat shock protein HSP 90-alpha	53.06	20	0.19	-0.73	0
	140	gi|346421378	Sus scrofa	serpin H1 precursor [Sus scrofa]	52.1	16	4.06	0.61	0
	149	gi|47523720	Sus scrofa	glucose-6-phosphate isomerase [Sus scrofa]	50	18	0.18	-0.76	0
	153	gi|2506849	Sus scrofa	RecName: Full=Malate dehydrogenase, mitochondrial; Flags: Precursor	49.19	15	6.98	0.84	0
	156	gi|148230268	Sus scrofa	galectin-3 [Sus scrofa]	48.39	7	5.06	0.7	0.01
	161	gi|335302040	Sus scrofa	PREDICTED: delta-1-pyrroline-5-carboxylate synthase isoform 1 [Sus scrofa]	45.97	20	4.13	0.62	0
	163	gi|350578415	Sus scrofa	PREDICTED: collagen alpha-1(XII) chain [Sus scrofa]	45.37	21	5.3	0.72	0
	168	gi|417515899	Sus scrofa	2-oxoglutarate dehydrogenase, mitochondrial [Sus scrofa]	45.01	18	5.25	0.72	0
	173	gi|335291884	Sus scrofa	PREDICTED: histone H2B type 1-like [Sus scrofa]	44.51	1	7.05	0.85	0.67
	176	gi|57527982	Sus scrofa	radixin [Sus scrofa]	44.08	15	0.22	-0.65	0
	180	gi|8745552	Sus scrofa	voltage-dependent anion channel 1 [Sus scrofa]	43.46	12	11.59	1.06	0
	187	gi|330417958	Sus scrofa	phosphoenolpyruvate carboxykinase [GTP], mitochondrial [Sus scrofa]	42.89	16	5.75	0.76	0
	188	gi|353468887	Sus scrofa	signal transducer and activator of transcription 1 [Sus scrofa]	42.79	18	6.98	0.84	0
	196	gi|21264506	Sus scrofa	RecName: Full=Succinyl-CoA ligase [GDP-forming] subunit beta, mitochondrial; AltName: Full=GTP-specific succinyl-CoA synthetase subunit beta; AltName: Full=Succinyl-CoA synthetase beta-G chain; Short=SCS-betaG; Flags: Precursor	41.68	19	4.06	0.61	0
	197	gi|51702768	Sus scrofa	RecName: Full=Peptidyl-prolyl cis-trans isomerase A; Short=PPIase A; AltName: Full=Cyclophilin A; AltName: Full=Cyclosporin A-binding protein; AltName: Full=Rotamase A	41.51	8	0.24	-0.62	0
	198	gi|47716872	Sus scrofa	galectin-1 [Sus scrofa]	41.49	3	4.66	0.67	0.06
	202	gi|342349346	Sus scrofa	lon peptidase 1, mitochondrial [Sus scrofa]	41.02	18	6.03	0.78	0
	209	gi|210050415	Sus scrofa	Mx2 protein [Sus scrofa]	40.44	12	18.88	1.28	0
	214	gi|335294829	Sus scrofa	PREDICTED: acetyl-CoA acetyltransferase, mitochondrial [Sus scrofa]	40.19	16	5.5	0.74	0
	240	gi|350596594	Sus scrofa	PREDICTED: malate dehydrogenase, cytoplasmic-like [Sus scrofa]	37.98	9	0.11	-0.94	0.02
	243	gi|342349319	Sus scrofa	calnexin precursor [Sus scrofa]	37.71	15	6.14	0.79	0
	244	gi|262263205	Sus scrofa	triosephosphate isomerase 1 [Sus scrofa]	37.7	13	0.13	-0.89	0
	250	gi|350584170	Sus scrofa	PREDICTED: serine hydroxymethyltransferase, mitochondrial-like [Sus scrofa]	37.09	16	4.61	0.66	0
	252	gi|1927	Sus scrofa	cardiac alpha tropomyosin [Sus scrofa]	36.76	10	0.08	-1.09	0
	255	gi|72535198	Sus scrofa	histone H1.3-like protein [Sus scrofa]	36.51	2	8.32	0.92	0.12
	258	gi|350580027	Sus scrofa	PREDICTED: elongation factor 1-gamma [Sus scrofa]	36.42	18	0.21	-0.68	0
	265	gi|75074817	Sus scrofa	RecName: Full=Peroxiredoxin-6; AltName: Full=Non-selenium glutathione peroxidase; Short=NSGPx	35.65	10	0.16	-0.8	0
	269	gi|347300207	Sus scrofa	nucleobindin-1 precursor [Sus scrofa]	35.3	16	5.01	0.7	0
	274	gi|335291231	Sus scrofa	PREDICTED: desmoglein-2 [Sus scrofa]	35.11	14	5.3	0.72	0
	299	gi|347800693	Sus scrofa	ferredoxin reductase [Sus scrofa]	33.41	16	4.57	0.66	0
	304	gi|311258421	Sus scrofa	PREDICTED: 6-phosphogluconate dehydrogenase, decarboxylating [Sus scrofa]	33.13	13	0.22	-0.65	0
	314	gi|417515788	Sus scrofa	prolow-density lipoprotein receptor-related protein 1 precursor [Sus scrofa]	32.44	16	5.65	0.75	0
	318	gi|335304688	Sus scrofa	PREDICTED: RNA-binding protein Raly [Sus scrofa]	32.29	12	5.55	0.74	0
	326	gi|297747350	Sus scrofa	FAT tumor suppressor homolog 1 [Sus scrofa]	32.04	13	7.24	0.86	0
	338	gi|311260225	Sus scrofa	PREDICTED: dystonin isoform 2 [Sus scrofa]	30.9	13	0.22	-0.65	0
	346	gi|350596216	Sus scrofa	PREDICTED: sorting nexin-2, partial [Sus scrofa]	30.52	12	4.21	0.62	0.28
	347	gi|298104076	Sus scrofa	enoyl-CoA hydratase, mitochondrial [Sus scrofa]	30.5	12	6.55	0.82	0
	349	gi|7939586	Sus scrofa	dihydrolipoamide succinyltransferase [Sus scrofa]	30.42	13	4.06	0.61	0
	353	gi|194036324	Sus scrofa	PREDICTED: Na(+)/H(+) exchange regulatory cofactor NHE-RF3 isoform 2 [Sus scrofa]	30.18	10	0.19	-0.73	0
	359	gi|311276332	Sus scrofa	PREDICTED: 3-hydroxyacyl-CoA dehydrogenase type-2-like isoform 2 [Sus scrofa]	29.83	8	4.06	0.61	0
	364	gi|194034201	Sus scrofa	PREDICTED: proteasome subunit alpha type-3 isoform 1 [Sus scrofa]	29.59	12	0.25	-0.6	0
	371	gi|7404364	Sus scrofa	RecName: Full=Hydroxyacyl-coenzyme A dehydrogenase, mitochondrial; Short=HCDH; AltName: Full=Medium and short-chain L-3-hydroxyacyl-coenzyme A dehydrogenase; AltName: Full=Short-chain 3-hydroxyacyl-CoA dehydrogenase; Flags: Precursor	29.29	11	5.5	0.74	0
	373	gi|335306710	Sus scrofa	PREDICTED: neural cell adhesion molecule L1 isoform 3 [Sus scrofa]	29.22	13	4.13	0.62	0
	380	gi|346644866	Sus scrofa	coiled-coil-helix-coiled-coil-helix domain-containing protein 3, mitochondrial [Sus scrofa]	28.98	13	4.61	0.66	0
	381	gi|335292262	Sus scrofa	PREDICTED: isocitrate dehydrogenase [NAD] subunit alpha, mitochondrial [Sus scrofa]	28.92	14	4.49	0.65	0
	393	gi|47522814	Sus scrofa	dihydrolipoyllysine-residue acetyltransferase component of pyruvate dehydrogenase complex, mitochondrial precursor [Sus scrofa]	28.3	13	4.92	0.69	0
	408	gi|335294978	Sus scrofa	PREDICTED: coatomer subunit delta isoform 1 [Sus scrofa]	27.71	13	0.2	-0.7	0.03
	428	gi|350579323	Sus scrofa	PREDICTED: retinal dehydrogenase 1-like, partial [Sus scrofa]	26.97	9	0.25	-0.61	0
	431	gi|6165556	Sus scrofa	long-chain 3-ketoacyl-CoA thiolase [Sus scrofa]	26.88	9	7.59	0.88	0
	442	gi|156720190	Sus scrofa	Mx1 [Sus scrofa]	26.26	10	19.41	1.29	0
	443	gi|311267330	Sus scrofa	PREDICTED: keratin, type I cytoskeletal 10-like [Sus scrofa]	26.25	8	4.97	0.7	0
	453	gi|47522770	Sus scrofa	clusterin precursor [Sus scrofa]	25.75	11	14.59	1.16	0
	468	gi|335292411	Sus scrofa	PREDICTED: protein PML isoform 2 [Sus scrofa]	25.15	11	6.73	0.83	0
	476	gi|473575	Sus scrofa	lactate dehydrogenase-B [Sus scrofa domesticus]	24.97	10	0.08	-1.12	0
	484	gi|311248177	Sus scrofa	PREDICTED: proteasome subunit alpha type-1-like [Sus scrofa]	24.61	10	0.21	-0.68	0
	493	gi|311257294	Sus scrofa	PREDICTED: cytochrome b-c1 complex subunit Rieske, mitochondrial-like [Sus scrofa]	24.35	8	4.7	0.67	0
	497	gi|347300323	Sus scrofa	thioredoxin-dependent peroxide reductase, mitochondrial [Sus scrofa]	24.24	5	6.92	0.84	0
	506	gi|347300176	Sus scrofa	peroxiredoxin-2 [Sus scrofa]	24.03	7	0.24	-0.62	0.01
	509	gi|47522610	Sus scrofa	succinyl-CoA:3-ketoacid coenzyme A transferase 1, mitochondrial precursor [Sus scrofa]	23.94	10	6.37	0.8	0
	515	gi|302372516	Sus scrofa	heart fatty acid-binding protein [Sus scrofa]	23.79	11	0.23	-0.64	0
	548	gi|346986361	Sus scrofa	electron-transfer-flavoprotein, alpha polypeptide [Sus scrofa]	22.41	8	5.55	0.74	0
	551	gi|172072653	Sus scrofa	lactadherin precursor [Sus scrofa]	22.33	11	9.64	0.98	0
	568	gi|87047636	Sus scrofa	ATP synthase H+-transporting mitochondrial F1 complex O subunit [Sus scrofa]	21.83	8	7.66	0.88	0
	570	gi|350585986	Sus scrofa	PREDICTED: EMILIN-2-like [Sus scrofa]	21.77	8	5.65	0.75	0
	577	gi|343887360	Sus scrofa	proteasome (prosome, macropain) subunit, alpha type [Sus scrofa]	21.65	10	0.25	-0.61	0
	603	gi|89573851	Sus scrofa	succinate dehydrogenase complex subunit B [Sus scrofa]	21.18	10	5.97	0.78	0
	640	gi|5921142	Sus scrofa	amyloid precursor protein [Sus scrofa]	20.29	8	15.14	1.18	0
	642	gi|347658971	Sus scrofa	ATP synthase, H+ transporting, mitochondrial Fo complex, subunit d [Sus scrofa]	20.26	8	9.82	0.99	0
	644	gi|47522644	Sus scrofa	acylamino-acid-releasing enzyme [Sus scrofa]	20.1	9	0.15	-0.81	0
	652	gi|350583632	Sus scrofa	PREDICTED: calponin-3 [Sus scrofa]	19.95	8	7.87	0.9	0
	675	gi|350582355	Sus scrofa	PREDICTED: exportin-1 [Sus scrofa]	19.5	8	0.22	-0.66	0
	676	gi|350586359	Sus scrofa	PREDICTED: tubulin beta-2A chain-like [Sus scrofa]	19.46	2	4.97	0.7	0.19
	687	gi|75052621	Sus scrofa	RecName: Full=Transcription factor A, mitochondrial; Short=mtTFA; Flags: Precursor	19.14	6	5.5	0.74	0
	692	gi|311245810	Sus scrofa	PREDICTED: GTP:AMP phosphotransferase, mitochondrial isoform 1 [Sus scrofa]	19.02	9	4.29	0.63	0
	703	gi|346716148	Sus scrofa	importin-5 [Sus scrofa]	18.84	8	0.22	-0.66	0
	725	gi|312283580	Sus scrofa	superoxide dismutase [Mn], mitochondrial [Sus scrofa]	18.4	8	5.35	0.73	0
	728	gi|47523046	Sus scrofa	acyl-CoA-binding protein [Sus scrofa]	18.36	8	0.23	-0.64	0
	751	gi|6093657	Sus scrofa	RecName: Full=Propionyl-CoA carboxylase beta chain, mitochondrial; Short=PCCase subunit beta; AltName: Full=Propanoyl-CoA:carbon dioxide ligase subunit beta; Flags: Precursor	17.92	9	6.85	0.84	0
	776	gi|346716275	Sus scrofa	dnaJ homolog subfamily B member 11 precursor [Sus scrofa]	17.48	7	4.74	0.68	0
	808	gi|350593631	Sus scrofa	PREDICTED: LOW QUALITY PROTEIN: alkyldihydroxyacetonephosphate synthase, peroxisomal [Sus scrofa]	16.83	8	4.06	0.61	0
	811	gi|118403762	Sus scrofa	extracellular superoxide dismutase precursor [Sus scrofa]	16.78	3	11.48	1.06	0.01
	866	gi|150251019	Sus scrofa	adenylate kinase 3-like 1 [Sus scrofa]	15.85	7	4.06	0.61	0
	876	gi|47523158	Sus scrofa	glutathione S-transferase A2 [Sus scrofa]	15.78	6	0.09	-1.03	0
	905	gi|297591959	Sus scrofa	farnesyl pyrophosphate synthase precursor [Sus scrofa]	15.29	8	0.16	-0.79	0
	931	gi|335290646	Sus scrofa	PREDICTED: basement membrane-specific heparan sulfate proteoglycan core protein-like [Sus scrofa]	14.88	6	12.13	1.08	0
	971	gi|311252000	Sus scrofa	PREDICTED: fumarylacetoacetate hydrolase domain-containing protein 2-like isoform 2 [Sus scrofa]	14.25	7	9.73	0.99	0
	977	gi|194040962	Sus scrofa	PREDICTED: heat shock 70 kDa protein 13 [Sus scrofa]	14.16	7	6.08	0.78	0
	978	gi|335294108	Sus scrofa	PREDICTED: ADP-ribose pyrophosphatase, mitochondrial isoform 1 [Sus scrofa]	14.16	6	17.86	1.25	0
	979	gi|350595980	Sus scrofa	PREDICTED: glucose-6-phosphate 1-dehydrogenase X-like [Sus scrofa]	14.16	2	0.14	-0.84	0
	991	gi|335289428	Sus scrofa	PREDICTED: hypothetical protein LOC100523791 [Sus scrofa]	14.04	4	0.14	-0.87	0
	1034	gi|158517860	Sus scrofa	RecName: Full=Thymosin beta-10; AltName: Full=Thymosin beta-9	13.45	1	7.52	0.88	0.3
	1078	gi|417515866	Sus scrofa	KIAA0196 [Sus scrofa]	12.91	5	0.14	-0.85	0
	1090	gi|350588224	Sus scrofa	PREDICTED: ribonucleoside-diphosphate reductase large subunit isoform 1 [Sus scrofa]	12.76	6	0.19	-0.71	0
	1094	gi|47522698	Sus scrofa	cathepsin L1 precursor [Sus scrofa]	12.72	6	5.11	0.71	0.01
	1095	gi|311259265	Sus scrofa	PREDICTED: tumor-associated calcium signal transducer 2-like [Sus scrofa]	12.71	6	6.67	0.82	0
	1099	gi|329744622	Sus scrofa	low-density lipoprotein receptor precursor [Sus scrofa]	12.69	5	4.06	0.61	0.01
	1125	gi|311259157	Sus scrofa	PREDICTED: interferon-induced protein 44-like [Sus scrofa]	12.38	5	6.08	0.78	0
	1140	gi|584724	Sus scrofa	RecName: Full=Aminoacylase-1; Short=ACY-1; AltName: Full=N-acyl-L-amino-acid amidohydrolase	12.26	4	0.13	-0.9	0
	1166	gi|335300836	Sus scrofa	PREDICTED: ES1 protein homolog, mitochondrial-like [Sus scrofa]	12.07	6	4.29	0.63	0
	1167	gi|346644882	Sus scrofa	reticulocalbin 2, EF-hand calcium binding domain precursor [Sus scrofa]	12.05	6	4.09	0.61	0
	1181	gi|311266259	Sus scrofa	PREDICTED: succinyl-CoA ligase [ADP-forming] subunit beta, mitochondrial [Sus scrofa]	11.82	5	5.7	0.76	0
	1183	gi|335294002	Sus scrofa	PREDICTED: 3-hydroxybutyrate dehydrogenase type 2-like isoform 2 [Sus scrofa]	11.81	6	0.2	-0.7	0.01
	1217	gi|194040707	Sus scrofa	PREDICTED: arginine and glutamate-rich protein 1 [Sus scrofa]	11.42	6	0.24	-0.62	0
	1219	gi|284519712	Sus scrofa	caspase-8 [Sus scrofa]	11.38	4	16.14	1.21	0
	1226	gi|211578396	Sus scrofa	uncharacterized protein LOC100156145 [Sus scrofa]	11.29	6	5.45	0.74	0
	1238	gi|335287916	Sus scrofa	PREDICTED: integrin alpha-5 isoform 1 [Sus scrofa]	11.12	5	4.88	0.69	0
	1262	gi|346644830	Sus scrofa	sulfide:quinone oxidoreductase, mitochondrial [Sus scrofa]	10.92	6	4.53	0.66	0.02
	1265	gi|311251141	Sus scrofa	PREDICTED: abhydrolase domain-containing protein 11-like isoform 1 [Sus scrofa]	10.9	5	5.2	0.72	0
	1298	gi|335309283	Sus scrofa	PREDICTED: ATP synthase-coupling factor 6, mitochondrial-like isoform 2 [Sus scrofa]	10.6	6	5.35	0.73	0
	1299	gi|350581178	Sus scrofa	PREDICTED: NADH dehydrogenase [ubiquinone] 1 alpha subcomplex subunit 2-like [Sus scrofa]	10.59	5	4.57	0.66	0.02
	1317	gi|350583434	Sus scrofa	PREDICTED: histone H3.2 [Sus scrofa]	10.44	4	17.54	1.24	0
	1343	gi|75064988	Sus scrofa	RecName: Full=Syndecan-4; Short=SYND4; Flags: Precursor	10.29	3	19.59	1.29	0
	1351	gi|350594828	Sus scrofa	PREDICTED: charged multivesicular body protein 4b-like [Sus scrofa]	10.26	5	4.13	0.62	0.3
	1354	gi|350590446	Sus scrofa	PREDICTED: integrin alpha-3-like [Sus scrofa]	10.25	3	5.35	0.73	0.06
	1359	gi|350593002	Sus scrofa	PREDICTED: sideroflexin-3 [Sus scrofa]	10.23	3	4.49	0.65	0.04
	1381	gi|346716228	Sus scrofa	histidine triad nucleotide-binding protein 2, mitochondrial isoform 2 precursor [Sus scrofa]	10.06	3	12.71	1.1	0.03
	1383	gi|335294283	Sus scrofa	PREDICTED: protein kinase C delta-binding protein-like [Sus scrofa]	10.05	5	4.13	0.62	0.04
	1391	gi|335287008	Sus scrofa	PREDICTED: extracellular matrix protein 1, partial [Sus scrofa]	10.01	5	10.86	1.04	0
	1415	gi|85720739	Sus scrofa	beta-enolase 3 [Sus scrofa]	9.83	0	8.32	0.92	0.25
	1424	gi|223634702	Sus scrofa	RecName: Full=Succinyl-CoA ligase [ADP/GDP-forming] subunit alpha, mitochondrial; AltName: Full=Succinyl-CoA synthetase subunit alpha; Short=SCS-alpha; Flags: Precursor	9.76	5	9.04	0.96	0
	1436	gi|350595451	Sus scrofa	PREDICTED: histone H2A.V-like [Sus scrofa]	9.68	3	4.79	0.68	0.05
	1447	gi|76781337	Sus scrofa	ADAMTS1 [Sus scrofa]	9.61	3	7.38	0.87	0
	1453	gi|417515625	Sus scrofa	interferon-induced protein with tetratricopeptide repeats 2 [Sus scrofa]	9.52	4	10.76	1.03	0
	1477	gi|311255405	Sus scrofa	PREDICTED: keratin, type II cytoskeletal 5 [Sus scrofa]	9.34	3	9.2	0.96	0.02
	1487	gi|350588760	Sus scrofa	PREDICTED: GTP-binding protein 10-like isoform 2 [Sus scrofa]	9.25	3	4.37	0.64	0.01
	1499	gi|350579548	Sus scrofa	PREDICTED: tenascin-like, partial [Sus scrofa]	9.15	5	10.86	1.04	0.07
	1545	gi|335303485	Sus scrofa	PREDICTED: calcium-binding protein 39 isoform 2 [Sus scrofa]	8.83	3	0.22	-0.66	0.01
	1568	gi|311265307	Sus scrofa	PREDICTED: pyrroline-5-carboxylate reductase 2-like [Sus scrofa]	8.67	3	4.57	0.66	0.01
	1599	gi|47522640	Sus scrofa	CD97 antigen [Sus scrofa]	8.47	4	5.2	0.72	0.02
	1606	gi|55247591	Sus scrofa	granulin precursor [Sus scrofa]	8.43	4	14.59	1.16	0.01
	1607	gi|311249553	Sus scrofa	PREDICTED: sequestosome-1-like [Sus scrofa]	8.43	4	6.67	0.82	0.01
	1641	gi|8347147	Sus scrofa	inflammatory response protein 6 [Sus scrofa]	8.22	4	4.06	0.61	0
	1670	gi|148234138	Sus scrofa	cytochrome c oxidase subunit 6B1 [Sus scrofa]	8.11	4	4.97	0.7	0.01
	1678	gi|343790890	Sus scrofa	acyl-CoA dehydrogenase family, member 8 [Sus scrofa]	8.06	4	5.55	0.74	0.02
	1699	gi|335290920	Sus scrofa	PREDICTED: MARCKS-related protein-like isoform 1 [Sus scrofa]	8	3	5.3	0.72	0.05
	1718	gi|9957597	Sus scrofa	RNA helicase [Sus scrofa]	7.83	4	8.02	0.9	0
	1748	gi|350585584	Sus scrofa	PREDICTED: calsyntenin-1 [Sus scrofa]	7.62	4	6.73	0.83	0
	1796	gi|347300255	Sus scrofa	DAZ-associated protein 1 [Sus scrofa]	7.32	2	4.29	0.63	0.05
	1859	gi|148887343	Sus scrofa	RecName: Full=ATP synthase subunit e, mitochondrial; Short=ATPase subunit e	7	3	4.21	0.62	0.01
	1892	gi|350583438	Sus scrofa	PREDICTED: histone H2A type 2-C-like [Sus scrofa]	6.8	2	7.94	0.9	0.15
	1901	gi|335310220	Sus scrofa	PREDICTED: elongation factor Ts, mitochondrial-like, partial [Sus scrofa]	6.77	4	5.01	0.7	0.02
	1905	gi|311269677	Sus scrofa	PREDICTED: 39S ribosomal protein L47, mitochondrial-like [Sus scrofa]	6.75	2	4.92	0.69	0
	1910	gi|311247108	Sus scrofa	PREDICTED: NADH dehydrogenase [ubiquinone] iron-sulfur protein 8, mitochondrial-like isoform 2 [Sus scrofa]	6.73	3	7.66	0.88	0
	1960	gi|350585300	Sus scrofa	PREDICTED: protein ETHE1, mitochondrial-like isoform 1 [Sus scrofa]	6.49	3	13.43	1.13	0
	1987	gi|297632426	Sus scrofa	signal sequence receptor, alpha [Sus scrofa]	6.36	3	5.2	0.72	0.03
	2002	gi|311271945	Sus scrofa	PREDICTED: serine protease HTRA1-like [Sus scrofa]	6.3	2	5.7	0.76	0.04
	2015	gi|335310525	Sus scrofa	PREDICTED: tumor protein D54-like, partial [Sus scrofa]	6.26	3	4.02	0.6	0.83
	2032	gi|350590224	Sus scrofa	PREDICTED: coiled-coil domain-containing protein 47 [Sus scrofa]	6.19	3	4.37	0.64	0
	2034	gi|194036682	Sus scrofa	PREDICTED: gamma-glutamyl hydrolase [Sus scrofa]	6.18	2	0.24	-0.62	0.01
	2069	gi|335290056	Sus scrofa	PREDICTED: C-type lectin domain family 11 member A-like [Sus scrofa]	6.09	3	4.09	0.61	0.01
	2076	gi|47523704	Sus scrofa	double stranded RNA-dependent protein kinase [Sus scrofa]	6.07	3	6.67	0.82	0.15
	2122	gi|335298216	Sus scrofa	PREDICTED: stromal cell-derived factor 2-like isoform 1 [Sus scrofa]	6	3	11.27	1.05	0.03
	2205	gi|311250199	Sus scrofa	PREDICTED: heterogeneous nuclear ribonucleoprotein A0-like [Sus scrofa]	5.67	2	4.53	0.66	0.16
	2299	gi|350582290	Sus scrofa	PREDICTED: protein FAM136A-like [Sus scrofa]	5.27	0	19.23	1.28	0.04
	2325	gi|194035797	Sus scrofa	PREDICTED: protein CYR61 [Sus scrofa]	5.15	2	17.7	1.25	0
	2328	gi|350583852	Sus scrofa	PREDICTED: metalloproteinase inhibitor 3 [Sus scrofa]	5.15	2	15	1.18	0
	2346	gi|194042957	Sus scrofa	PREDICTED: ataxin-2 [Sus scrofa]	5.08	2	6.37	0.8	0.04
	2355	gi|6226834	Sus scrofa	RecName: Full=2'-5'-oligoadenylate synthase 1; Short=(2-5')oligo(A) synthase 1; Short=2-5A synthase 1; AltName: Full=p42 OAS	5.03	3	10.47	1.02	0.01
	2457	gi|21636588	Sus scrofa	ATP synthase gamma subunit 1 [Sus scrofa]	4.61	2	4.49	0.65	0.05
	2542	gi|56392985	Sus scrofa	asparagine-linked glycosylation 2 [Sus scrofa]	4.31	2	4.57	0.66	0.23
	2556	gi|350585748	Sus scrofa	PREDICTED: hypothetical protein LOC100521629 isoform 1 [Sus scrofa]	4.26	2	6.98	0.84	0.23
	2569	gi|52346216	Sus scrofa	fibroleukin precursor [Sus scrofa]	4.22	2	4.33	0.64	0.07
	2574	gi|154147577	Sus scrofa	interferon-induced helicase C domain-containing protein 1 [Sus scrofa]	4.2	2	6.67	0.82	0.06
	2616	gi|343098453	Sus scrofa	chromatin target of PRMT1 protein [Sus scrofa]	4.1	2	6.79	0.83	0.24
	2657	gi|343478189	Sus scrofa	tubulin beta-2B chain [Sus scrofa]	4.04	2	5.4	0.73	0.24
	2713	gi|47523638	Sus scrofa	nexin-1 precursor [Sus scrofa]	4.01	2	8.95	0.95	0.14
	2726	gi|346716354	Sus scrofa	protein lunapark [Sus scrofa]	4	2	7.94	0.9	0.23
	2802	gi|194035228	Sus scrofa	PREDICTED: inactive serine protease 35-like [Sus scrofa]	3.86	1	6.49	0.81	0.06
	2822	gi|87047624	Sus scrofa	CCL5 [Sus scrofa]	3.8	2	18.71	1.27	0.12
	2852	gi|75056555	Sus scrofa	RecName: Full=Integral membrane protein 2B; AltName: Full=Immature BRI2; Short=imBRI2; AltName: Full=Transmembrane protein BRI; Short=Bri; Contains: RecName: Full=BRI2, membrane form; AltName: Full=Mature BRI2; Short=mBRI2; Contains: RecName: Full=BRI2 intracellular domain; Short=BRI2 ICD; Contains: RecName: Full=BRI2C, soluble form; Contains: RecName: Full=Bri23 peptide; Short=Bri2-23; AltName: …	3.7	2	12.94	1.11	0.18
	2857	gi|350583436	Sus scrofa	PREDICTED: histone H2B type 2-E-like [Sus scrofa]	3.67	2	4.13	0.62	0.38
	2907	gi|350588518	Sus scrofa	PREDICTED: 6-pyruvoyl tetrahydrobiopterin synthase-like [Sus scrofa]	3.48	2	0.18	-0.75	0.08
	2998	gi|264681460	Sus scrofa	acyl carrier protein, mitochondrial [Sus scrofa]	3.13	0	4.33	0.64	0.09
	3020	gi|311254007	Sus scrofa	PREDICTED: peroxisomal biogenesis factor 19 isoform 2 [Sus scrofa]	3.02	1	0.23	-0.63	0.06
	3048	gi|456752927	Sus scrofa	lectin, galactoside-binding, soluble, 3 binding protein [Sus scrofa]	2.94	1	6.43	0.81	0.06
	3087	gi|335307229	Sus scrofa	PREDICTED: probable E3 ubiquitin-protein ligase HERC6-like, partial [Sus scrofa]	2.82	1	5.86	0.77	0.18
	3095	gi|116175255	Sus scrofa	regulator of differentiation 1 [Sus scrofa]	2.79	1	4.29	0.63	0.14
	3118	gi|164664468	Sus scrofa	ATP synthase subunit epsilon, mitochondrial [Sus scrofa]	2.74	1	14.06	1.15	0.02
	3124	gi|47522704	Sus scrofa	vascular cell adhesion protein 1 precursor [Sus scrofa]	2.72	1	6.79	0.83	0.02
	3190	gi|83778524	Sus scrofa	beta-tropomyosin [Sus scrofa]	2.55	1	0.07	-1.17	0.04
	3221	gi|194041339	Sus scrofa	PREDICTED: cysteine-rich with EGF-like domain protein 1-like [Sus scrofa]	2.47	1	8.24	0.92	0.45
	3370	gi|335285084	Sus scrofa	PREDICTED: 39S ribosomal protein L30, mitochondrial-like [Sus scrofa]	2.16	1	4.21	0.62	0.29
	3377	gi|346644790	Sus scrofa	eukaryotic translation initiation factor 4E-binding protein 1 [Sus scrofa]	2.15	1	6.73	0.83	0.17
	3440	gi|298104074	Sus scrofa	protein FAM54A [Sus scrofa]	2.08	1	0.21	-0.68	0.16
	3536	gi|350587493	Sus scrofa	PREDICTED: SLAIN motif-containing protein 2-like [Sus scrofa]	2.03	1	7.31	0.86	0.12
	3658	gi|347300304	Sus scrofa	macrophage colony-stimulating factor 1 precursor [Sus scrofa]	2.01	1	7.73	0.89	0.21
	3716	gi|342349308	Sus scrofa	calmegin precursor [Sus scrofa]	2	0	0.21	-0.67	0.16
	3719	gi|158726687	Sus scrofa	IGFBP-6 [Sus scrofa]	2	1	9.2	0.96	0.11
	3751	gi|146345485	Sus scrofa	RecName: Full=Plasminogen; Contains: RecName: Full=Plasmin heavy chain A; Contains: RecName: Full=Activation peptide; Contains: RecName: Full=Plasmin heavy chain A, short form; Contains: RecName: Full=Plasmin light chain B; Flags: Precursor	2	1	13.3	1.12	0.1
	3756	gi|63809	Sus scrofa	transforming growth factor [Sus scrofa]	2	1	13.43	1.13	0.21
	3800	gi|311245927	Sus scrofa	PREDICTED: proprotein convertase subtilisin/kexin type 5-like [Sus scrofa]	2	0	5.92	0.77	0.14
	3882	gi|239504564	Sus scrofa	claudin-4 [Sus scrofa]	1.97	1	8.63	0.94	0.16
	3885	gi|311265753	Sus scrofa	PREDICTED: serine/threonine-protein kinase greatwall isoform 1 [Sus scrofa]	1.96	0	0.25	-0.6	0.18
	3900	gi|75049861	Sus scrofa	RecName: Full=C-X-C motif chemokine 16; AltName: Full=Transmembrane chemokine CXCL16; Flags: Precursor	1.96	1	4.92	0.69	0.15
	4058	gi|350589674	Sus scrofa	PREDICTED: isopentenyl-diphosphate Delta-isomerase 1-like [Sus scrofa]	1.61	1	4.45	0.65	0.16
	4116	gi|158514029	Sus scrofa	RecName: Full=ATP synthase lipid-binding protein, mitochondrial; AltName: Full=ATP synthase proteolipid P1; AltName: Full=ATPase protein 9; AltName: Full=ATPase subunit c; Flags: Precursor	1.45	1	5.81	0.76	0.34
	4154	gi|335279173	Sus scrofa	PREDICTED: collagen alpha-1(IX) chain [Sus scrofa]	1.36	1	0.24	-0.62	0.25
	4169	gi|872313	Sus scrofa	monocyte chemoattractant protein 1 [Sus scrofa]	1.32	1	4.79	0.68	0.19

## Sheet: 64h VS 48h
Protein Quant Summary	Protein N	Representative Accession	Species	Name	Unused ProtScore	64h/48h	log64h/48h
	17	gi|335309939	Sus scrofa	PREDICTED: nucleolin-like [Sus scrofa]	121.34	0.2	-0.7
	44	gi|350593858	Sus scrofa	PREDICTED: carbamoyl-phosphate synthase [ammonia], mitochondrial isoform 1 [Sus scrofa]	93.44	4.7	0.67
	55	gi|194037554	Sus scrofa	PREDICTED: ATP synthase subunit beta, mitochondrial [Sus scrofa]	87.91	4.17	0.62
	71	gi|28948618	Sus scrofa	Chain A, Structure Of Full-Length Annexin A1 In The Presence Of Calcium	72.35	0.14	-0.87
	92	gi|350578005	Sus scrofa	PREDICTED: ezrin [Sus scrofa]	63.55	0.2	-0.7
	109	gi|335293906	Sus scrofa	PREDICTED: annexin A5-like [Sus scrofa]	57.74	0.25	-0.6
	124	gi|335286674	Sus scrofa	PREDICTED: transgelin-2-like isoform 2 [Sus scrofa]	54.99	0.1	-1.02
	135	gi|6016267	Sus scrofa	RecName: Full=Heat shock protein HSP 90-alpha	53.06	0.25	-0.6
	209	gi|210050415	Sus scrofa	Mx2 protein [Sus scrofa]	40.44	6.14	0.79
	214	gi|335294829	Sus scrofa	PREDICTED: acetyl-CoA acetyltransferase, mitochondrial [Sus scrofa]	40.19	4.17	0.62
	240	gi|350596594	Sus scrofa	PREDICTED: malate dehydrogenase, cytoplasmic-like [Sus scrofa]	37.98	0.15	-0.82
	252	gi|1927	Sus scrofa	cardiac alpha tropomyosin [Sus scrofa]	36.76	0.16	-0.79
	255	gi|72535198	Sus scrofa	histone H1.3-like protein [Sus scrofa]	36.51	4.92	0.69
	265	gi|75074817	Sus scrofa	RecName: Full=Peroxiredoxin-6; AltName: Full=Non-selenium glutathione peroxidase; Short=NSGPx	35.65	0.18	-0.75
	276	gi|81295909	Sus scrofa	mitochondrial aldehyde dehydrogenase 2 [Sus scrofa]	34.88	4.37	0.64
	313	gi|346716298	Sus scrofa	heterogeneous nuclear ribonucleoprotein G [Sus scrofa]	32.46	0.24	-0.63
	336	gi|311259416	Sus scrofa	PREDICTED: peroxiredoxin-1 isoform 2 [Sus scrofa]	31.24	0.21	-0.69
	357	gi|350590115	Sus scrofa	PREDICTED: RING finger protein 213-like, partial [Sus scrofa]	29.99	4.7	0.67
	442	gi|156720190	Sus scrofa	Mx1 [Sus scrofa]	26.26	5.11	0.71
	468	gi|335292411	Sus scrofa	PREDICTED: protein PML isoform 2 [Sus scrofa]	25.15	6.03	0.78
	476	gi|473575	Sus scrofa	lactate dehydrogenase-B [Sus scrofa domesticus]	24.97	0.12	-0.92
	496	gi|350583752	Sus scrofa	PREDICTED: hsc70-interacting protein-like isoform 2 [Sus scrofa]	24.26	0.24	-0.62
	563	gi|56417363	Sus scrofa	cathepsin D protein [Sus scrofa]	21.95	4.41	0.64
	568	gi|87047636	Sus scrofa	ATP synthase H+-transporting mitochondrial F1 complex O subunit [Sus scrofa]	21.83	6.92	0.84
	689	gi|343780946	Sus scrofa	D-dopachrome decarboxylase [Sus scrofa]	19.05	4.09	0.61
	792	gi|350583346	Sus scrofa	PREDICTED: ubiquitin associated protein 2-like isoform 3 [Sus scrofa]	17.14	0.16	-0.78
	794	gi|90024980	Sus scrofa	peroxisomal enoyl coenzyme A hydratase 1 [Sus scrofa]	17.09	4.29	0.63
	851	gi|350581669	Sus scrofa	PREDICTED: acyl-coenzyme A synthetase ACSM2B, mitochondrial [Sus scrofa]	16.06	4.21	0.62
	905	gi|297591959	Sus scrofa	farnesyl pyrophosphate synthase precursor [Sus scrofa]	15.29	0.24	-0.62
	972	gi|347300398	Sus scrofa	core histone macro-H2A.1 isoform 1 [Sus scrofa]	14.24	4.7	0.67
	1024	gi|350586535	Sus scrofa	PREDICTED: antigen peptide transporter 1 isoform 1 [Sus scrofa]	13.58	5.65	0.75
	1104	gi|224593280	Sus scrofa	tyrosine-protein phosphatase non-receptor type 1 [Sus scrofa]	12.65	4.09	0.61
	1125	gi|311259157	Sus scrofa	PREDICTED: interferon-induced protein 44-like [Sus scrofa]	12.38	4.29	0.63
	1277	gi|158514030	Sus scrofa	RecName: Full=60S ribosomal protein L14	10.79	5.6	0.75
	1298	gi|335309283	Sus scrofa	PREDICTED: ATP synthase-coupling factor 6, mitochondrial-like isoform 2 [Sus scrofa]	10.6	5.5	0.74
	1436	gi|350595451	Sus scrofa	PREDICTED: histone H2A.V-like [Sus scrofa]	9.68	5.15	0.71
	1453	gi|417515625	Sus scrofa	interferon-induced protein with tetratricopeptide repeats 2 [Sus scrofa]	9.52	7.05	0.85
	1477	gi|311255405	Sus scrofa	PREDICTED: keratin, type II cytoskeletal 5 [Sus scrofa]	9.34	4.02	0.6
	1499	gi|350579548	Sus scrofa	PREDICTED: tenascin-like, partial [Sus scrofa]	9.15	4.61	0.66
	1641	gi|8347147	Sus scrofa	inflammatory response protein 6 [Sus scrofa]	8.22	5.6	0.75
	1657	gi|350590145	Sus scrofa	PREDICTED: cerebellar degeneration-related protein 2-like isoform 1 [Sus scrofa]	8.14	4.53	0.66
	1689	gi|335288106	Sus scrofa	PREDICTED: SAP domain-containing ribonucleoprotein-like isoform 3 [Sus scrofa]	8.02	0.21	-0.67
	1718	gi|9957597	Sus scrofa	RNA helicase [Sus scrofa]	7.83	6.55	0.82
	1845	gi|83415439	Sus scrofa	MHC class I antigen [Sus scrofa]	7.05	6.98	0.84
	1892	gi|350583438	Sus scrofa	PREDICTED: histone H2A type 2-C-like [Sus scrofa]	6.8	4.02	0.6
	1893	gi|335289915	Sus scrofa	PREDICTED: 60S ribosomal protein L18 isoform 3 [Sus scrofa]	6.8	5.55	0.74
	1918	gi|148747492	Sus scrofa	keratin, type II cytoskeletal 2 epidermal [Sus scrofa]	6.68	5.11	0.71
	1932	gi|75054309	Sus scrofa	RecName: Full=N-acetylgalactosamine-6-sulfatase; AltName: Full=Chondroitinsulfatase; Short=Chondroitinase; AltName: Full=Galactose-6-sulfate sulfatase; AltName: Full=N-acetylgalactosamine-6-sulfate sulfatase; Short=GalNAc6S sulfatase; Flags: Precursor	6.61	5.06	0.7
	2037	gi|311254887	Sus scrofa	PREDICTED: gasdermin-D-like [Sus scrofa]	6.17	12.59	1.1
	2159	gi|343791025	Sus scrofa	lysosomal protective protein precursor [Sus scrofa]	5.84	4.02	0.6
	2183	gi|262204920	Sus scrofa	peroxisomal trans-2-enoyl-CoA reductase [Sus scrofa]	5.77	4.79	0.68
	2186	gi|350579291	Sus scrofa	PREDICTED: KN motif and ankyrin repeat domain-containing protein 1-like, partial [Sus scrofa]	5.74	7.38	0.87
	2298	gi|89257972	Sus scrofa	protein phosphatase 1 catalytic subunit beta isoform [Sus scrofa]	5.27	5.65	0.75
	2343	gi|311268921	Sus scrofa	PREDICTED: ubiquitin-like modifier activating enzyme 7 [Sus scrofa]	5.09	5.11	0.71
	2355	gi|6226834	Sus scrofa	RecName: Full=2'-5'-oligoadenylate synthase 1; Short=(2-5')oligo(A) synthase 1; Short=2-5A synthase 1; AltName: Full=p42 OAS	5.03	5.35	0.73
	2379	gi|75063982	Sus scrofa	RecName: Full=Alpha-crystallin B chain; AltName: Full=Alpha(B)-crystallin	4.92	9.2	0.96
	2388	gi|311251771	Sus scrofa	PREDICTED: telomere length regulation protein TEL2 homolog [Sus scrofa]	4.89	7.18	0.86
	2504	gi|335304603	Sus scrofa	PREDICTED: proSAP-interacting protein 1-like [Sus scrofa]	4.44	5.81	0.76
	2532	gi|335310851	Sus scrofa	PREDICTED: dipeptidyl peptidase 2-like, partial [Sus scrofa]	4.34	4.79	0.68
	2611	gi|350585339	Sus scrofa	PREDICTED: LOW QUALITY PROTEIN: rho GTPase-activating protein 35-like [Sus scrofa]	4.1	5.3	0.72
	2645	gi|417515889	Sus scrofa	FK506-binding protein 15 [Sus scrofa]	4.06	8.24	0.92
	2715	gi|456753359	Sus scrofa	mevalonate (diphospho) decarboxylase, partial [Sus scrofa]	4.01	5.35	0.73
	2719	gi|350586555	Sus scrofa	PREDICTED: kinesin-like protein KIFC1-like, partial [Sus scrofa]	4	5.7	0.76
	2979	gi|343478257	Sus scrofa	peptidase M20 domain containing 1 [Sus scrofa]	3.19	4.37	0.64
	3048	gi|456752927	Sus scrofa	lectin, galactoside-binding, soluble, 3 binding protein [Sus scrofa]	2.94	6.19	0.79
	3190	gi|83778524	Sus scrofa	beta-tropomyosin [Sus scrofa]	2.55	0.24	-0.61
	3312	gi|350579674	Sus scrofa	PREDICTED: syntaxin-binding protein 1-like [Sus scrofa]	2.25	4.09	0.61
	3487	gi|194038555	Sus scrofa	PREDICTED: ATP-binding cassette sub-family D member 4-like [Sus scrofa]	2.05	4.06	0.61
	3585	gi|262263201	Sus scrofa	squalene epoxidase [Sus scrofa]	2.02	0.25	-0.6
	3622	gi|350592524	Sus scrofa	PREDICTED: rabphilin-3A-like [Sus scrofa]	2.01	4.17	0.62
	3884	gi|1016311	Sus scrofa	cytochrome P450 2C33v3, partial [Sus scrofa]	1.96	4.25	0.63
	4116	gi|158514029	Sus scrofa	RecName: Full=ATP synthase lipid-binding protein, mitochondrial; AltName: Full=ATP synthase proteolipid P1; AltName: Full=ATPase protein 9; AltName: Full=ATPase subunit c; Flags: Precursor	1.45	4.21	0.62
