# Supplementary material for: Proteome Profile of Swine Testicular Cells Infected with Porcine Transmissible Gastroenteritis Coronavirus
Source: PLoS One. 2014 Oct 21;9(10):e110647. doi: 10.1371/journal.pone.0110647 (PMC4204940; doi:10.1371/journal.pone.0110647)
Supplement: Table S4 — GO enrichment analysis of differentially expressed proteins identified at 48 hpi. (XLSX) [file pone.0110647.s004.xlsx]

## Sheet: biological_process
GO enrichment analysis of the differential expressed proteins identified at 48 hpi
GO_ID	GO_name	ncbi-gi	Aspect	the number of target gene candidates in M(m)	the number of all genes that were annotated to a certain GO term(n)	the number of target gene candidates in N(M)	the number of all genes with GO annotation(N)	P-value
GO:0007155	cell adhesion	gi|172072653, gi|194035797, gi|335287916, gi|311273021, gi|6919844, gi|63809, gi|89257972, gi|5921142, gi|87047624, gi|48474224, gi|47523638	biological_process	11	50	158	1591	0.00257055
GO:0050877	neurological system process	gi|311260254, gi|335287916, gi|5921142, gi|47523638, gi|8745552	biological_process	5	19	158	1591	0.00790561
GO:0030198	extracellular matrix organization	gi|194035797, gi|63809, gi|5921142	biological_process	3	10	158	1591	0.0121986
GO:0040011	locomotion	gi|63809, gi|5921142, gi|87047624	biological_process	3	10	158	1591	0.0121986
GO:0034330	cell junction organization	gi|335287916, gi|311273021, gi|63809	biological_process	3	10	158	1591	0.0121986
GO:0007267	cell-cell signaling	gi|311260254, gi|5921142, gi|87047624, gi|47523638, gi|8745552	biological_process	5	24	158	1591	0.0258148
GO:0040007	growth	gi|94471896, gi|194035797, gi|63809, gi|5921142, gi|47523638	biological_process	5	33	158	1591	0.101245
GO:0021700	developmental maturation	gi|5921142	biological_process	1	6	158	1591	0.112595
GO:0030705	cytoskeleton-dependent intracellular transport	gi|5921142	biological_process	1	6	158	1591	0.112595
GO:0044403	symbiosis, encompassing mutualism through parasitism	gi|63809, gi|87047624, gi|7650140	biological_process	3	22	158	1591	0.167634
GO:0048870	cell motility	gi|94471896, gi|194035797, gi|335287916, gi|343478189, gi|63809, gi|87047624	biological_process	6	49	158	1591	0.206917
GO:0006913	nucleocytoplasmic transport	gi|94471896, gi|343098453, gi|63809	biological_process	3	24	158	1591	0.209526
GO:0006461	protein complex assembly	gi|347300398, gi|350587493, gi|335291884, gi|343478189, gi|350583436, gi|63809, gi|158517860, gi|47522770, gi|87047624	biological_process	9	80	158	1591	0.265573
GO:0008219	cell death	gi|194035797, gi|227430407, gi|350584479, gi|335287916, gi|63809, gi|5921142, gi|47522770, gi|87047624, gi|284519712, gi|56748897, gi|8745552	biological_process	11	112	158	1591	0.436103
GO:0008283	cell proliferation	gi|94471896, gi|194035797, gi|347300255, gi|335290056, gi|63809, gi|87047624, gi|47523638	biological_process	7	73	158	1591	0.440805
GO:0000902	cell morphogenesis	gi|311273021, gi|63809, gi|5921142	biological_process	3	37	158	1591	0.509396
GO:0006259	DNA metabolic process	gi|347300398, gi|335291884, gi|350583436, gi|63809, gi|56748897	biological_process	5	58	158	1591	0.523821
GO:0000003	reproduction	gi|94471896, gi|347300255, gi|5921142, gi|47523638	biological_process	4	48	158	1591	0.527022
GO:0051276	chromosome organization	gi|347300398, gi|335291884, gi|350583436, gi|56748897	biological_process	4	48	158	1591	0.527022
GO:0042592	homeostatic process	gi|94471896, gi|311260254, gi|339895859, gi|5921142, gi|87047624, gi|56748897	biological_process	6	69	158	1591	0.537545
GO:0006605	protein targeting	gi|94471896, gi|63809	biological_process	2	29	158	1591	0.561894
GO:0006091	generation of precursor metabolites and energy	gi|85720739, gi|223634702, gi|89257972	biological_process	3	44	158	1591	0.651158
GO:0022607	cellular component assembly	gi|335287916, gi|311273021, gi|63809	biological_process	3	44	158	1591	0.651158
GO:0051301	cell division	gi|63809, gi|89257972	biological_process	2	36	158	1591	0.710674
GO:0030154	cell differentiation	gi|94471896, gi|194035797, gi|227430407, gi|311273021, gi|343478189, gi|63809, gi|5921142, gi|47523638	biological_process	8	105	158	1591	0.734737
GO:0006950	response to stress	gi|335294108, gi|194035797, gi|335287916, gi|311273021, gi|146345485, gi|63809, gi|118403762, gi|47522770, gi|87047624, gi|56748897, gi|47523638, gi|8745552	biological_process	12	156	158	1591	0.798093
GO:0048646	anatomical structure formation involved in morphogenesis	gi|194035797	biological_process	1	31	158	1591	0.830167
GO:0061024	membrane organization	gi|172072653	biological_process	1	35	158	1591	0.877869
GO:0009790	embryo development	gi|194035797, gi|227430407	biological_process	2	49	158	1591	0.880809
GO:0006397	mRNA processing	gi|5921142	biological_process	1	39	158	1591	0.912994
GO:0007049	cell cycle	gi|63809, gi|89257972, gi|5921142	biological_process	3	68	158	1591	0.920318
GO:0048856	anatomical structure development	gi|94471896, gi|194035797, gi|335287916, gi|343478189, gi|347300255, gi|63809, gi|5921142, gi|47523638	biological_process	8	133	158	1591	0.929256
GO:0007010	cytoskeleton organization	gi|350583632, gi|350587493, gi|158517860	biological_process	3	70	158	1591	0.930698
GO:0006457	protein folding	gi|47522770	biological_process	1	45	158	1591	0.948455
GO:0051604	protein maturation	gi|194035797, gi|311273021, gi|5921142, gi|47522770, gi|56748897, gi|47523638	biological_process	6	119	158	1591	0.962833
GO:0005975	carbohydrate metabolic process	gi|85720739, gi|63809, gi|89257972	biological_process	3	84	158	1591	0.975282
GO:0016192	vesicle-mediated transport	gi|172072653, gi|5921142, gi|87047624	biological_process	3	86	158	1591	0.978814
GO:0006520	cellular amino acid metabolic process	gi|194036682	biological_process	1	55	158	1591	0.979141
GO:0002376	immune system process	gi|63809, gi|87047624	biological_process	2	72	158	1591	0.980565
GO:0055085	transmembrane transport	gi|311260254, gi|8745552	biological_process	2	72	158	1591	0.980565
GO:0006412	translation	gi|158514030, gi|350590315, gi|187606917, gi|5921142	biological_process	4	108	158	1591	0.98802
GO:0009056	catabolic process	gi|85720739, gi|194034201, gi|63809, gi|47522770, gi|47523638	biological_process	5	123	158	1591	0.988666
GO:0006629	lipid metabolic process	gi|194035797, gi|339895859, gi|63809	biological_process	3	94	158	1591	0.988739
GO:0007165	signal transduction	gi|94471896, gi|311260254, gi|194035797, gi|227430407, gi|335287916, gi|63809, gi|5921142, gi|47522770, gi|87047624, gi|75064988, gi|47523638, gi|47522640	biological_process	12	219	158	1591	0.991182
GO:0006464	cellular protein modification process	gi|194035797, gi|335287916, gi|311273021, gi|63809, gi|89257972, gi|5921142, gi|47522770, gi|87047624, gi|47523704	biological_process	9	198	158	1591	0.997261
GO:0034655	nucleobase-containing compound catabolic process	gi|335294108, gi|343478189, gi|343098453	biological_process	3	115	158	1591	0.998062
GO:0006810	transport	gi|311260254, gi|339895859, gi|63809, gi|87047624, gi|47523638, gi|8745552	biological_process	6	196	158	1591	0.999891
GO:0044281	small molecule metabolic process	gi|335294108, gi|343478189, gi|343098453, gi|63809	biological_process	4	218	158	1591	0.999999
GO:0034641	cellular nitrogen compound metabolic process	gi|94471896, gi|194035797, gi|63809, gi|47522770, gi|87047624	biological_process	5	253	158	1591	1
GO:0009058	biosynthetic process	gi|94471896, gi|194035797, gi|63809, gi|47522770, gi|87047624, gi|75056555	biological_process	6	281	158	1591	1

## Sheet: cellular_component
GO_ID	GO_name	ncbi-gi	Aspect	the number of target gene candidates in M(m)	the number of all genes that were annotated to a certain GO term(n)	the number of target gene candidates in N(M)	the number of all genes with GO annotation(N)	P-value
GO:0005576	extracellular region	gi|172072653, gi|194035797, gi|311273021, gi|335290056, gi|339895859, gi|6919844, gi|146345485, gi|63809, gi|47522770, gi|87047624, gi|76781337, gi|75056555, gi|75064988, gi|47523638	cellular_component	14	54	158	1591	0.000129434
GO:0005578	proteinaceous extracellular matrix	gi|311273021, gi|6919844, gi|63809, gi|76781337	cellular_component	4	7	158	1591	0.000161963
GO:0005615	extracellular space	gi|172072653, gi|311273021, gi|63809, gi|47522770, gi|87047624, gi|75056555, gi|47523638	cellular_component	7	34	158	1591	0.0151612
GO:0005694	chromosome	gi|347300398, gi|335291884, gi|350583436	cellular_component	3	30	158	1591	0.347389
GO:0000228	nuclear chromosome	gi|347300398	cellular_component	1	22	158	1591	0.658847
GO:0005815	microtubule organizing center	gi|350587493, gi|335290056	cellular_component	2	36	158	1591	0.710674
GO:0005886	plasma membrane	gi|172072653, gi|239504564, gi|94471896, gi|311260254, gi|227430407, gi|335287916, gi|311273021, gi|343478189, gi|75056555, gi|48474224, gi|47523638, gi|47522640, gi|8745552	cellular_component	13	162	158	1591	0.758866
GO:0005623	cell	gi|227430407, gi|335287916, gi|63809, gi|89257972, gi|5921142, gi|75064988	cellular_component	6	93	158	1591	0.835884
GO:0016023	cytoplasmic membrane-bounded vesicle	gi|47522770, gi|75056555, gi|47523638	cellular_component	3	60	158	1591	0.863831
GO:0043226	organelle	gi|172072653, gi|227430407, gi|311273021, gi|343098453, gi|47522770, gi|75056555	cellular_component	6	98	158	1591	0.873424
GO:0005654	nucleoplasm	gi|311260254, gi|343098453, gi|89257972	cellular_component	3	63	158	1591	0.888127
GO:0005764	lysosome	gi|47522698	cellular_component	1	41	158	1591	0.926791
GO:0005840	ribosome	gi|158514030, gi|56384247, gi|187606917	cellular_component	3	70	158	1591	0.930698
GO:0005768	endosome	gi|75056555	cellular_component	1	47	158	1591	0.956858
GO:0005730	nucleolus	gi|311260254, gi|89257972	cellular_component	2	63	158	1591	0.959308
GO:0005794	Golgi apparatus	gi|335302969, gi|5921142, gi|75056555	cellular_component	3	84	158	1591	0.975282
GO:0005856	cytoskeleton	gi|350587493, gi|227430407, gi|343478189, gi|158517860	cellular_component	4	106	158	1591	0.986068
GO:0005829	cytosol	gi|85720739, gi|47522770, gi|47523638	cellular_component	3	101	158	1591	0.993641
GO:0005783	endoplasmic reticulum	gi|311260254, gi|47522770	cellular_component	2	92	158	1591	0.996601
GO:0043234	protein complex	gi|85720739, gi|347300398, gi|350587493, gi|227430407, gi|335287916, gi|311273021, gi|194034201, gi|335291884, gi|343478189, gi|350583436, gi|343098453, gi|89257972, gi|8745552	cellular_component	13	341	158	1591	0.999997
GO:0005622	intracellular	gi|158514030, gi|56384247, gi|194034201, gi|343098453, gi|187606917, gi|47522770	cellular_component	6	257	158	1591	1
GO:0005634	nucleus	gi|94471896, gi|347300398, gi|350579773, gi|311260254, gi|194034201, gi|335291884, gi|350583436, gi|346644828, gi|347300255, gi|343098453, gi|63809, gi|89257972, gi|47522770	cellular_component	13	371	158	1591	1
GO:0005739	mitochondrion	gi|350584479, gi|223634702, gi|47522770, gi|8745552	cellular_component	4	267	158	1591	1
GO:0005737	cytoplasm	gi|94471896, gi|311260254, gi|311259199, gi|227430407, gi|311273021, gi|194034201, gi|343478189, gi|347300255, gi|63809, gi|158517860, gi|89257972, gi|5921142, gi|47522770, gi|87047624, gi|56748897, gi|4579751	cellular_component	16	496	158	1591	1

## Sheet: molecular_function
GO_ID	GO_name	ncbi-gi	Aspect	the number of target gene candidates in M(m)	the number of all genes that were annotated to a certain GO term(n)	the number of target gene candidates in N(M)	the number of all genes with GO annotation(N)	P-value
GO:0004871	signal transducer activity	gi|94471896, gi|311260254, gi|75064988, gi|47522640	molecular_function	4	35	158	1591	0.263134
GO:0005198	structural molecule activity	gi|239504564, gi|227430407, gi|343478189, gi|7650140	molecular_function	4	37	158	1591	0.303266
GO:0008233	peptidase activity	gi|194036682, gi|194034201, gi|146345485, gi|47522698, gi|76781337, gi|284519712, gi|7650140	molecular_function	7	66	158	1591	0.32974
GO:0003729	mRNA binding	gi|311259199	molecular_function	1	14	158	1591	0.412286
GO:0008135	translation factor activity, nucleic acid binding	gi|350590315	molecular_function	1	18	158	1591	0.547026
GO:0030234	enzyme regulator activity	gi|311273021, gi|5921142, gi|87047624, gi|47523638	molecular_function	4	51	158	1591	0.583362
GO:0001071	nucleic acid binding transcription factor activity	gi|94471896	molecular_function	1	23	158	1591	0.683123
GO:0008134	transcription factor binding	gi|94471896	molecular_function	1	24	158	1591	0.705977
GO:0016791	phosphatase activity	gi|89257972	molecular_function	1	26	158	1591	0.747591
GO:0016829	lyase activity	gi|85720739	molecular_function	1	26	158	1591	0.747591
GO:0008289	lipid binding	gi|172072653, gi|311260254	molecular_function	2	41	158	1591	0.791071
GO:0003677	DNA binding	gi|94471896, gi|347300398, gi|335291884, gi|350583436, gi|5921142	molecular_function	5	83	158	1591	0.850938
GO:0008092	cytoskeletal protein binding	gi|350583632, gi|158517860, gi|75064988	molecular_function	3	60	158	1591	0.863831
GO:0003924	GTPase activity	gi|343478189	molecular_function	1	35	158	1591	0.877869
GO:0016746	transferase activity, transferring acyl groups	gi|223634702	molecular_function	1	36	158	1591	0.887704
GO:0022857	transmembrane transporter activity	gi|311260254, gi|8745552	molecular_function	2	54	158	1591	0.917822
GO:0016874	ligase activity	gi|223634702	molecular_function	1	47	158	1591	0.956858
GO:0003735	structural constituent of ribosome	gi|158514030, gi|187606917	molecular_function	2	63	158	1591	0.959308
GO:0016301	kinase activity	gi|87047624, gi|47523704	molecular_function	2	66	158	1591	0.968075
GO:0019899	enzyme binding	gi|94471896, gi|47522770	molecular_function	2	80	158	1591	0.990177
GO:0003723	RNA binding	gi|335297826, gi|347300255	molecular_function	2	96	158	1591	0.997635
GO:0016491	oxidoreductase activity	gi|118403762, gi|94962086, gi|1016311	molecular_function	3	139	158	1591	0.999776
GO:0043167	ion binding	gi|85720739, gi|172072653, gi|94471896, gi|311260254, gi|194040962, gi|343478189, gi|223634702, gi|89257972, gi|5921142, gi|118403762, gi|1016311, gi|76781337, gi|56748897, gi|47523704, gi|47523638, gi|47522640, gi|7650140	molecular_function	17	494	158	1591	1
