# Supplementary material for: Proteome Profile of Swine Testicular Cells Infected with Porcine Transmissible Gastroenteritis Coronavirus
Source: PLoS One. 2014 Oct 21;9(10):e110647. doi: 10.1371/journal.pone.0110647 (PMC4204940; doi:10.1371/journal.pone.0110647)
Supplement: Table S5 — GO enrichment analysis of differentially expressed proteins identified at 64 hpi. (XLSX) [file pone.0110647.s005.xlsx]

## Sheet: biological_process
					GO enrichment analysis of differential expressed proteins identified at 64 hpi
GO_ID	GO_name	ncbi-gi	Aspect	the number of target gene candidates in M(m)	the number of all genes that were annotated to a certain GO term(n)	the number of target gene candidates in N(M)	the number of all genes with GO annotation(N)	P-value
GO:0006950	response to stress	gi|872313, gi|346986428, gi|335294108, gi|347300323, gi|347300176, gi|194035797, gi|335287916, gi|311273021, gi|311248177, gi|359811347, gi|350590224, gi|6016267, gi|146345485, gi|63809, gi|47523046, gi|387912908, gi|118403762, gi|47522770, gi|6226834, gi|87047624, gi|56748897, gi|47523638, gi|75049861, gi|9957597, gi|8745552, gi|8347147, gi|75074817	biological_process	27	156	158	1591	0.000818472
GO:0030198	extracellular matrix organization	gi|148230268, gi|194035797, gi|63809, gi|5921142	biological_process	4	10	158	1591	0.0015139
GO:0040011	locomotion	gi|63809, gi|5921142, gi|87047624, gi|75049861	biological_process	4	10	158	1591	0.0015139
GO:0007155	cell adhesion	gi|172072653, gi|311259265, gi|194035797, gi|335287916, gi|311273021, gi|63809, gi|387912908, gi|5921142, gi|47522704, gi|87047624, gi|47523638	biological_process	11	50	158	1591	0.00257055
GO:0006091	generation of precursor metabolites and energy	gi|85720739, gi|262263205, gi|335292262, gi|223634702, gi|473575, gi|2506849, gi|47523720, gi|21264506, gi|89573851, gi|7939586	biological_process	10	44	158	1591	0.00274401
GO:0048870	cell motility	gi|872313, gi|311259265, gi|194035797, gi|335287916, gi|343478189, gi|63809, gi|387912908, gi|87047624, gi|75049861, gi|9957597	biological_process	10	49	158	1591	0.00670488
GO:0034330	cell junction organization	gi|335287916, gi|311273021, gi|63809	biological_process	3	10	158	1591	0.0121986
GO:0021700	developmental maturation	gi|335294978, gi|5921142	biological_process	2	6	158	1591	0.015345
GO:0007267	cell-cell signaling	gi|347300243, gi|5921142, gi|87047624, gi|47523638, gi|8745552	biological_process	5	24	158	1591	0.0258148
GO:0050877	neurological system process	gi|335287916, gi|5921142, gi|47523638, gi|8745552	biological_process	4	19	158	1591	0.0333707
GO:0040007	growth	gi|335279173, gi|194035797, gi|63809, gi|5921142, gi|47523638, gi|75049861	biological_process	6	33	158	1591	0.0386981
GO:0002376	immune system process	gi|872313, gi|346986428, gi|347300323, gi|311248177, gi|63809, gi|387912908, gi|6226834, gi|87047624, gi|75049861, gi|9957597, gi|8347147	biological_process	11	72	158	1591	0.0466998
GO:0006461	protein complex assembly	gi|350587493, gi|335291884, gi|343478189, gi|350583436, gi|63809, gi|158517860, gi|57527982, gi|387912908, gi|47522770, gi|87047624, gi|72535198, gi|75052621	biological_process	12	80	158	1591	0.0469354
GO:0043473	pigmentation	gi|335294978	biological_process	1	4	158	1591	0.051416
GO:0044403	symbiosis, encompassing mutualism through parasitism	gi|63809, gi|51702768, gi|6226834, gi|87047624	biological_process	4	22	158	1591	0.0593163
GO:0000902	cell morphogenesis	gi|872313, gi|311259265, gi|311273021, gi|63809, gi|387912908, gi|5921142	biological_process	6	37	158	1591	0.0666839
GO:0006457	protein folding	gi|346986428, gi|346716275, gi|359811347, gi|6016267, gi|387912908, gi|51702768, gi|47522770	biological_process	7	45	158	1591	0.0704378
GO:0006520	cellular amino acid metabolic process	gi|211578396, gi|194036682, gi|311265307, gi|335302040, gi|347300243, gi|47522630, gi|584724, gi|7939586	biological_process	8	55	158	1591	0.087571
GO:0048856	anatomical structure development	gi|148230268, gi|872313, gi|346986428, gi|335279173, gi|347300323, gi|311259265, gi|194035797, gi|335287916, gi|343478189, gi|347300255, gi|335294978, gi|63809, gi|47523046, gi|387912908, gi|5921142, gi|47523638, gi|8347147	biological_process	17	133	158	1591	0.100006
GO:0030705	cytoskeleton-dependent intracellular transport	gi|5921142	biological_process	1	6	158	1591	0.112595
GO:0008219	cell death	gi|154147577, gi|872313, gi|347300323, gi|347300176, gi|194035797, gi|227430407, gi|335287916, gi|63809, gi|5921142, gi|47522770, gi|87047624, gi|284519712, gi|56748897, gi|8745552	biological_process	14	112	158	1591	0.13534
GO:0007568	aging	gi|387912908	biological_process	1	7	158	1591	0.147667
GO:0009056	catabolic process	gi|85720739, gi|262263205, gi|346986428, gi|347300323, gi|194034201, gi|311248177, gi|473575, gi|7404364, gi|63809, gi|47523720, gi|47522770, gi|47522610, gi|47523638, gi|7939586, gi|75074817	biological_process	15	123	158	1591	0.151282
GO:0055085	transmembrane transport	gi|158514029, gi|148234138, gi|164664468, gi|311257294, gi|297591975, gi|87047636, gi|21636588, gi|148887343, gi|8745552	biological_process	9	72	158	1591	0.169693
GO:0008283	cell proliferation	gi|347300323, gi|311259265, gi|194035797, gi|347300255, gi|335290056, gi|63809, gi|387912908, gi|87047624, gi|47523638	biological_process	9	73	158	1591	0.180652
GO:0006913	nucleocytoplasmic transport	gi|343098453, gi|63809, gi|387912908	biological_process	3	24	158	1591	0.209526
GO:0030154	cell differentiation	gi|872313, gi|347300323, gi|311259265, gi|194035797, gi|227430407, gi|311273021, gi|343478189, gi|63809, gi|387912908, gi|5921142, gi|47523638, gi|8347147	biological_process	12	105	158	1591	0.235769
GO:0022607	cellular component assembly	gi|211578396, gi|311259265, gi|335287916, gi|311273021, gi|63809	biological_process	5	44	158	1591	0.267301
GO:0044281	small molecule metabolic process	gi|158514029, gi|164664468, gi|156720190, gi|150251019, gi|210050415, gi|264681460, gi|335294108, gi|347300243, gi|311245810, gi|343478189, gi|343098453, gi|2506849, gi|7404364, gi|47522630, gi|63809, gi|297591975, gi|329744622, gi|47522610, gi|6226834, gi|87047636, gi|21636588, gi|47522814, gi|148887343	biological_process	23	218	158	1591	0.319258
GO:0000003	reproduction	gi|347300323, gi|347300255, gi|387912908, gi|5921142, gi|47523638	biological_process	5	48	158	1591	0.339895
GO:0006259	DNA metabolic process	gi|335291884, gi|350583436, gi|63809, gi|387912908, gi|72535198, gi|56748897	biological_process	6	58	158	1591	0.351898
GO:0009058	biosynthetic process	gi|158514029, gi|164664468, gi|56392985, gi|872313, gi|211578396, gi|330417958, gi|297591959, gi|264681460, gi|262263205, gi|347300323, gi|311265307, gi|335302040, gi|194035797, gi|346644866, gi|353468887, gi|6016267, gi|47522630, gi|63809, gi|47523720, gi|387912908, gi|297591975, gi|47522770, gi|6226834, gi|87047636, gi|87047624, gi|75056555, gi|75052621, gi|21636588, gi|148887343	biological_process	29	281	158	1591	0.356831
GO:0048646	anatomical structure formation involved in morphogenesis	gi|872313, gi|194035797, gi|47523720	biological_process	3	31	158	1591	0.371055
GO:0007010	cytoskeleton organization	gi|872313, gi|350583632, gi|311259265, gi|350587493, gi|158517860, gi|57527982, gi|387912908	biological_process	7	70	158	1591	0.393003
GO:0005975	carbohydrate metabolic process	gi|56392985, gi|85720739, gi|330417958, gi|262263205, gi|473575, gi|2506849, gi|63809, gi|47523720	biological_process	8	84	158	1591	0.458436
GO:0007005	mitochondrion organization	gi|347300323, gi|346644866, gi|75052621	biological_process	3	35	158	1591	0.464439
GO:0006790	sulfur compound metabolic process	gi|211578396	biological_process	1	16	158	1591	0.482321
GO:0016192	vesicle-mediated transport	gi|172072653, gi|872313, gi|335294978, gi|387912908, gi|5921142, gi|329744622, gi|87047624, gi|75049861	biological_process	8	86	158	1591	0.488091
GO:0051276	chromosome organization	gi|335291884, gi|350583436, gi|72535198, gi|56748897	biological_process	4	48	158	1591	0.527022
GO:0009790	embryo development	gi|262263205, gi|194035797, gi|227430407, gi|350590224	biological_process	4	49	158	1591	0.546178
GO:0006629	lipid metabolic process	gi|297591959, gi|264681460, gi|194035797, gi|7404364, gi|63809, gi|47523046, gi|329744622, gi|75074817	biological_process	8	94	158	1591	0.601513
GO:0061024	membrane organization	gi|172072653, gi|346644866	biological_process	2	35	158	1591	0.692044
GO:0042592	homeostatic process	gi|335279173, gi|350590224, gi|5921142, gi|87047624, gi|56748897	biological_process	5	69	158	1591	0.698359
GO:0051301	cell division	gi|63809, gi|387912908	biological_process	2	36	158	1591	0.710674
GO:0006397	mRNA processing	gi|5921142, gi|116175255	biological_process	2	39	158	1591	0.761397
GO:0051604	protein maturation	gi|346986428, gi|347300323, gi|194035797, gi|311273021, gi|5921142, gi|47522770, gi|56748897, gi|52346216, gi|47523638	biological_process	9	119	158	1591	0.764742
GO:0051186	cofactor metabolic process	gi|7939586	biological_process	1	28	158	1591	0.784079
GO:0034641	cellular nitrogen compound metabolic process	gi|158514029, gi|164664468, gi|150251019, gi|347300323, gi|194035797, gi|346716275, gi|311245810, gi|346644866, gi|353468887, gi|6016267, gi|63809, gi|387912908, gi|297591975, gi|116175255, gi|47522770, gi|6226834, gi|87047636, gi|87047624, gi|75052621, gi|21636588, gi|148887343	biological_process	21	253	158	1591	0.795168
GO:0006605	protein targeting	gi|63809	biological_process	1	29	158	1591	0.800537
GO:0006810	transport	gi|158514029, gi|302372516, gi|347300243, gi|335294978, gi|47522630, gi|63809, gi|47523046, gi|297591975, gi|329744622, gi|87047636, gi|87047624, gi|47523638, gi|148887343, gi|8745552, gi|8347147	biological_process	15	196	158	1591	0.844406
GO:0007165	signal transduction	gi|872313, gi|346986428, gi|194035797, gi|227430407, gi|335287916, gi|353468887, gi|350590224, gi|63809, gi|387912908, gi|5921142, gi|47522770, gi|87047624, gi|75064988, gi|47523638, gi|47522640, gi|9957597, gi|8347147	biological_process	17	219	158	1591	0.849965
GO:0007049	cell cycle	gi|63809, gi|387912908, gi|5921142	biological_process	3	68	158	1591	0.920318
GO:0034655	nucleobase-containing compound catabolic process	gi|156720190, gi|210050415, gi|335294108, gi|343478189, gi|343098453, gi|148887343	biological_process	6	115	158	1591	0.952334
GO:0006464	cellular protein modification process	gi|211578396, gi|194035797, gi|335287916, gi|311273021, gi|2506849, gi|63809, gi|51702768, gi|5921142, gi|47522770, gi|87047624, gi|47523704	biological_process	11	198	158	1591	0.985388
GO:0006412	translation	gi|5921142	biological_process	1	108	158	1591	0.999887

## Sheet: cellular_component
GO_ID	GO_name	ncbi-gi	Aspect	the number of target gene candidates in M(m)	the number of all genes that were annotated to a certain GO term(n)	the number of target gene candidates in N(M)	the number of all genes with GO annotation(N)	P-value
GO:0005615	extracellular space	gi|172072653, gi|872313, gi|311259265, gi|311273021, gi|63809, gi|47523720, gi|387912908, gi|329744622, gi|47522770, gi|87047624, gi|75056555, gi|47523638, gi|75049861	cellular_component	13	34	158	1591	1.24157e-06
GO:0005578	proteinaceous extracellular matrix	gi|148230268, gi|335279173, gi|311273021, gi|63809, gi|76781337	cellular_component	5	7	158	1591	5.65132e-06
GO:0005576	extracellular region	gi|172072653, gi|872313, gi|194035797, gi|311273021, gi|335290056, gi|146345485, gi|63809, gi|47523720, gi|51702768, gi|47522770, gi|6226834, gi|87047624, gi|76781337, gi|75056555, gi|75064988, gi|47523638	cellular_component	16	54	158	1591	6.98498e-06
GO:0005739	mitochondrion	gi|158514029, gi|148234138, gi|148230268, gi|164664468, gi|150251019, gi|211578396, gi|330417958, gi|297591959, gi|311266259, gi|335292262, gi|311257294, gi|346986428, gi|347800693, gi|347300323, gi|335302040, gi|347300243, gi|346986361, gi|311245810, gi|346644866, gi|335285084, gi|223634702, gi|2506849, gi|7404364, gi|47522630, gi|47523046, gi|21264506, gi|6093657, gi|297591975, gi|89573851, gi|…	cellular_component	37	267	158	1591	0.00864637
GO:0005811	lipid particle	gi|8347147	cellular_component	1	5	158	1591	0.0801785
GO:0005886	plasma membrane	gi|172072653, gi|239504564, gi|311259265, gi|227430407, gi|335287916, gi|311273021, gi|343478189, gi|6016267, gi|47522630, gi|28948618, gi|57527982, gi|387912908, gi|297591975, gi|329744622, gi|75056555, gi|47523638, gi|47522640, gi|9957597, gi|8745552	cellular_component	19	162	158	1591	0.171086
GO:0005623	cell	gi|227430407, gi|335287916, gi|63809, gi|28948618, gi|57527982, gi|5921142, gi|329744622, gi|75064988, gi|52346216, gi|9957597	cellular_component	10	93	158	1591	0.313828
GO:0005694	chromosome	gi|335291884, gi|350583436, gi|72535198	cellular_component	3	30	158	1591	0.347389
GO:0005929	cilium	gi|28948618	cellular_component	1	13	158	1591	0.375564
GO:0043226	organelle	gi|172072653, gi|347300207, gi|227430407, gi|311273021, gi|343098453, gi|47522770, gi|6226834, gi|75056555, gi|7939586, gi|75074817	cellular_component	10	98	158	1591	0.380003
GO:0016023	cytoplasmic membrane-bounded vesicle	gi|335294978, gi|6016267, gi|47522770, gi|75056555, gi|47523638, gi|75074817	cellular_component	6	60	158	1591	0.38605
GO:0005764	lysosome	gi|329744622, gi|47522698, gi|75074817	cellular_component	3	41	158	1591	0.593767
GO:0005768	endosome	gi|347300323, gi|329744622, gi|75056555	cellular_component	3	47	158	1591	0.70296
GO:0005815	microtubule organizing center	gi|350587493, gi|335290056	cellular_component	2	36	158	1591	0.710674
GO:0005783	endoplasmic reticulum	gi|350590224, gi|335294978, gi|47523046, gi|387912908, gi|47522770, gi|6226834, gi|8347147	cellular_component	7	92	158	1591	0.711749
GO:0005856	cytoskeleton	gi|347300207, gi|350587493, gi|227430407, gi|343478189, gi|158517860, gi|57527982, gi|1927, gi|9957597	cellular_component	8	106	158	1591	0.745239
GO:0005794	Golgi apparatus	gi|347300207, gi|335294978, gi|47523046, gi|5921142, gi|329744622, gi|75056555	cellular_component	6	84	158	1591	0.74726
GO:0005829	cytosol	gi|85720739, gi|211578396, gi|347300323, gi|387912908, gi|51702768, gi|47522770, gi|47523638	cellular_component	7	101	158	1591	0.805273
GO:0043234	protein complex	gi|158514029, gi|164664468, gi|85720739, gi|346986428, gi|335279173, gi|347300323, gi|350587493, gi|227430407, gi|335287916, gi|311273021, gi|194034201, gi|335291884, gi|343478189, gi|350583436, gi|311248177, gi|335294978, gi|343098453, gi|387912908, gi|297591975, gi|89573851, gi|87047636, gi|72535198, gi|21636588, gi|47522814, gi|148887343, gi|8745552, gi|7939586	cellular_component	27	341	158	1591	0.905313
GO:0005737	cytoplasm	gi|148230268, gi|297591959, gi|347300207, gi|346986428, gi|347300323, gi|335302040, gi|346716275, gi|227430407, gi|346644866, gi|311273021, gi|194034201, gi|343478189, gi|311248177, gi|353468887, gi|359811347, gi|347300255, gi|335294978, gi|6016267, gi|473575, gi|7404364, gi|63809, gi|47523720, gi|47522644, gi|28948618, gi|158517860, gi|57527982, gi|387912908, gi|584724, gi|1927, gi|51702768, gi|…	cellular_component	39	496	158	1591	0.963113
GO:0005654	nucleoplasm	gi|343098453	cellular_component	1	63	158	1591	0.990118
GO:0005634	nucleus	gi|148230268, gi|211578396, gi|297591959, gi|346986428, gi|311259265, gi|346716275, gi|346644866, gi|194034201, gi|335291884, gi|350583436, gi|311248177, gi|353468887, gi|347300255, gi|343098453, gi|7404364, gi|63809, gi|28948618, gi|387912908, gi|51702768, gi|116175255, gi|47522770, gi|6226834, gi|72535198, gi|7939586	cellular_component	24	371	158	1591	0.994353
GO:0005622	intracellular	gi|158514029, gi|154147577, gi|346986428, gi|194034201, gi|311248177, gi|343098453, gi|387912908, gi|297591975, gi|47522770, gi|6226834, gi|21636588, gi|148887343, gi|7939586	cellular_component	13	257	158	1591	0.998224

## Sheet: molecular_function
GO_ID	GO_name	ncbi-gi	Aspect	the number of target gene candidates in M(m)	the number of all genes that were annotated to a certain GO term(n)	the number of target gene candidates in N(M)	the number of all genes with GO annotation(N)	P-value
GO:0051082	unfolded protein binding	gi|346986428, gi|346716275, gi|6016267, gi|387912908	molecular_function	4	18	158	1591	0.0266694
GO:0022857	transmembrane transporter activity	gi|158514029, gi|148234138, gi|164664468, gi|311257294, gi|297591975, gi|87047636, gi|21636588, gi|148887343, gi|8745552	molecular_function	9	54	158	1591	0.0355341
GO:0030234	enzyme regulator activity	gi|347300323, gi|311273021, gi|6016267, gi|28948618, gi|5921142, gi|87047624, gi|52346216, gi|47523638	molecular_function	8	51	158	1591	0.0589658
GO:0016491	oxidoreductase activity	gi|148234138, gi|335292262, gi|311257294, gi|347800693, gi|347300323, gi|311265307, gi|335302040, gi|347300176, gi|347300243, gi|346986361, gi|335294002, gi|311276332, gi|473575, gi|2506849, gi|7404364, gi|89573851, gi|118403762, gi|75074817	molecular_function	18	139	158	1591	0.0854693
GO:0008289	lipid binding	gi|158514029, gi|172072653, gi|302372516, gi|311248177, gi|47523046, gi|28948618	molecular_function	6	41	158	1591	0.1044
GO:0008233	peptidase activity	gi|194036682, gi|194034201, gi|311248177, gi|146345485, gi|47522644, gi|584724, gi|47522698, gi|76781337, gi|284519712	molecular_function	9	66	158	1591	0.111324
GO:0001071	nucleic acid binding transcription factor activity	gi|346644866, gi|353468887, gi|75052621	molecular_function	3	23	158	1591	0.188199
GO:0016765	other than methyl	gi|47523158	molecular_function	1	9	158	1591	0.222556
GO:0016779	nucleotidyltransferase activity	gi|6226834	molecular_function	1	10	158	1591	0.261093
GO:0016746	transferase activity, transferring acyl groups	gi|223634702, gi|47522814, gi|7939586, gi|6165556	molecular_function	4	36	158	1591	0.283057
GO:0005198	structural molecule activity	gi|239504564, gi|227430407, gi|346644866, gi|343478189	molecular_function	4	37	158	1591	0.303266
GO:0016887	ATPase activity	gi|164664468, gi|297591975, gi|87047636, gi|21636588, gi|148887343	molecular_function	5	48	158	1591	0.339895
GO:0004386	helicase activity	gi|154147577, gi|9957597	molecular_function	2	22	158	1591	0.375809
GO:0003729	mRNA binding	gi|387912908	molecular_function	1	14	158	1591	0.412286
GO:0016810	but not peptide	gi|584724	molecular_function	1	14	158	1591	0.412286
GO:0004871	signal transducer activity	gi|353468887, gi|75064988, gi|47522640	molecular_function	3	35	158	1591	0.464439
GO:0003924	GTPase activity	gi|156720190, gi|210050415, gi|343478189	molecular_function	3	35	158	1591	0.464439
GO:0016829	lyase activity	gi|85720739, gi|330417958	molecular_function	2	26	158	1591	0.485767
GO:0016853	isomerase activity	gi|262263205, gi|47523720, gi|51702768	molecular_function	3	36	158	1591	0.487112
GO:0016301	kinase activity	gi|150251019, gi|330417958, gi|335302040, gi|311245810, gi|87047624, gi|47523704	molecular_function	6	66	158	1591	0.48814
GO:0016874	ligase activity	gi|311266259, gi|223634702, gi|21264506, gi|6093657	molecular_function	4	47	158	1591	0.507529
GO:0008092	cytoskeletal protein binding	gi|350583632, gi|158517860, gi|57527982, gi|1927, gi|75064988	molecular_function	5	60	158	1591	0.55861
GO:0003677	DNA binding	gi|154147577, gi|335291884, gi|350583436, gi|353468887, gi|5921142, gi|72535198, gi|75052621	molecular_function	7	83	158	1591	0.593575
GO:0043167	ion binding	gi|154147577, gi|156720190, gi|85720739, gi|150251019, gi|172072653, gi|210050415, gi|211578396, gi|330417958, gi|347300207, gi|311266259, gi|335292262, gi|311257294, gi|346986428, gi|346644882, gi|346986361, gi|311245810, gi|194040962, gi|194041339, gi|343478189, gi|353468887, gi|359811347, gi|350590224, gi|6016267, gi|223634702, gi|7404364, gi|47522630, gi|47523046, gi|28948618, gi|387912908, g…	molecular_function	45	494	158	1591	0.738625
GO:0016757	transferase activity, transferring glycosyl groups	gi|56392985	molecular_function	1	27	158	1591	0.766449
GO:0019899	enzyme binding	gi|335294283, gi|347300323, gi|346644866, gi|387912908, gi|47522770	molecular_function	5	80	158	1591	0.824819
GO:0003723	RNA binding	gi|346986428, gi|347300255, gi|116175255, gi|6226834, gi|9957597	molecular_function	5	96	158	1591	0.930084
