# Supplementary material for: Proteome Profile of Swine Testicular Cells Infected with Porcine Transmissible Gastroenteritis Coronavirus
Source: PLoS One. 2014 Oct 21;9(10):e110647. doi: 10.1371/journal.pone.0110647 (PMC4204940; doi:10.1371/journal.pone.0110647)
Supplement: Table S6 — GO enrichment of all the differentially expressed proteins. (XLSX) [file pone.0110647.s006.xlsx]

## Sheet: biological_process
GO enrichment of the total differential expressed proteins
GO_ID	GO_name	Aspect	ncbi-gis	the number of target gene candidates in M(m)	the number of all genes that were annotated to a certain GO term(n)	the number of target gene candidates in N(M)	he number of all genes with GO annotation(N)	P-value
GO:0007155	cell adhesion	biological_process	gi|172072653, gi|311259265, gi|194035797, gi|335287916, gi|311273021, gi|6919844, gi|63809, gi|387912908, gi|89257972, gi|5921142, gi|47522704, gi|87047624, gi|48474224, gi|47523638	14	50	158	1591	4.81307e-05
GO:0006950	response to stress	biological_process	gi|224593280, gi|872313, gi|346986428, gi|335294108, gi|347300323, gi|347300176, gi|194035797, gi|335287916, gi|311273021, gi|311248177, gi|359811347, gi|350590224, gi|6016267, gi|146345485, gi|63809, gi|47523046, gi|387912908, gi|118403762, gi|47522770, gi|6226834, gi|87047624, gi|56748897, gi|75063982, gi|47523638, gi|75049861, gi|9957597, gi|8745552, gi|8347147, gi|75074817	29	156	158	1591	0.000140918
GO:0006091	generation of precursor metabolites and energy	biological_process	gi|85720739, gi|262263205, gi|335292262, gi|223634702, gi|473575, gi|2506849, gi|47523720, gi|21264506, gi|89257972, gi|89573851, gi|7939586	11	44	158	1591	0.000760874
GO:0051604	protein maturation	biological_process	gi|346716298, gi|346986428, gi|194036682, gi|347300323, gi|194035797, gi|311273021, gi|194034201, gi|311248177, gi|146345485, gi|47522644, gi|584724, gi|5921142, gi|47522698, gi|47522770, gi|76781337, gi|284519712, gi|56417363, gi|56748897, gi|75063982, gi|52346216, gi|47523638, gi|7650140	22	119	158	1591	0.000877436
GO:0030198	extracellular matrix organization	biological_process	gi|148230268, gi|194035797, gi|63809, gi|5921142	4	10	158	1591	0.0015139
GO:0040011	locomotion	biological_process	gi|63809, gi|5921142, gi|87047624, gi|75049861	4	10	158	1591	0.0015139
GO:0048870	cell motility	biological_process	gi|872313, gi|94471896, gi|311259265, gi|194035797, gi|335287916, gi|343478189, gi|63809, gi|387912908, gi|87047624, gi|75049861, gi|9957597	11	49	158	1591	0.00213489
GO:0007267	cell-cell signaling	biological_process	gi|311260254, gi|347300243, gi|5921142, gi|87047624, gi|47523638, gi|8745552	6	24	158	1591	0.00672691
GO:0050877	neurological system process	biological_process	gi|311260254, gi|335287916, gi|5921142, gi|47523638, gi|8745552	5	19	158	1591	0.00790561
GO:0006461	protein complex assembly	biological_process	gi|347300398, gi|350587493, gi|335291884, gi|343478189, gi|350583436, gi|63809, gi|158517860, gi|57527982, gi|387912908, gi|47522770, gi|87047624, gi|72535198, gi|75052621, gi|75063982	14	80	158	1591	0.00973425
GO:0034330	cell junction organization	biological_process	gi|335287916, gi|311273021, gi|63809	3	10	158	1591	0.0121986
GO:0040007	growth	biological_process	gi|94471896, gi|335279173, gi|194035797, gi|63809, gi|5921142, gi|47523638, gi|75049861	7	33	158	1591	0.0126352
GO:0021700	developmental maturation	biological_process	gi|335294978, gi|5921142	2	6	158	1591	0.015345
GO:0044403	symbiosis, encompassing mutualism through parasitism	biological_process	gi|63809, gi|51702768, gi|6226834, gi|87047624, gi|7650140	5	22	158	1591	0.0169074
GO:0002376	immune system process	biological_process	gi|872313, gi|346986428, gi|347300323, gi|311248177, gi|83415439, gi|63809, gi|387912908, gi|6226834, gi|87047624, gi|75049861, gi|9957597, gi|8347147	12	72	158	1591	0.0213895
GO:0048856	anatomical structure development	biological_process	gi|148230268, gi|872313, gi|94471896, gi|346986428, gi|335279173, gi|347300323, gi|311259265, gi|194035797, gi|335287916, gi|343478189, gi|347300255, gi|335294978, gi|63809, gi|47523046, gi|387912908, gi|5921142, gi|75063982, gi|47523638, gi|8347147	19	133	158	1591	0.0332901
GO:0008219	cell death	biological_process	gi|154147577, gi|872313, gi|347300323, gi|347300176, gi|194035797, gi|227430407, gi|350584479, gi|335287916, gi|63809, gi|5921142, gi|47522770, gi|87047624, gi|284519712, gi|56748897, gi|75063982, gi|8745552	16	112	158	1591	0.0446224
GO:0055085	transmembrane transport	biological_process	gi|158514029, gi|148234138, gi|164664468, gi|311257294, gi|311260254, gi|194038555, gi|297591975, gi|87047636, gi|21636588, gi|148887343, gi|8745552	11	72	158	1591	0.0466998
GO:0043473	pigmentation	biological_process	gi|335294978	1	4	158	1591	0.051416
GO:0000902	cell morphogenesis	biological_process	gi|872313, gi|311259265, gi|311273021, gi|63809, gi|387912908, gi|5921142	6	37	158	1591	0.0666839
GO:0006457	protein folding	biological_process	gi|346986428, gi|346716275, gi|359811347, gi|6016267, gi|387912908, gi|51702768, gi|47522770	7	45	158	1591	0.0704378
GO:0006913	nucleocytoplasmic transport	biological_process	gi|94471896, gi|343098453, gi|63809, gi|387912908	4	24	158	1591	0.0815618
GO:0006520	cellular amino acid metabolic process	biological_process	gi|211578396, gi|194036682, gi|311265307, gi|335302040, gi|347300243, gi|47522630, gi|584724, gi|7939586	8	55	158	1591	0.087571
GO:0030154	cell differentiation	biological_process	gi|872313, gi|94471896, gi|347300323, gi|311259265, gi|194035797, gi|227430407, gi|311273021, gi|343478189, gi|63809, gi|387912908, gi|5921142, gi|75063982, gi|47523638, gi|8347147	14	105	158	1591	0.0888416
GO:0009056	catabolic process	biological_process	gi|85720739, gi|262263205, gi|346986428, gi|347300323, gi|194034201, gi|311248177, gi|473575, gi|7404364, gi|63809, gi|47523720, gi|47522770, gi|47522610, gi|81295909, gi|47523638, gi|7939586, gi|75074817	16	123	158	1591	0.0930407
GO:0008283	cell proliferation	biological_process	gi|94471896, gi|347300323, gi|311259265, gi|194035797, gi|347300255, gi|335290056, gi|63809, gi|387912908, gi|87047624, gi|47523638	10	73	158	1591	0.100658
GO:0030705	cytoskeleton-dependent intracellular transport	biological_process	gi|5921142	1	6	158	1591	0.112595
GO:0044281	small molecule metabolic process	biological_process	gi|158514029, gi|164664468, gi|156720190, gi|150251019, gi|210050415, gi|264681460, gi|335294108, gi|194038555, gi|347300243, gi|311245810, gi|343478189, gi|343098453, gi|2506849, gi|7404364, gi|47522630, gi|63809, gi|297591975, gi|329744622, gi|47522610, gi|6226834, gi|87047636, gi|81295909, gi|21636588, gi|47522814, gi|9957597, gi|148887343	26	218	158	1591	0.120018
GO:0007568	aging	biological_process	gi|387912908	1	7	158	1591	0.147667
GO:0000003	reproduction	biological_process	gi|94471896, gi|347300323, gi|347300255, gi|387912908, gi|5921142, gi|47523638	6	48	158	1591	0.192386
GO:0006259	DNA metabolic process	biological_process	gi|347300398, gi|335291884, gi|350583436, gi|63809, gi|387912908, gi|72535198, gi|56748897	7	58	158	1591	0.211431
GO:0009058	biosynthetic process	biological_process	gi|158514029, gi|164664468, gi|56392985, gi|872313, gi|211578396, gi|330417958, gi|297591959, gi|264681460, gi|262263205, gi|94471896, gi|346716298, gi|347300323, gi|311265307, gi|335302040, gi|194035797, gi|346644866, gi|353468887, gi|6016267, gi|47522630, gi|63809, gi|47523720, gi|387912908, gi|297591975, gi|47522770, gi|6226834, gi|87047636, gi|87047624, gi|75056555, gi|75052621, gi|21636588, …	31	281	158	1591	0.212643
GO:0042592	homeostatic process	biological_process	gi|94471896, gi|335279173, gi|311260254, gi|350590224, gi|339895859, gi|5921142, gi|87047624, gi|56748897	8	69	158	1591	0.240217
GO:0007010	cytoskeleton organization	biological_process	gi|224593280, gi|872313, gi|350583632, gi|311259265, gi|350587493, gi|158517860, gi|57527982, gi|387912908	8	70	158	1591	0.253706
GO:0022607	cellular component assembly	biological_process	gi|211578396, gi|311259265, gi|335287916, gi|311273021, gi|63809	5	44	158	1591	0.267301
GO:0051276	chromosome organization	biological_process	gi|347300398, gi|335291884, gi|350583436, gi|72535198, gi|56748897	5	48	158	1591	0.339895
GO:0016192	vesicle-mediated transport	biological_process	gi|224593280, gi|172072653, gi|872313, gi|335294978, gi|387912908, gi|5921142, gi|329744622, gi|87047624, gi|75049861	9	86	158	1591	0.346784
GO:0048646	anatomical structure formation involved in morphogenesis	biological_process	gi|872313, gi|194035797, gi|47523720	3	31	158	1591	0.371055
GO:0006810	transport	biological_process	gi|158514029, gi|302372516, gi|350592524, gi|311260254, gi|194038555, gi|347300243, gi|335294978, gi|339895859, gi|47522630, gi|63809, gi|47523046, gi|297591975, gi|329744622, gi|87047636, gi|87047624, gi|75063982, gi|47523638, gi|148887343, gi|8745552, gi|8347147	20	196	158	1591	0.386727
GO:0005975	carbohydrate metabolic process	biological_process	gi|85720739, gi|330417958, gi|262263205, gi|473575, gi|2506849, gi|63809, gi|47523720, gi|89257972	8	84	158	1591	0.458436
GO:0006629	lipid metabolic process	biological_process	gi|297591959, gi|264681460, gi|194035797, gi|339895859, gi|7404364, gi|63809, gi|47523046, gi|329744622, gi|75074817	9	94	158	1591	0.459854
GO:0007005	mitochondrion organization	biological_process	gi|347300323, gi|346644866, gi|75052621	3	35	158	1591	0.464439
GO:0006790	sulfur compound metabolic process	biological_process	gi|211578396	1	16	158	1591	0.482321
GO:0051301	cell division	biological_process	gi|63809, gi|387912908, gi|89257972	3	36	158	1591	0.487112
GO:0009790	embryo development	biological_process	gi|262263205, gi|194035797, gi|227430407, gi|350590224	4	49	158	1591	0.546178
GO:0006397	mRNA processing	biological_process	gi|346716298, gi|5921142, gi|116175255	3	39	158	1591	0.552612
GO:0006605	protein targeting	biological_process	gi|94471896, gi|63809	2	29	158	1591	0.561894
GO:0007165	signal transduction	biological_process	gi|224593280, gi|872313, gi|94471896, gi|346986428, gi|311260254, gi|194035797, gi|227430407, gi|335287916, gi|353468887, gi|350590224, gi|63809, gi|387912908, gi|5921142, gi|47522770, gi|87047624, gi|75064988, gi|47523638, gi|47522640, gi|9957597, gi|8347147	20	219	158	1591	0.610999
GO:0034641	cellular nitrogen compound metabolic process	biological_process	gi|158514029, gi|164664468, gi|150251019, gi|94471896, gi|346716298, gi|347300323, gi|194035797, gi|346716275, gi|311245810, gi|346644866, gi|353468887, gi|6016267, gi|63809, gi|387912908, gi|297591975, gi|116175255, gi|47522770, gi|6226834, gi|87047636, gi|87047624, gi|75052621, gi|21636588, gi|148887343	23	253	158	1591	0.638362
GO:0061024	membrane organization	biological_process	gi|172072653, gi|346644866	2	35	158	1591	0.692044
GO:0051186	cofactor metabolic process	biological_process	gi|7939586	1	28	158	1591	0.784079
GO:0007049	cell cycle	biological_process	gi|63809, gi|387912908, gi|89257972, gi|5921142	4	68	158	1591	0.823574
GO:0034655	nucleobase-containing compound catabolic process	biological_process	gi|156720190, gi|210050415, gi|335294108, gi|194038555, gi|343478189, gi|343098453, gi|9957597, gi|148887343	8	115	158	1591	0.827078
GO:0006464	cellular protein modification process	biological_process	gi|224593280, gi|211578396, gi|194035797, gi|335287916, gi|311273021, gi|2506849, gi|63809, gi|89257972, gi|51702768, gi|5921142, gi|47522770, gi|87047624, gi|47523704	13	198	158	1591	0.946316
GO:0006412	translation	biological_process	gi|158514030, gi|350590315, gi|187606917, gi|5921142	4	108	158	1591	0.98802

## Sheet: cellular_component
GO_ID	GO_name	Aspect	ncbi-gis	the number of target gene candidates in M(m)	the number of all genes that were annotated to a certain GO term(n)	the number of target gene candidates in N(M)	he number of all genes with GO annotation(N)	P-value
GO:0005576	extracellular region	cellular_component	gi|172072653, gi|872313, gi|346716298, gi|194035797, gi|311273021, gi|335290056, gi|339895859, gi|6919844, gi|146345485, gi|63809, gi|47523720, gi|51702768, gi|47522770, gi|6226834, gi|87047624, gi|76781337, gi|75056555, gi|75064988, gi|47523638	19	54	158	1591	4.52063e-08
GO:0005578	proteinaceous extracellular matrix	cellular_component	gi|148230268, gi|335279173, gi|311273021, gi|6919844, gi|63809, gi|76781337	6	7	158	1591	8.43563e-08
GO:0005615	extracellular space	cellular_component	gi|172072653, gi|872313, gi|311259265, gi|311273021, gi|63809, gi|47523720, gi|387912908, gi|329744622, gi|47522770, gi|87047624, gi|75056555, gi|47523638, gi|75049861	13	34	158	1591	1.24157e-06
GO:0005739	mitochondrion	cellular_component	gi|158514029, gi|148234138, gi|148230268, gi|164664468, gi|150251019, gi|211578396, gi|330417958, gi|297591959, gi|311266259, gi|335292262, gi|311257294, gi|350581669, gi|346986428, gi|347800693, gi|347300323, gi|335302040, gi|347300243, gi|350584479, gi|346986361, gi|311245810, gi|346644866, gi|335285084, gi|223634702, gi|2506849, gi|7404364, gi|47522630, gi|47523046, gi|21264506, gi|6093657, gi…	42	267	158	1591	0.000334239
GO:0005886	plasma membrane	cellular_component	gi|224593280, gi|172072653, gi|239504564, gi|94471896, gi|311260254, gi|311259265, gi|227430407, gi|335287916, gi|311273021, gi|343478189, gi|6016267, gi|83415439, gi|47522630, gi|28948618, gi|57527982, gi|387912908, gi|297591975, gi|329744622, gi|75056555, gi|75063982, gi|48474224, gi|47523638, gi|47522640, gi|9957597, gi|8745552	25	162	158	1591	0.00667194
GO:0005811	lipid particle	cellular_component	gi|8347147	1	5	158	1591	0.0801785
GO:0043226	organelle	cellular_component	gi|172072653, gi|347300207, gi|346716298, gi|227430407, gi|311273021, gi|343098453, gi|47522770, gi|6226834, gi|75056555, gi|75063982, gi|7939586, gi|75074817	12	98	158	1591	0.166042
GO:0005694	chromosome	cellular_component	gi|347300398, gi|335291884, gi|350583436, gi|72535198	4	30	158	1591	0.17016
GO:0005623	cell	cellular_component	gi|227430407, gi|335287916, gi|63809, gi|28948618, gi|57527982, gi|89257972, gi|5921142, gi|329744622, gi|75064988, gi|52346216, gi|9957597	11	93	158	1591	0.204819
GO:0016023	cytoplasmic membrane-bounded vesicle	cellular_component	gi|350592524, gi|335294978, gi|6016267, gi|47522770, gi|75056555, gi|47523638, gi|75074817	7	60	158	1591	0.239428
GO:0005929	cilium	cellular_component	gi|28948618	1	13	158	1591	0.375564
GO:0000228	nuclear chromosome	cellular_component	gi|347300398, gi|346716298	2	22	158	1591	0.375809
GO:0005764	lysosome	cellular_component	gi|329744622, gi|47522698, gi|75054309, gi|75074817	4	41	158	1591	0.385651
GO:0005783	endoplasmic reticulum	cellular_component	gi|224593280, gi|311260254, gi|350590224, gi|335294978, gi|47523046, gi|387912908, gi|47522770, gi|6226834, gi|8347147	9	92	158	1591	0.431525
GO:0005768	endosome	cellular_component	gi|224593280, gi|347300323, gi|329744622, gi|75056555	4	47	158	1591	0.507529
GO:0005794	Golgi apparatus	cellular_component	gi|347300207, gi|335302969, gi|335294978, gi|47523046, gi|5921142, gi|329744622, gi|75056555	7	84	158	1591	0.6078
GO:0005856	cytoskeleton	cellular_component	gi|148747492, gi|347300207, gi|350587493, gi|227430407, gi|343478189, gi|158517860, gi|57527982, gi|1927, gi|9957597	9	106	158	1591	0.621555
GO:0005829	cytosol	cellular_component	gi|85720739, gi|211578396, gi|347300323, gi|387912908, gi|51702768, gi|47522770, gi|75063982, gi|47523638	8	101	158	1591	0.689946
GO:0005815	microtubule organizing center	cellular_component	gi|350587493, gi|335290056	2	36	158	1591	0.710674
GO:0005737	cytoplasm	cellular_component	gi|148230268, gi|297591959, gi|94471896, gi|347300207, gi|346986428, gi|311260254, gi|347300323, gi|311259199, gi|335302040, gi|346716275, gi|227430407, gi|346644866, gi|311273021, gi|194034201, gi|343478189, gi|311248177, gi|353468887, gi|359811347, gi|347300255, gi|335294978, gi|6016267, gi|473575, gi|7404364, gi|63809, gi|47523720, gi|47522644, gi|28948618, gi|158517860, gi|57527982, gi|387912…	45	496	158	1591	0.750106
GO:0043234	protein complex	cellular_component	gi|158514029, gi|148747492, gi|164664468, gi|85720739, gi|347300398, gi|346986428, gi|347300323, gi|350587493, gi|227430407, gi|335287916, gi|311273021, gi|194034201, gi|335291884, gi|343478189, gi|350583436, gi|311248177, gi|335294978, gi|343098453, gi|83415439, gi|387912908, gi|89257972, gi|297591975, gi|89573851, gi|87047636, gi|72535198, gi|21636588, gi|47522814, gi|148887343, gi|8745552, gi|…	30	341	158	1591	0.751357
GO:0005634	nucleus	cellular_component	gi|148230268, gi|211578396, gi|297591959, gi|94471896, gi|347300398, gi|346716298, gi|346986428, gi|350579773, gi|311260254, gi|311259265, gi|346716275, gi|346644866, gi|194034201, gi|335291884, gi|350583436, gi|311248177, gi|353468887, gi|346644828, gi|347300255, gi|343098453, gi|7404364, gi|63809, gi|28948618, gi|387912908, gi|89257972, gi|51702768, gi|116175255, gi|47522770, gi|6226834, gi|725…	32	371	158	1591	0.804378
GO:0005654	nucleoplasm	cellular_component	gi|311260254, gi|343098453, gi|89257972	3	63	158	1591	0.888127
GO:0005840	ribosome	cellular_component	gi|158514030, gi|56384247, gi|187606917	3	70	158	1591	0.930698
GO:0005730	nucleolus	cellular_component	gi|311260254, gi|89257972	2	63	158	1591	0.959308
GO:0005622	intracellular	cellular_component	gi|158514029, gi|158514030, gi|154147577, gi|56384247, gi|346986428, gi|194034201, gi|311248177, gi|343098453, gi|387912908, gi|187606917, gi|297591975, gi|47522770, gi|6226834, gi|21636588, gi|148887343, gi|7939586	16	257	158	1591	0.983695

## Sheet: molecular_function
GO_ID	GO_name	Aspect	ncbi-gis	the number of target gene candidates in M(m)	the number of all genes that were annotated to a certain GO term(n)	the number of target gene candidates in N(M)	he number of all genes with GO annotation(N)	P-value
GO:0022857	transmembrane transporter activity	molecular_function	gi|158514029, gi|148234138, gi|164664468, gi|311257294, gi|311260254, gi|194038555, gi|297591975, gi|87047636, gi|21636588, gi|148887343, gi|8745552	11	54	158	1591	0.00509472
GO:0051082	unfolded protein binding	molecular_function	gi|346986428, gi|346716275, gi|6016267, gi|387912908, gi|75063982	5	18	158	1591	0.00588388
GO:0016491	oxidoreductase activity	molecular_function	gi|148234138, gi|262263201, gi|335292262, gi|311257294, gi|347800693, gi|347300323, gi|311265307, gi|335302040, gi|347300176, gi|347300243, gi|346986361, gi|335294002, gi|311276332, gi|473575, gi|2506849, gi|7404364, gi|89573851, gi|118403762, gi|94962086, gi|1016311, gi|81295909, gi|75074817	22	139	158	1591	0.00738189
GO:0005198	structural molecule activity	molecular_function	gi|148747492, gi|239504564, gi|227430407, gi|346644866, gi|343478189, gi|75063982, gi|7650140	7	37	158	1591	0.0249239
GO:0008233	peptidase activity	molecular_function	gi|194036682, gi|194034201, gi|311248177, gi|146345485, gi|47522644, gi|584724, gi|47522698, gi|76781337, gi|284519712, gi|56417363, gi|7650140	11	66	158	1591	0.0253431
GO:0003729	mRNA binding	molecular_function	gi|346716298, gi|311259199, gi|387912908	3	14	158	1591	0.0424313
GO:0008289	lipid binding	molecular_function	gi|158514029, gi|172072653, gi|302372516, gi|311260254, gi|311248177, gi|47523046, gi|28948618	7	41	158	1591	0.0438392
GO:0030234	enzyme regulator activity	molecular_function	gi|347300323, gi|311273021, gi|6016267, gi|28948618, gi|5921142, gi|87047624, gi|52346216, gi|47523638	8	51	158	1591	0.0589658
GO:0001071	nucleic acid binding transcription factor activity	molecular_function	gi|94471896, gi|346644866, gi|353468887, gi|75052621	4	23	158	1591	0.0699478
GO:0043167	ion binding	molecular_function	gi|224593280, gi|262263201, gi|154147577, gi|156720190, gi|85720739, gi|150251019, gi|172072653, gi|210050415, gi|211578396, gi|330417958, gi|94471896, gi|347300207, gi|350592524, gi|311266259, gi|335292262, gi|311257294, gi|346986428, gi|311260254, gi|194038555, gi|346644882, gi|346986361, gi|311245810, gi|194040962, gi|194041339, gi|343478189, gi|353468887, gi|359811347, gi|350590224, gi|601626…	56	494	158	1591	0.0898713
GO:0016887	ATPase activity	molecular_function	gi|164664468, gi|194038555, gi|297591975, gi|87047636, gi|21636588, gi|9957597, gi|148887343	7	48	158	1591	0.0957417
GO:0004871	signal transducer activity	molecular_function	gi|94471896, gi|311260254, gi|353468887, gi|75064988, gi|47522640	5	35	158	1591	0.126137
GO:0003677	DNA binding	molecular_function	gi|154147577, gi|94471896, gi|347300398, gi|346716298, gi|335291884, gi|350583436, gi|353468887, gi|5921142, gi|72535198, gi|75052621	10	83	158	1591	0.193573
GO:0016765	other than methyl	molecular_function	gi|47523158	1	9	158	1591	0.222556
GO:0016779	nucleotidyltransferase activity	molecular_function	gi|6226834	1	10	158	1591	0.261093
GO:0016746	transferase activity, transferring acyl groups	molecular_function	gi|223634702, gi|47522814, gi|7939586, gi|6165556	4	36	158	1591	0.283057
GO:0004386	helicase activity	molecular_function	gi|154147577, gi|9957597	2	22	158	1591	0.375809
GO:0019899	enzyme binding	molecular_function	gi|224593280, gi|94471896, gi|350592524, gi|335294283, gi|347300323, gi|346644866, gi|387912908, gi|47522770	8	80	158	1591	0.39857
GO:0016810	but not peptide	molecular_function	gi|584724	1	14	158	1591	0.412286
GO:0003924	GTPase activity	molecular_function	gi|156720190, gi|210050415, gi|343478189	3	35	158	1591	0.464439
GO:0016791	phosphatase activity	molecular_function	gi|224593280, gi|89257972	2	26	158	1591	0.485767
GO:0016829	lyase activity	molecular_function	gi|85720739, gi|330417958	2	26	158	1591	0.485767
GO:0016853	isomerase activity	molecular_function	gi|262263205, gi|47523720, gi|51702768	3	36	158	1591	0.487112
GO:0016301	kinase activity	molecular_function	gi|150251019, gi|330417958, gi|335302040, gi|311245810, gi|87047624, gi|47523704	6	66	158	1591	0.48814
GO:0016874	ligase activity	molecular_function	gi|311266259, gi|223634702, gi|21264506, gi|6093657	4	47	158	1591	0.507529
GO:0008135	translation factor activity, nucleic acid binding	molecular_function	gi|350590315	1	18	158	1591	0.547026
GO:0008092	cytoskeletal protein binding	molecular_function	gi|350583632, gi|158517860, gi|57527982, gi|1927, gi|75064988	5	60	158	1591	0.55861
GO:0008134	transcription factor binding	molecular_function	gi|94471896	1	24	158	1591	0.705977
GO:0003723	RNA binding	molecular_function	gi|346716298, gi|346986428, gi|335297826, gi|347300255, gi|116175255, gi|6226834, gi|9957597	7	96	158	1591	0.756469
GO:0003735	structural constituent of ribosome	molecular_function	gi|158514030, gi|187606917	2	63	158	1591	0.959308
